# Supplementary material for: An analysis of variability in genome organisation of intracellular calcium release channels across insect orders
Source: Gene. 2018 Sep 5;670:70–86. doi: 10.1016/j.gene.2018.05.075 (PMC6026295; doi:10.1016/j.gene.2018.05.075)
Supplement: SUP Table 1 — Summary of exon assignments. [file mmc1.xlsx]

## Sheet: RyR exons-introns summary
Acari			Diptera															Hymenoptera															Coleoptera												Hemiptera
Tetranychus urticae			Drosophila melanogaster			Belgica antarctica			Anopheles gambiae			Ceratitis capitata			Musca Domestica			Megachile rotundata			Bombus terrestris			Apis mellifera			Nasonia vitripennis			Harpegnathos saltator			Anoplophora glabripennis			Dendroctonus ponderosae			Tribolium castaneum			Hypothenemus hampei			Myzus persicae			Rhodnius prolixus
bp count	exon	comments	bp count	exon	comments	bp count	exon	comments	bp count	exon	comments	bp count	exon	comments	bp count	exon	comments	bp count	exon	comments	bp count	exon	comments	bp count	exon	comments	bp count	exon	comments	bp count	exon	comments	bp count	exon	comments	bp count	exon	comments	bp count	exon	comments	bp count	exon	comments	bp count	exon	comments	bp count	exon
54	1		54	1		54	1		54	1		54	1		54	1		54	1		54	1		54	1		54	1		54	1		54	1		57	1		54	1		57	1		54	1		54	1
492	2		204	2		204	2		204	2		204	2		204	2		105	2		105	2		105	2		105	2		105	2		105	2		105	2		105	2		105	2		105	2		105	2
																		99	3		99	3		99	3		99	3		99	3		99	3		99	3		99	3		99	3		99	3		99	3
			78	3		78	3		78	3		78	3		78	3		78	4		78	4		78	4		78	4		78	4		78	4		78	4		78	4		78	4		81	4		78	4
			389	4		119	4		189	4		189	4		189	4		76	5		76	5		76	5		76	5		76	5		119	5		119	5		119	5		119	5		189	5		76	5
																		113	6		113	6		113	6		113	6		113	5		70	6		70	6		70	6		70	6					113	6
4145	3					270	5		200	5		200	5		200	5		200	7		200	7		200	7		200	7		200	7		200	7		200	7		194	7		200	7		200	6		106	7
																																																94	8
			525	5		175	6		525	6		175	6		175	6		183	8		183	8		183	8		183	8		183	8		183	8		183	8		355	8		183	8		183	7		183	9
						350	7					350	7		350	7		172	9		172	9		172	9		172	9		172	9		172	9		172	9					172	9		172	8		172	10
																		170	10		170	10		170	10		170	10		170	10		170	10		219	10		170	9		219	10		170	9		170	11
			125	6		2102	8		2071	7		125	8		125	8		125	11		125	11		125	11		125	11		496	11		125	11		344	11		125	10		922	11		125	10		125	12
			1423	7								565	9		706	9		371	12		371	12		371	12		371	12					192	12					192	11					201	11		201	13
																																	170	13		578	12		170	12					170	12		170	14
																		332	13		332	13		332	13		332	13		332	12		191	14					191	13					191	13		191	15
												438	10																				141	15					141	14					141	14		141	16
															297	10		1109	14		1109	14		1109	14		1112	14		1109	13		152	16					152	15					98	15		98	17
																																	142	17		142	13		142	16		142	12		196	16		196	18
												420	11		420	11																	420	18		211	14		420	17		211	13		211	17		211	19
																																				209	15					209	14		209	18		209	20
			604	8								604	12		604	12																	241	19		241	16		604	18		241	15		241	19		241	21
																																	363	20		206	17					206	16		74	20		74	22
																																													80	21		80	23
																		209	15		209	15		209	15		209	15		209	14														91	22		88	24
						50	9		81	8																										157	18					157	17		121	23		121	25
			100	9	mutually exclusive	100	10		100	9	mutually exlcusive	100	13	mutually exlcusive	100	13	mutually exlcusive	100	16	mutually exlcusive	100	16	mutually exlcusive	100	16	mutually exlcusive	100	16	mutually exlcusive	100	15	mutually exlcusive	100	21	mutually exlcusive	100	19	mutually exlcusive	100	19	mutually exlcusive	100	18	mutually exlcusive	299	24		100	26
			205	10		205	11		110	10		205	14		205	14		199	17		199	17		199	17		199	17		199	16		199	22		199	20		199	20		199	19					199	27
									98	11
			757	11		225	12		225	12		760	15		748	15		374	18		374	18		371	18		368	18		374	17		225	23		225	21		225	21		225	20		222	25		225	28
						502	13		753	13																							290	24		143	22		281	22		146	21		134	26		134	29
																		232	19		232	19		232	19		226	19		226	18					186	23					156	22		156	27		171	30
																																	133	25		133	24		133	23		133	23		118	28		106	31
																		145	20		145	20		145	20		145	20		139	19		169	26		175	25		314	24		175	24		151	29		148	32
4605	4		1160	12		172	14					378	16		1157	16		296	21		302	21		296	21		299	21		296	20					284	26					284	25
						115	15																										133	27											302	30		289	33
						732	16		732	14																							326	28					151	25
												782	17					534	22		534	22		534	22		534	22		534	21					166	27		175	26		175	26		175	31		175	34
																																	198	29		198	28		557	27		198	27		147	32		147	35
																																	359	30		359	29					359	28		212	33		212	36
																		233	23		233	23		233	23		233	23		233	22														198	34		198	37
						138	17		138	15								103	24		103	24		103	24		103	24		103	23		138	31		138	30		138	28		138	29		138	35		138	38
			195	13		153	18		207	16		198	18		183	17		171	25		156	25		171	25		159	25		171	24		153	32		153	31		153	29		153	30		153	36		153	39
			116	14		116	19		294	17		116	19		116	18		116	26		116	26		116	26		116	26		116	25		416	33		413	32		1462	30		395	31		116	37		116	40
			2273	15		2882	20					2273	20		2273	19		546	27		546	27		546	27		540	27		543	26														164	38		164	41
																																													99	39		99	42
									2584	18																							689	34		234	33					234	32		150	40		150	43
																																													124	41		127	44
																		819	28		819	28		819	28		822	28		819	27					115	34					115	33		91	42		130	45
																																				361	35					361	34		183	43		183	46
																																													178	44		169	47
																																	495	35		291	36					291	35
																																													215	45		215	48
																																				204	37					204	36		155	46		155	49
																		155	29		327	29		324	29		155	29		155	28								132	31					125	47		125	50
																		172	30								181	30		172	29		483	36		204	38		201	32		204	37		198	48		201	51
																		278	31		278	30		278	30		278	31		278	30					279	39		279	33		279	38		279	49		279	52
																		221	32		221	31		221	31		221	32		225	31		809	37	non canonical 3' end (GG)	370	40		795	34		370	39		221	50		221	53
																		91	33		91	32		91	32		91	33		87	32														91	51		91	54
			480	16								480	21		480	20		317	34		317	33		317	33		317	34		317	33														141	52		135	55
																																				187	41					187	40
																																				252	42					252	41		176	53		170	56
																		304	35		304	34		304	34		304	35		304	34														169	54		169	57
			138	17					138	19		138	22		138	21																	393	38		269	43		1078	35		269	42		135	55		135	58
			287	18		1287	21		287	20		287	23		287	22		154	36		154	35		154	35		946	36		154	35														151	56		154	59
																		792	37		792	36		792	36					795	36					659	44					659	43		124	57		124	60
2137	5		2098	19					668	21		2098	24		2101	23																	538	39											208	58		205	61
																																													119	59		119	62
																																													111	60		111	63
																																													103	61		103	64
																																	136	40		136	45					136	44		136	62		136	65
									686	22								1019	38		1019	37		1019	37		435	37		1016	37		246	41		222	46		710	36		436	45		82	63		82	66
																																													164	64		164	67
						1098	22																										190	42		214	47								190	65		190	68
																											584	38																	116	66		116	69
																																	274	43		274	48					274	46		158	67		158	70
									495	23																																			309	68		315	71
																																	303	44		309	49		303	37		309	47
									234	24								372	39		372	38		372	38		372	39		372	38		159	45		184	50		384	38		381	48		159	69		159	72
																																	225	46		197	51								210	70		210	73
113	6		113	20		113	23		113	25		113	25		113	24		113	40		113	39		113	39		113	40		113	39		113	47		113	52		113	39		113	49		113	71		113	74
337	7		346	21		94	24		94	26		343	26		340	25		94	41		94	40		94	40		94	41		94	40		343	48		207	53		223	40		207	50		94	72		94	75
						255	25		249	27								246	42		249	41		246	41		246	42		243	41														170	73		170	76
																																				139	54		117	41		139	51		88	74		79	77
888	8		301	22		1057	26		3507	28		301	27		301	26		412	43		412	42		412	42		412	43		412	42		322	49		412	55		412	42		671	52		180	75		180	78
																																													77	76		77	79
			135	23	or 111bp							135	28		135	27																	90	50											155	77		155	80
			420	24								420	29		420	28		405	44		405	43		405	43		405	44		405	43		259	51		259	56		259	43					89	78		89	81
																																													316	79		170	82
																																																146	83
			202	25								202	30		202	29		217	45		217	44		217	44		205	45		217	44		363	52		420	57		363	44		363	53		71	80		71	84
66	9																																												66	81		66	85
1998	10																																												80	82		80	86
			2677	26		1645	27					2689	31		2680	30		859	46		859	45		859	45		313	46		856	45		319	53		239	58		319	45		239	54		162	83		162	87
																																													157	84		157	88
																											543	47					200	54		280	59		587	46		280	55		206	85		206	89
																																													204	86		198	90
																																	387	55		140	60					140	56		162	87		171	91
																																				247	61					241	57
																		200	47		203	46		203	46		203	48		200	46		123	56		141	62		144	47		144	58		147	88		126	92
																		244	48		244	47		244	47		247	49		247	47		247	57		247	63		247	48		247	59		130	89		130	93
																																													120	90		120	94
																		288	49		288	48		285	48		279	50		282	48		371	58		228	64		368	49		237	60		377	91		303	95
						973	28											287	50		287	49		287	49		284	51		287	49					131	65					131	61					131	96
																																	159	59		162	66		159	50		162	62		159	92		156	97
																		61	51		61	50		61	50		61	52		61	50		340	60		340	67		340	51		340	63		61	93		61	98
147	11																	279	52		279	51		279	51		282	53		279	51														147	94		147	99
618	12																																												132	95		132	100
																		157	53		157	52		157	52		157	54		157	52		157	61		157	68		157	52		157	64	missing 5' end	157	96		157	101
																		166	54		166	53		166	53		166	55		166	53		166	62		166	69		166	53		166	65		166	97		166	102
									213	29
																		163	55		160	54		160	54		160	56		160	54		148	63		157	70		157	54		157	66		160	98		157	103
genome size	90.8155			143.726			89.58			265.027			479.048			750.404			272.661			248.654			250.287			295.781			294.466			707.712			252.848			210.265			151.272			541.692			706.824
bp count	intron		bp count	intron		bp count	intron		bp count	intron		bp count	intron		bp count	introns		bp count	introns		bp count	introns		bp count	introns		bp count	introns		bp count	introns		bp count	introns		bp count	introns		bp count	introns		bp count	introns		bp count	introns		bp count	introns
893	1		2845	1		299	1		1677	1		285	1		31772	1	sequence gap	5731	1		6707	1	sequence gap	5397	1		2025	1	sequence gap	7926	1		55	1		121	1		50	1		78	1		6306	1		34532	1
296	2		944	2		1161	2		4009	2		2662	2		7029	2		608	2		107	2		119	2		83	2		88	2		54	2		585	2		53	2		55	2		69	2		819	2
306	3		63	3		55	3		266	3		85	3		219	3		1557	3		1385	3		1711	3		1460	3		3707	3	sequence gap	1631	3		2856	3		6032	3	sequence gap	1190	3	sequence gap	71	3		7434	3
64	4		64	4		57	4		67	4		73	4		89	4		59	4		90	4		82	4		70	4		90	4		150	4		65	4		53	4		52	4		72	4		138	4
186	5		59	5		55	5		63	5		342	5		3368	5		80	5		87	5		97	5		84	5		404	5		51	5		304	5		4271	5	sequence gap	64	5		67	5		1065	5
69	6		59	6		53	6		65	6		70	6		76	6		61	6		173	6		99	6		70	6		87	6		56	6		384	6		52	6		57	6		3512	6		1374	6
118	7		55	7		57	7		69	7		842	7		74	7		161	7		446	7		178	7		158	7		137	7		53	7		155	7		50	7	non canonical 5' end (GC)	50	7		117	7		720	7
70	8		476	8		56	8		1829	8		1136	8		80	8		68	8		99	8		118	8		90	8		100	8		61	8		1931	8		4037	8		61	8		672	8		1144	8
323	9		1196	9		299	9		924	9		62	9		62	9		71	9		449	9		87	9		379	9		155	9		55	9		93	9		54	9		54	9		76	9		124	9
120	10		54	10		132	10		72	10		913	10		62	10		156	10		158	10		128	10		82	10		237	10		52	10		61	10		50	10		75	10		89	10		750	10
72	11		59	11		57	11		73	11		126	11		176	11		69	11		71	11		68	11		78	11		107	11		50	11		54	11		53	11		56	11		89	11		100	11
2517	total		213	12		55	12		69	12		678	12		2272	12		68	12		78	12		62	12		91	12		137	12		226	12		2013	12	sequence gap	53	12		52	12		68	12		71	12
			72	13		54	13		77	13		3176	13		3717	13	sequence gap	60	13		401	13		76	13		96	13		341	13		52	13		60	13		57	13		52	13		94	13		1283	13
			306	14		62	14		65	14		73	14		59	14		69	14		275	14		71	14		858	14		559	14		51	14		57	14		2753	14		55	14		181	14		958	14
			508	15		56	15		330	15		677	15		68	15		928	15		820	15		272	15		233	15		2477	15		52	15		50	15		51	15		60	15		61	15		90	15
			600	16		56	16		61	16		55	16		287	16		1015	16		1056	16		1703	16		1472	16		610	16		56	16		427	16		51	16		55	16		669	16		81	16
			153	17		1951	17		83	17		1534	17		60	17		68	17		429	17		73	17		81	17		259	17		51	17		1024	17	sequence gap	6686	17	sequence gap	326	17		63	17		549	17
			61	18		51	18		67	18		66	18		73	18		68	18		107	18		68	18		374	18		226	18		205	18		302	18		3365	18		262	18		64	18		1094	18
			774	19		54	19		476	19		57	19		65	19		179	19		230	19		234	19		1037	19		84	19		55	19		1299	19		245	19		57	19		348	19		746	19
			215	20		59	20		66	20		264	20		225	20		107	20		118	20		117	20		84	20		242	20		895	20		636	20		54	20		59	20		69	20		746	20
			222	21		56	21		73	21		689	21		192	21		83	21		728	21		91	21		79	21		202	21		465	21		54	21		51	21		88	21	sequence gap	92	21		1046	21
			268	22	or 292	302	22		74	22		1041	22		61	22		110	22		516	22		76	22		95	22		235	22		53	22		848	22	sequence gap	3390	22		79	22		64	22		857	22
			57	23		576	23		66	23		1276	23		314	23		76	23		349	23		77	23		485	23		60	23		56	23		289	23		204	23		56	23	non canonical 5' end (GC)	63	23		1149	23
			68	24		58	24		321	24		309	24		982	24		64	24		73	24		58	24		74	24		364	24	sequence gap	56	24		64	24		52	24		67	24		71	24		85	24
			63	25		159	25		2528	25		1209	25		3956	25		174	25		162	25		190	25		88	25		132	25		438	25		60	25		3179	25		55	25		379	25		1345	25
						57	26		78	26		226	26		351	26		69	26		311	26		82	26		69	26		121	26		53	26		198	26		58	26		54	26		74	26		803	26
						61	27		202	27		2849	27		71	27		71	27		132	27		75	27		86	27		92	27		55	27		52	27		50	27		49	27		72	27		113	27
									82	28		77	28		68	28		54	28		93	28		85	28		80	28		538	28		54	28		56	28		2179	28		49	28		95	28		1288	28
												2598	29	non canonical 5' end (GC)	64	29		61	29		629	29		378	29		613	29		1200	29		225	29		1408	29		56	29		56	29		69	29		602	29
												57	30					314	30		97	30		86	30		82	30		229	30		57	30		61	30		56	30		60	30		55	30		2649	30
																		67	31		242	31		243	31		80	31		110	31		53	31		77	31		7283	31	sequence gap	795	31		64	31		112	31
																		345	32		954	32		77	32		87	32		195	32		55	32		1129	32		50	32		56	32		88	32		271	32
																		72	33		431	33		81	33		80	33		120	33		2204	33		155	33		3964	33		50	33		73	33		399	33
																		73	34		81	34		66	34		82	34		97	34		68	34		68	34		8357	34		44	34		68	34		156	34
																		59	35		135	35		88	35		65	35		178	35		117	35		360	35		2839	35	sequence gap	54	35		74	35		674	35
																		68	36		378	36		71	36		66	36		285	36		52	36		53	36		56	36		51	36		64	36		162	36
																		69	37		357	37		65	37		64	37		143	37		58	37		2762	37	sequence gap	4697	37	sequence gap	48	37		59	37		806	37
																		62	38		139	38		118	38		87	38		249	38		54	38		67	38		140	38		50	38		65	38		85	38
																		116	39		530	39		414	39		283	39		523	39		61	39		51	39		598	39		47	39		348	39		95	39
																		419	40		324	40		95	40		691	40		97	40		58	40		63	40		56	40		53	40		202	40		1056	40
																		72	41		687	41		699	41		83	41		905	41		370	41		201	41		2497	41	sequence gap	53	41		830	41		739	41
																		675	42		714	42		74	42		974	42		75	42		61	42		63	42		55	42		50	42		122	42		87	42
																		70	43		170	43		82	43		59	43		71	43		55	43		58	43		2381	43		55	43		1155	43		870	43
																		62	44		75	44		63	44		101	44		83	44		59	44		2239	44		51	44		58	44		91	44		72	44
																		57	45		87	45		78	45		76	45		234	45		68	45		54	45		4337	45	sequence gap	55	45		716	45		86	45
																		105	46		264	46		79	46		84	46		661	46		1728	46		57	46		56	46		50	46		70	46		1828	46
																		80	47		123	47		103	47		586	47		178	47		317	47		133	47		1165	47		51	47		60	47		408	47
																		82	48		80	48		87	48		84	48		204	48		676	48		172	48		447	48		60	48		9808	48		92	48
																		66	49		71	49		81	49		84	49		75	49		54	49		1853	49	sequence gap	52	49		57	49		69	49		465	49
																		85	50		70	50		73	50		81	50		119	50		53	50		55	50		5450	50		52	50		78	50		221	50
																		76	51		84	51		80	51		88	51		232	51		64	51		285	51		55	51		52	51		120	51		96	51
																		68	52		84	52		84	52		77	52		78	52		50	52		779	52		54	52		59	52		63	52		656	52
																		64	53		81	53		86	53		77	53		197	53		52	53		53	53		171	53		52	53		73	53		660	53
																		62	54								93	54					362	54		290	54					63	54		131	54		318	54
																											83	55					424	55		61	55					47	55		77	55		87	55
																																	70	56		48	56					53	56		58	56		102	56
																																	59	57		63	57					68	57		83	57		212	57
																																	57	58		64	58					547	58		68	58		636	58
																																	122	59		105	59					61	59		66	59		84	59
																																	1759	60		54	60					56	60		65	60		151	60
																																	68	61		140	61					59	61		83	61		1385	61
																																	473	62		575	62					73	62		75	62		223	62
																																				55	63					82	63	sequence gap	68	63		83	63
																																				184	64					52	64		67	64		344	64
																																				1749	65	sequence gap				57	65		620	65		826	65
																																				59	66								125	66		86	66
																																				1772	67								74	67		242	67
																																				3415	68	sequence gap							70	68		741	68
																																				56	69								72	69		91	69
																																													3760	70		80	70
																																													1499	71		814	71
																																													81	72		786	72
																																													394	73		2334	73
																																													79	74		1184	74
																																													125	75		323	75
																																													79	76		894	76
																																													71	77		775	77
																																													76	78		80	78
																																													809	79		557	79
																																													64	80		1414	80
																																													185	81		162	81
																																													95	82		409	82
																																													109	83		1422	83
																																													106	84		114	84
																																													980	85		83	85
																																													201	86		88	86
																																													76	87		697	87
																																													895	88		759	88
																																													2173	89		163	89
																																													77	90		2368	90
																																													139	91		121	91
																																													1018	92		173	92
																																													96	93		82	93
																																													100	94		1172	94
																																													113	95		487	95
																																													712	96		698	96
																																													233	97		628	97
																																																81	98
																																																106	99
																																																96	100
																																																70	101
																																																3887	102
[truncated: 31 more columns]

## Sheet: RyR exon sequences
Tetranychus urticae		Drosophila melanogaster		Belgica antarctica		Anopheles gambiae		Ceratitis capitata		Musca domestica		Megachile rotundata		Bombus terrestris		Apis mellifera		Nasonia vitripennis		Harpegnathos saltator		Anoplophora glabripennis		Dendroctonus ponderosae		Tribolium castaneum		Hypothenemus hampei		Myzus persicae		Rhodnius prolixus		Cimex lectularius		Ferrisia virgata		Pediculus humanus corporis		Blattella germanica		Locusta migratoria		Bombyx mori		Papilio xuthus		Manduca sexta
exon count	Exon sequence	exon count	Exon sequence	exon count	Exon sequence	exon count	Exon sequence	exon count	Exon sequence	exon count	Exon sequence	exon count	Exon sequence	exon count	Exon sequence	exon count	Exon sequence	exon count	Exon sequence	exon count	Exon sequence	exon count	Exon sequence	exon count	Exon sequence	exon count	Exon sequence	exon count	Exon sequence	exon count	Exon sequence	exon count	Exon sequence	exon count	Exon sequence	exon count	Exon sequence	exon count	Exon sequence	exon count	Exon sequence	exon count	Exon sequence	exon count	Exon sequence	exon count	Exon sequence	exon count	Exon sequence
1	ATGGGAGATACTGAAGCTGGATCGGAACAAGATGATGTGTCATTCCTACGAACT	1	ATGGCTGAGGCGGAGGGAGGCTCCGAGCAGGATGATGTTTCATTCCTGAGAACG	1	ATGGCCGAAGCGGAAGGAGGTTCCGAACAAGATGACGTATCCTTCTTACGCACG	1	ATGGCTGAAGCAGAGGGAGGATCCGAGCAGGATGATGTTTCATTCTTGCGTACG	1	ATGGCAGAAGCCGAAGGAGGCTCCGAGCAGGATGATGTTTCATTCTTGCGGACG	1	ATGGCTGAAGCTGAAGGAGGATCGGAGCAGGATGATGTTTCATTCTTGAGGACG	1	ATGGCTGACAGCGAGGGTGGTTCCGAGCAGGATGACGTATCGTTCCTCCGCACG	1	ATGGCTGACAGCGAGGGTGGCTCCGAGCAGGATGACGTATCCTTCCTCCGTACG	1	ATGGCCGACAGCGAGGGTGGCTCCGAGCAGGATGACGTATCCTTCCTTCGCACG	1	ATGGCCGACAGCGAGGGAGGCTCCGAGCAGGATGACGTCTCGTTCCTCCGCACG	1	ATGGCCGACAGCGAGGGTGGCTCCGAGCAGGACGACGTATCATTCCTCCGCACG	1	ATGGCTGAAGCCGAAGGGGGATCCGAACAAGATGATGTTTCATTCTTACGGACG	1	ATGGTGGCTGAGGCGGAAGGGGGATCCGAACAGGACGATGTTTCCTTTCTACGAACG	1	ATGGCGGAGGCCGAAGGGGGCTCCGAACAGGATGATGTTTCATTCTTGCGAACG	1	ATGGTGGCTGAGGCCGAGGGGGGCTCCGAACAGGACGATGTCTCGTTCCTGCGTACG	1	ATGGCCGACAGCGAGGGCAGTTCGGAACAGGACGATGTCTCGTTTCTCCGGACG	1	ATGGCTGACAGTGAAGGAGGCTCTGAGCAAGATGATGTATCATTCTTACGAACA	1	ATGGCTGACAGCGAAGGAGGATCCGAACAGGATGACGTTTCCTTCTTGCGTACG	1	ATGGCCGATAGCGAGGGAGGTTCCGAGCAAGATGATGTATCATTTTTACGTACA	1	ATGGCGGAGGCGGAAGGGGGATCTGAACAAGATGATGTTTCATTTTTACGAACG	1	ATGGCTGACAGCGAAGGAGGCTCCGAGCAGGATGATGTTTCATTCCTCCGAACG	1	ATGGCTGACAGCGAAGGAGGCTCCGAGCAGGATGATGTATCATTTCTCCGAACG	1	ATGGCGGAAGCTGAGGGCGGGGCGAGCGAGCAAGATGACGTTTCCTTCTTACGAACG	1	ATGGCGGAAGCGGAAGGAGGTGCGAGCGAGCAAGATGATGTTTCATTCTTGCGAACG	1	ATGGCGGAAGCTGAGGGAGGGGCGAGTGAGCAGGATGATGTTTCATTCTTGCGCACG
2	GATGATATGGTTTGCTTACAAAGCACGGCAACAGGAACTCGAATCTGTTTGGCTGCTGAAGGCTTTGGTAATCGTCATTGTTTTCTTGAAAACATTGCGGACAAAAATTTTCCACCGGAACTATCTTCATGTGTATTTGTAATTGAACAAGCGTTATCTGTTCGAGCTCTTCAAGAGATGGTAACTGCTGAAGCTCAAGGAACTTCTGAAGGTGGAGGAAGTAAAGGAGGTTCAGGAGGTAGCTCAAGAACCTTGCTTTATGGTCATGCCGTGTTACTTCGTCATGGTCACTCTAAAATGTACTTGGCCTGCCTTTCATCTACCAGTTCATCCAGTGATAAATTAGCATTTGATGTTGGTCTTCAAGAGCACTCACAGGGTGAAACATGTTGGTGGACT…	2	GAGGACATGGTCACGCTCTCCTGCACGGCGACGGGGGAGCGTGTCTGCTTGGCCGCCGAAGGATTTGGCAACCGGCACTGCTTTCTCGAGAATATTGCCGACAAGAACGTGCCGCCGGATCTTTCGCAGTGTGTCTTCGTCATCGAGCAGGCGCTGTCCGTGCGAGCATTGCAGGAGTTGGTGACGGCGGCAGGATCCGAGACT	2	GAAGACATGGTATGTCTTTCGTGCACTGCAACCGGGGAGAGAGTCTGCTTGGCTGCAGAAGGCTTCGGTAATCGGCATTGTTTCCTTGAAAACATCGCCGACAAGAACATCCCACCAGATCTGTCGCAATGTGTGTTCGTAATCGAGCAGGCGTTGTCAGTCAGAGCTCTGCAAGAACTTGTCACCGCAGCCTCATCAGAATCT	2	GAAGACATGGTCTGCCTGTCCTGTACGGCAACCGGCGAACGCGTGTGTCTGGCGGCCGAAGGTTTCGGCAACCGGCACTGCTTCCTGGAGAACATCGCAGACAAGAACATCCCGCCGGACCTATCGCAGTGCGTGTTCGTCATAGAGCAGGCGCTGTCGGTGCGTGCGCTGCAGGAGCTCGTCACGGCCGCCGGTTCGGAAACC	2	GAAGATATGGTATGTCTTTCGTGTACTGCGACCGGAGAACGTGTTTGTTTAGCAGCTGAAGGATTCGGCAATCGCCATTGTTTTTTGGAGAATATTGCCGACAAAAATGTTCCTCCGGATCTATCCCAATGCGTTTTCGTTATCGAGCAGGCGTTATCAGTTCGAGCCTTGCAAGAATTAGTGACGGCCGCAGGATCAGAAACA	2	GAAGACATGGTGTGCCTCTCGTGCACGGCAACGGGTGAGCGCGTATGTCTGGCCGCTGAGGGTTTCGGCAACCGTCATTGTTTTCTGGAAAACATCGCCGATAAAAATGTGCCACCCGATCTATCACAGTGCGTGTTTGTCATCGAACAGGCGCTGTCCGTGCGCGCCCTGCAGGAATTGGTGACAGCGGCCGGATCAGAGACG	2	GAGGACATGGTGTGTCTCTCCTGCACCGCAACTGGTGAAAGAGTTTGCCTCGCGGCTGAAGGTTTTGGTAATCGACACTGCTTTCTCGAAAACATCGCAGATAAG	2	GAGGACATGGTATGTCTGTCCTGTACCGCAACTGGTGAAAGGGTTTGCCTCGCAGCTGAGGGATTTGGTAATCGACACTGTTTCCTCGAGAATATCGCAGACAAG	2	GAGGATATGGTATGTCTGTCCTGCACGGCAACCGGTGAAAGAGTTTGCCTGGCAGCCGAGGGATTTGGTAATCGACACTGTTTCCTCGAGAATATCGCGGATAAG	2	GAGGACATGGTGTGTCTCTCGTGCACGGCCACCGGGGAGCGAGTCTGCCTCGCCGCGGAAGGCTTCGGCAACCGACACTGCTTCCTCGAGAACATCGCCGACAAG	2	GAGGATATGGTATGTCTGTCTTGCACCGCGACAGGAGAGAGGGTCTGCTTGGCAGCCGAGGGTTTCGGCAATCGACACTGCTTCCTCGAGAATATCGCGGACAAG	2	GAAGACATGGTATGTCTTTCCTGCACTGCAACAGGAGAACGTGTTTGTTTAGCAGCAGAGGGCTTCGGCAACAGACACTGCTTCTTGGAAAATATAGCCGACAAG	2	GAAGACATGGTGTGTCTCTCTTGTACAGCCACAGGAGAACGTGTTTGCTTGGCTGCAGAAGGATTCGGCAATCGTCATTGTTTCTTGGAAAATATTGCGGACAAG	2	GAAGATATGGTGTGTCTCTCCTGCACCGCGACAGGGGAGCGTGTGTGCTTGGCTGCGGAGGGGTTCGGTAATCGACACTGCTTTTTAGAAAATATTGCAGACAAG	2	GAAGATATGGTGTGTTTGTCTTGTACTGCAACGGGCGAAAGAGTTTGTTTGGCTGCTGAAGGATTTGGAAATCGACATTGTTTTTTGGAAAATATTGCAGACAAA	2	GAAGATATGGTGTGTTTATCATGTACCGCGACCGGAGAGAGAGTTTGTCTTGCAGCAGAAGGATTTGGAAATCGGCATTGTTACTTAGAAAATATTGCCGATAAG	2	GAAGATATGGTCTGCCTGTCCTGCACTGCCACAGGAGAGAGAGTATGCCTGGCTGCTGAAGGATTTGGTAATCGGCACTGCTTTTTGGAAAATATAGCTGACAAG	2	GAAGACATGGTTTGTCTATCCTGTACAGCAACAGGGGAGAGAGTCTGCTTGGCTGCTGAAGGATTTGGTAACAGGCATTGTTTTCTGGAAAATATAGCTGATAAG	2	GAAGACATGGTATGTCTATCTTGCACTGCTACTGGAGAAAGAGTTTGTCTGGCAGCAGAAGGGTTTGGTAACCGACATTGTTTTCTGGAAAACATTGCTGATAAG	2	GAAGATATGGTTTGTCTTTCTTGTACAGCCACAGGTGAAAGAGTTTGTCTTGCTGCTGAAGGATTTGGTAACAGACATTGTTTTTTGGAAAATATTGCTGATAAA	2	GAAGACATGGTGTGCCTGTCATGCACGGCCACAGGAGAAAGAGTATGTCTGGCAGCTGAGGGCTTCGGCAACAGGCATTGTTACCTAGAAACCATAGCAGATAAG	2	GAAGACATGGTGTGCCTGTCGTGCACGGCCACCGGGGAGAGGGTGTGCCTGGCCGCCGAGGGCTTCGGCAACCGCCACTGCTACCTCGAGACCATCGCAGACAAG	2	GAAGACATGGTGTGCCTCTCGTGTACCGCTACCGGGGAACGCGTGTGCCTCGCAGCTGAAGGATTTGGAAACCGGCACTGCTTCCTGGAGAACATCGCGGACAAGAACATACCACCCGATCTGTCGCAATGCGTCTTCGTCATAGAACAG	2	GAAGACATGGTGTGCTTGTCATGCACGGCGACGGGTGAACGTGTATGTCTCGCTGCCGAGGGCTTCGGTAACCGGCATTGCTTCCTCGAGAACATCGCCGATAAGAACATACCACCGGACCTGTCGCAATGTGTCTTCGTTATTGAACAA	2	GAAGACATGGTCTGCCTGTCGTGCACAGCGACTGGTGAACGTGTTTGTCTGGCTGCAGAGGGCTTCGGCAACCGGCACTGCTTCCTCGAGAATATAGCTGATAAGAACATACCGCCGGACCTGTCACAGTGCGTGTTTGTTATTGAGCAG
3	CATACAGCAAAAGAAGAGGAACGCAGTATTGTTGATGCCAGTTTCAAATTGACCCATTGGTCAGTTGCTCCTTTCGGTACTGGACTCAGTCGAACCAAGAATGTTGGATTTGTTTTCGGTGGTGACGTTCTCAGGTTTTACCATGGGGGCGATGAATGCCTTACTGTTCCAGCTAATTGGAATGAATCAACGGGACAGAATATGGTGATTTATGAAGGTGGACCAGTGATGTCTCAGGCTCGATCTTTATGGAGACTTGAATTGGTTCGAACCAAATGGGCTGGAGGATTCATTAACTGGGGCTACCCTTTGCGCATTGTTCATATAACAACTGGACGCTACTTAGGAATGACCGATAAATTTGAAATTTGTCTTGTTGCTCGAGAAAACGCAACTGTA…	3	GGCAAAGGCACCGGATCGGGACACAGGACATTGCTCTATGGCAATGCCATTTTGCTGCGTCACCACAACAGTGATATG	3	GGAAAAGGAACTGGATCTGGTCACAGAACATTATTGTATGGCAATGCCATCTTACTGCGACATCAAAACAGTGACATG	3	GGAAAGGGTACCGGATCCGGTCATCGTACGCTGCTTTACGGCAATGCTATCCTGTTGCGTCACAACAACAGTGACATG	3	GGCAAAGGTACTGGATCAGGTCATAGAACATTACTATATGGTAATGCCATTCTTTTGCGACATCACAACAGTGATATG	3	GGCAAAGGTACTGGATCCGGCCATAGGACACTGCTCTATGGCAATGCTATACTGTTGCGTCACAACAACAGTGACATG	3	AATATTCCACCGGATCTGTCGCAATGCGTATTCGTAATAGAACAAGCTCTCTCGGTGAGAGCTTTACAAGAGTTGGTTACTGCTGCTGGTTCCGAGACG	3	AACATACCACCTGACCTGTCGCAATGCGTATTCGTAATAGAACAAGCTCTGTCGGTGAGAGCTCTGCAGGAATTGGTAACCGCCGCCGGTTCCGAGACG	3	AACATACCGCCCGACCTGTCGCAATGCGTATTCGTAATAGAGCAGGCTCTCTCGGTACGAGCTTTGCAGGAATTGGTCACTGCTGCCGGTTCCGAGACG	3	AACATACCACCGGACCTATCGCAGTGCGTCTTCGTGATCGAGCAGGCCCTTTCCGTGAGGGCGCTGCAGGAGCTCGTCACGGCCGCCGGCTCCGAAACG	3	AACATACCGCCGGACCTGTCGCAATGCGTGTTCGTGATAGAGCAGGCTCTCTCGGTGAGAGCGCTGCAGGAATTGGTCACCGCTGCCGGTTCCGAGACG	3	AATATACCCCCTGATCTCTCGCAATGTGTATTTGTCATTGAACAAGCATTGTCTGTCCGTGCCTTGCAGGAATTGGTAACAGCAGCTGGCAGCGAAACT	3	AATATACCCCCCGACTTGTCTCAATGTGTCTGTGTTATTGAACAAGCTCTGTCGGTTCGGGCCTTGCAAGAGCTGGTAACAGCCGCTGGTAATGAAACC	3	AATATACCTCCAGATCTTTCGCAATGTGTGTTCGTTATAGAACAGGCATTGTCTGTGCGTGCTTTACAAGAGTTGGTCACTGCAGCTGGCAATGAAACT	3	AATATACCACCAGATTTGTCACAATGCGTGTTTGTCATCGAACAAGCCCTGTCAGTAAGGGCCTTGCAGGAATTGGTTACTGCAGCCGGTAATGAAACC	3	AATATTCCACCCGATTTATCACAGTGTGTTTTTGTCATTGAACAAGCATTATCTGTGAGGGCTTTACAAGAATTAGTGACAGCTGCAAGTTCTCAAGAG	3	AATATACCACCAGATCTGTCAACTTGTGTATTTGTAATAGAGCAAGCTCTTTCAGTCAGAGCTCTACAAGAATTAGTAACTGCAGCAGGCACCGAAGAG	3	AATATCCCTCCAGATTTATCAACATGTGTATTTGTGATAGAACAGGCACTTTCAGTCAGAGCTCTCCAAGAGTTGGTCACCGCGGCTGGAACAGAAGAG	3	AACATACCACCAGATTTATCTCAATGTGTTTTCGTGATTGAACAAGCTCTTTCCGTTCGAGCACTGCAAGAACTAGTCACAGCAGCGGGCAGCGAAGAG	3	AATATTCCACCTGATTTATCTCAATGTGTTTTTGTTATTGAACAAGCTTTATCCGTTAGAGCTTTACAAGAATTGGTCACAGCAGCCGGATCAGAATCC	3	AATATACCACCTGACCTGTCGCAATGCGTATTCGTAATAGAGCAGGCTCTGTCAGTGCGAGCTCTGCAGGAATTGGTCACTGCTGCTGGATCCGAAACA	3	AACATCCCGCCGGACCTGTCGCAGTGCGTGTTCGTGATCGAGCAGGCGCTGTCGGTGCGCGCGCTGCAGGAGCTGGTGACGGCCGCCGGCTCCGAGACG	3	GCGTTATCAGTGAGAGCTCTCCAAGAATTGGTGACGGCGGCCGGATCGGAAACC	3	GCGTTGTCGGTTCGAGCTTTACAAGAATTGGTAACAGCAGCTGGATCGGAAACT	3	GCATTGTCGGTGAGAGCCTTGCAAGAGTTGGTGACCGCAGCCGGTTCGGAAACT
4	AACTGGAGATCGTCCAAGCATACCTTTAGCCAGAAGAGGATCGAGATCCAACATTTCAGAGGCTTTGCCAGATGAAGCTTCAGATCAATTGGATCCTGCATCATTAGATTTGATCGATGAATATTTCTATGGTATAAGAATCTTTCCAGGTCAAGATCCTCATCATGTCTATTGTGGTTGGGTCGTTTCCAATTTCCGTCATTATGAGAAAACATTTGACGCCAATTCTGTTCGTCGAGCCACTATTCAAGTTTGGGGTGAAAATGGACAACTTGCTGAATACTGTGATCGACAAAATTGTTATATTTTGAATGCTGGTCAGTTATACAATGATGTCAATGAGATTGAACAGTCTGGTGGACGTTCAAATCAAGGTATGTTTGTCGGCTGTCATATCGA…	4	TACTTGGCATGTCTGTCCACCTCCTCGTCGAACGACAAGCTGTCCTTCGACGTGGGCCTGCAGGAGCACAGCCAGGGAGAGGCTTGTTGGTGGACGGTTCATCCGGCGAGCAAGCAGCGCTCTGAGGGCGAGAAGGTGCGCGTCGGAGATGATCTGATCCTGGTGTCCGTGGCCACCGAACGTTATTTGCATACGACCAAGGAGAACGAACAGTCTATTGTAAATGCCAGCTTCCATGTGACCCACTGGTCCGTGCAGCCCTACGGCACGGGCATCTCCAGGATGAAGTACGTGGGCTATGTCTTTGGCGGCGATGTGCTGCGTTTCTTCCATGGTGGCGACGAGTGCCTGACCATACCGAGTACATGGGGTCGTGAGGCGGGACAAAA	4	TACTTGGCTTGCCTGTCAACATCCTCGTCAAACGACAAACTTTCATTCGATGTCGGTTTGCAAGAACACAGCCACGGTGAAGCTTGTTGGTGGACAGTTCATCCAGCCAGCAAGCAACG	4	TATCTTGCCTGTCTGTCAACTTCGTCCTCCAACGATAAGCTGTCGTTTGACGTCGGTCTGCAGGAGCACAGCCAAGGTGAGGCCTGCTGGTGGACCGTACACCCAGCCAGCAAGCAACGTTCGGAGGGTGAGAAGGTCCGTGTCGGTGACGATCTGATTCTGGTGTCCGTCGCTACCGAGCGATATCTG	4	TACCTAGCATGCTTATCTACGTCTTCATCAAATGACAAACTGTCTTTCGATGTGGGTTTGCAAGAGCATAGCCAAGGTGAGGCATGCTGGTGGACTGTACACCCTGCAAGCAAACAAAGATCTGAGGGTGAGAAAGTTCGAGTAGGTGATGACCTAATTTTGGTCTCAGTAGCTACAGAACGTTACTTG	4	TACCTGGCTTGTCTTTCGACATCATCGTCCAACGACAAATTATCCTTCGACGTCGGTCTGCAAGAGCACAGTCAAGGCGAGGCATGCTGGTGGACCGTGCATCCGGCCAGCAAGCAGCGTTCCGAGGGCGAGAAGGTGCGCGTGGGTGACGACTTGATTTTAGTTTCAGTGGCAACCGAACGTTATTTG	4	GGAAAAGGTACAGGATCCGGACACAGAACGTTACTTTACGGTAACGCTATTCTGTTGAGGCATCAGAACAGCGATATG	4	GGAAAGGGCACTGGATCTGGACACAGAACGTTATTGTATGGCAACGCTATTTTACTGAGGCATCAAAACAGCGACATG	4	GGAAAGGGTACAGGATCCGGACACAGAACGTTGTTGTACGGTAACGCAATTTTACTAAGGCATCAGAACAGCGACATG	4	GGAAAGGGCACTGGCTCTGGGCACAGAACGTTACTCTACGGAAACGCCATCCTCCTCAGACATCTCAACAGTGATATG	4	GGAAAGGGCACCGGGTCAGGGCACAGGACCTTATTATACGGTAATGCCATATTGCTGCGACATCTCAATAGCGACATG	4	GGCAAGGGTACGGGTTCTGGACATAGGACATTGTTGTACGGCAATGCCATCCTTCTTAGACATCAGAATAGTGACATG	4	GGAAAAGGAACGGGATCAGGACATCGCACTTTGTTGTACGGAAATGCTATTCTGTTGCGGCATCAAAACAGTGACATG	4	GGTAAAGGTACAGGATCTGGACACCGCACCCTTTTGTATGGTAATGCCATCCTTTTACGCCATCAAAACAGTGATATG	4	GGCAAAGGGACGGGATCCGGACATCGGACTTTACTGTATGGCAACGCTATTTTGCTGCGTCATCAAAACAGTGACATG	4	GGAAAAGGCGGAACTGGATCTGGACACCGGACGTTACTGTACGGAAATGCTATTTTATTGCGTCATCAAAATAGTGATATG	4	GGTAAAGGAACAGGTTCAGGACATAGGACACTACTTTATGGCAACGCAATATTACTTAGGCATCAGAAACAGCGATAT	4	GGGAAAGGAACAGGCTCCGGTCATAGAACTTTGCTGTATGGTAATGCTATTTTACTGAGACATCAAAACAGTTCCATG	4	GGTAAAGGCACTGGTTCCGGGCATCGAACGCTATTGTATGGTAATGCCATTCTTCTCAGACATCAGAACAGTGATATG	4	GGAAAAGGAACAGGTTCAGGCCACCGTACCTTGCTTTATGGTAATGCTATTCTTTTGAGACATCAAAATAGTGACATG	4	GGAAAAGGAACTGGATCTGGCCATAGAACCCTACTATACGGCAACGCCATTCTCCTACGACATCAGAATAGTGACATG	4	GGGAAAGGAACAGGCTCTGGCCACAGAACTCTCCTTTACGGCAATGCCATACTGCTGCGACATCAGAACAGTGATATG	4	GGCAAGGGCACTGGATCCGGTCACAGGACACTGCTTTACGGAAACGCGATCCTTTTGAGACATCTCAACAGTGATATG	4	GGTAAAGGAACAGGTTCAGGACACAGAACATTGCTGTATGGAAACGCCATTTTGCTGCGACATCTCAACAGTGACATG	4	GGTAAAGGCACTGGTTCTGGACACAGAACTCTTTTGTACGGCAATGCTATCCTACTGCGGCACCTTAACAGTGACATG
5	ATCTACAAATAAACAAGAAGCGGAGAACAGCAAACAAGAATCAAGTGGCCTACACGGACATGCAGAAACTAGATTCGCTTCATCATTACTAGAGCGTCTCTTGCAATATTTAGATACTGCAGCAATCAGTCTAAAGCTTTTGAAGCCAAGTGCAAATTACTCCAGACGAATGAGCTTCAAACACTCAAGTCGAGATATTAAATTTTTCTCTAAAGTAGTTCTTCCTTTGGTTGAGAAACTTTTTCAAGCTCACAAAGAGTTTTTCCTTGCTTCAGCTTCTGGTCAGTCAACTTTAGCTCTTGGAATCGCCACTCCTAAAGAGAAAGAAATGGTCACTTCGCTATTCTGTAAACTTGCTGCTTTGCTTCGTTCAAAGCTCGCAGTCATGGGATCAGATGC…	5	TATTGTTATTTACGAGGGCGGCGTGGTCATGGCACAGGCGAGGTCCCTGTGGCGCCTGGAACTCGCTCGAACCAAGTGGACTGGTGGCTTTATCAACTGGTACCACCCGATGCGCATACGCCACATAACCACTGGACGCTACTTGGGCGTCAACGACAGCAACGAACTGATTCTAGTTAAGAAGGAGGAGGCTTCGATTGCCACGACGACTTTCTGCCTGCGGCAGGAAAAGGACGACGAGAAAAAGGTGCTGGAGGACAAGGACCTGGAGGTGATCGGCTCGCCGATCATCAAGTACGGCGACACTACCGTCATCGTTCAGCACTGCGAGACTAGCTTGTGGCTCAGCTACAAGAGTTATGAGACGAAAAAGAAGGGCGTAGGAAAGGTGGAGGAGAA…	5	TTCCGAGGGTGAGAAAGTTCGTGTTGGTGACGACTTGATCTTGGTGTCAGTAGCAACTGAGAGATATTTGCACACAACAAAAGAAAACGATTTCTCGATCGTCAACGCTAGTTTCCACGTCACCCATTGGTCAGTGCAGCCATACGGAACTGGTATCTCCAGGATGAAGTACGTTGGCTATGTTTTTGGCGGTGATGTTTTAAGATTTTTCCACGGTGGTGACGAATGTCTGACGATTCCATCGACGTGGACACGACAACCTGGTCAAAA	5	CACACGACCAAAGAAAACGATCTGTCGATCGTAAATGCTAGCTTCCATGTGACGCACTGGAGCGTGCAGCCGTACGGAACCGGTATCTCGCGCATGAAGTATGTGGGCTACGTGTTCGGCGGCGACGTGCTTCGGTTCTTCCACGGCGGTGACGAATGTTTAACGATTCCGAGTACCTGGAGCTTGGACTCGGGTCAGAA	5	CATACCACTAAGGAAAACGAACAGTCGATTGTGAACGCAAGTTTTCATGTTACCCACTGGTCGGTGCAACCATATGGTACTGGTATATCCCGAGTAAAATATGTCGGTTATGTATTTGGTGGAGATGTGCTGCGGTTTTTTCACGGCGGTGATGAATGCTTAACCATACCAAGCACTTGGGGCCGCGAAGCAGGACAAAA	5	CATACGACCAAGGAGAACGAGCAATCAATTGTCAATGCCAGCTTCCATGTAACACACTGGTCAGTGCAACCCTATGGCACTGGCATATCACGCATGAAATATGTGGGCTATGTATTCGGCGGCGATGTTTTGCGATTCTTCCACGGCGGTGACGAGTGTCTAACCATACCCAGTACATGGGGGCGAGAGGCGGGGCAAAA	5	TATTTGGCGTGTTTATCGACCAGCTCATCCAACGACAAGTTGGCTTTCGACGTGGGTCTGCAACAGCATTCTCAAG	5	TATTTGGCGTGTTTATCGACCAGCTCGTCCAACGACAAGTTGGCTTTCGACGTAGGTCTGCAACAGCATTCTCAAG	5	TATTTGGCTTGTCTATCGACCAGCTCGTCCAACGACAAGTTGGCTTTCGACGTGGGCCTCCAACAGCATTCTCAAG	5	TACCTGGCATGTCTGTCCACAAGCTCATCAAATGACAAACTTGCATTCGATGTCGGTCTACAGGAGCACTCTCAAG	5	TACCTCGCGTGTCTCTCCACGAGTTCGTCGAACGATAAGCTTGCCTTCGACGTCGGTCTGCAGCAACATTCTCAAG	5	TACTTGGCTTGTCTTTCAACAAGCTCAAGTAACGACAAACTTGCCTTCGATGTGGGTTTACAAGATCACAGTCACGGTGAAGCTTGCTGGTGGACAGTGCATCCTGCCAGCAAACAGAG	5	TATCTAGCGTGTTTATCTACCAGCTCAAGTAACGACAAATTGGCTTTCGATGTCGGTTTACAAGAACATAGTCAAGGAGAAGCCTGCTGGTGGACAGTTCATCCCGCAAGCAAGCAAAG	5	TACTTGGCTTGTTTGTCGACAAGTTCAAGTAACGATAAACTTGCTTTTGATGTCGGGTTGCAAGAACATAGCCAAGGCGAAGCCTGCTGGTGGACGGTTCATCCCGCCAGTAAACAGAG	5	TATTTGGCATGTTTGTCCACGAGCTCAAGCAATGACAAACTGGCTTTCGATGTGGGTTTGCAGGAGCACAGTCAGGGAGAGGCTTGCTGGTGGACTGTACATCCTGCAAGCAAACAACG	5	TATTTAGCTTGTCTATCAACAAGTTCTTCAAATGATAAATTATCTTTTGACGTTGGTTTACAAGAGCATTCACAAGGTGAAGCTTGTTGGTGGACTGTTCATCCTGCATCGAAACAACGATCAGAGGGTGAAAAAGTTCGAGTCGGAGATGATTTAATTTTAGTGTCTGTAGCAACTGAACGGTATTTG	5	TATCTTGCTTGCTTGTCGACCAGTTCTTCTAACGATAAACTCTCATTTGATGTGGGCTTACAAGAACACTCGCAAG	5	TACCTGGCTTGCCTATCAACAAGTTCATCCCATGATAAGTTATCATTTGATGTTGGTCTTCAAGAACATTCCCAAG	5	TACTTGGCATGTCTGCCAACGAGCTCTTCAAATGATAAATTATCTTTCGACGTTGGTTTACAAGAACATTCGCAAG	5	TATTTGGCTTGTCTGTCAACTTGTTCTTCACAAGATAAATTATCTTTTGATGTTGGTTTGCAAGATCATTCTCTTGGAGAAGCTTGCTGGTGGACAGTTCATCCGGCTTCTAAGCAAAGATCCGAGGGTGAAAAAGTTCGTGTCGGTGACGATTTAATATTAGTTTCTGTTGCTACCGAAAGATATTTG	5	TACTTGGCATGTTTATCGACCAGCTCTTCCAATGACAAATTAGCCTTTGATGTCGGTCTGCAGGAACATTCCCAAG	5	TACCTGGCTTGCCTGTCTACCAGTTCCTCAAATGACAAACTGGCATTTGATGTTGGTTTACAGGAGCATTCACAAG	5	TACTTGGCGTGCTTGTCGACATCATCATCTCAAGACAAACTGGCTTTCGACGTTGGTCTCCAAGAGCACTCCCAGGGTGAAGCGTGCTGGTGGACATTGCATCCGGCCAGTAAACAAAG	5	TACCTGGCCTGCCTGTCGACATCGTCATCTCAAGACAAGCTGGCTTTCGACGTAGGTCTGCAGGAGCACTCGCAGGGTGAAGCTTGCTGGTGGACTTTACATCCAGCTAGCAAACAGAG	5	TACTTGGCCTGTCTGTCGACGTCGTCGTCTCAGGACAAGTTGGCCTTCGACGTGGGTCTGCAGGAACACTCGCAGGGTGAAGCCTGCTGGTGGACCCTGCATCCAGCAAGCAAGCAAAG
6	ATTGATCATCCATCTCAAAAAGAAAAAGGCGTTTATCGAAGTTGCGTTTCTACTCAGCGTAAAAGAGCCGTAATAGCTTGTTTCCGAATGATATCTCTTCATCAACTACCAAG	6	AGCCTTGGAAACACTGCAGTCAAATCGCCGACACTCCATTTTCTTCCAAAAGGTCAACCTCAACGAGATGGTCATGTGCCTTGAGGACTTGATTAACTACTTTTCGCAACCCGAAGACGATATGG	6	CATTGTTGTTTACGAAGGTGGTTCAGTAATGTCGCAAGCCCGATCATTGTGGCGATTAGAATTAGCAAGAACAAAGTGGTCCGGTGGATTTATTAACTGGTACCATCCAATGAGAATTAGACACTTAACGACGGGGCGCTATCTTGGCGTCAACGATAATAACGAATTAATTTTA	6	CATTGTCGTGTACGAGGGCGGTTCTGTAATGTCGCAGGCCCGCTCGCTGTGGCGACTCGAGCTGGCCCGCACCAAGTGGGCCGGTGGCTTCATCAACTGGTCCCATCCGATGCGCATTCGCCATCTTACCACCGGCCGGTATCTCGGTGTGAACGAAAACAACGAACTGATCCTGATGAGCCGCGACCAAGCGACCACCTCGCAGACGGCCTTTGTGCTGCGCCTCGAGAAGGACGACCAGAAGGTGGTGCTGGAGGACAAGGATTTGGAAATTATCGGTGCCCCGATCATCAAGTACGGCGACTCGACCGTGATCATGCAGCACTACGAGTCGGGCCTGTGGGTCAGCTACAAGAGCTACGAAACGAAAAAGAAGGGCGTCGGCAAGGTGGAGGAAAA…	6	TATCGTTGTATATGAAGGCGGTTCTGTAATGTCGCAAGCTCGCTCACTATGGAGACTTGAGTTAGCTCGCACTAAATGGACGGGTGGCTTTATTAATTGGTATCATCCCATGCGCATACGTCACATTACTACTGGCCGATATTTGGGTGTCAACGAGAACAACGAATTATATTTG	6	CATTGTGGTGTACGAAGGTGGGTCAGTCATGTCTCAGGCCCGTTCATTGTGGCGCTTGGAATTGGCACGCACCAAATGGACTGGCGGATTCATCAACTGGTTCCATCCCATGCGAATTCGACACATAACAACTGGACGCTATTTGGGCGTCAACGACAATAACGAATTAATTTTG	6	GGGAGGCTTGCTGGTGGACGGTTCATCCTGCATCGAAACAGAGATCAGAGGGTGAGAAGGTTCGAGTCGGTGACGATCTTATCTTGGTATCTGTAGCCACTGAAAGATACTTG	6	GTGAGGCGTGTTGGTGGACTGTGCATCCAGCATCGAAGCAGAGGTCAGAGGGTGAGAAGGTTCGAGTCGGTGATGACCTTATTCTGGTATCTGTGGCCACCGAGAGATACTTG	6	GCGAGGCTTGTTGGTGGACGGTTCATCCAGCATCGAAGCAAAGGTCCGAGGGTGAGAAGGTTCGAGTCGGCGATGACCTTATCCTGGTATCCGTGGCCACAGAAAGATACTTG	6	GAGAGGCTTGTTGGTGGACGGTTCATCCTGCATCGAAGCAAAGATCCGAGGGTGAGAAGGTCCGCGTGGGTGACGATCTTATTTTAGTATCAGTAGCTACCGAAAGATATCTG	6	GTGAGGCGTGCTGGTGGACCGTACATCCCGCTTCCAAGCAGAGGTCCGAGGGTGAGAAAGTGCGTGTGGGTGACGATCTTATCCTGGTGTCCGTCGCGACCGAACGATACTTG	6	GTCCGAGGGTGAGAAAGTCAGAGTCGGTGACGATTTGATTTTGGTGTCCGTCGCTACCGAAAGATATCTG	6	ATCTGAAGGTGAAAAAGTAAGAGTGGGTGACGACTTGATTTTGGTTTCGGTTGCCACCGAACGATATTTG	6	GTCTGAAGGTGAAAAGGTGCGTGTTGGAGACGATTTGATCTTGGTATCAGTCGCTACAGAACGATACTTG	6	GTCCGAAGGTGAAAAAGTACGAGTCGGTGACGATTTAATTTTAGTTTCAGTTGCTACCGAACGATACCTG	6	CACACCGCCAAAGAAAACGAGTTATCTGTAGTTAATGCCTCATTTCATGTAACTCATTGGTCAGTACAACCATATGGTACTGGTATCAGCAGAATGAAATACGTTGGTTATGTGTTTGGTGGTGACGTACTAAGATTCTTTCATGGCGGCGACGAGTGTTTGACAATACCGTCGTCATGGAGCAATGTTTCTGGACAAAA	6	GCGAAGCATGTTGGTGGACAGTACATCCAGCATCCAAACAGAGATCTGAAGGTGAGAAAGTCAGAGTTGGTGACGATTTGATCCTTGTATCCGTTGCTACCGAGAGATATTTG	6	GAGAGGCTTGCTGGTGGACTGTTCACCCAGCTTCAAAACAGAGATCAGAAGGTGAGAAAGTCAGAGTAGGTGACGATCTAATTTTGGTATCAGTGGCGACAGAAAGATACCTG	6	GAGAAGCTTGTTGGTGGACATTGCATCCGGCATCCAAACAAAGATCCGAGGGTGAAAAAGTACGAGTCGGCGATGACTTAATTCTAGTCTCAGTAGCCACGGAAAGATACCTA	6	CACACGACCAAAGAAAACGATTTGTCGATTGTTAACGCATCATTTCATGTGACCCATTGGTCCGTACAACCGTATGGTACAGGTGTGAGCAGAATGAAATATGTCGGTTATGTTTTCGGAGGAGATGTTTTAAGATTTTTTCACGGGGGTGATGAATGTCTTACGATTCCATCCACGTGGAGCGAAGAACCTGGGCAAAA	6	GTGAAGCGTGTTGGTGGACCGTGCACCCTGCTTCCAAACAGAGATCTGAGGGTGAGAAAGTGAGAGTTGGTGACGATCTCATTTTGGTATCTGTTGCCACTGAACGGTACCTT	6	GGGAAGCATGTTGGTGGACAGTACACCCTGCTTCCAAACAGAGATCTGAAGGTGAAAAGGTGAGAGTGGGTGATGACCTTATCCTTGTCTCTGTTGCAACTGAGAGGTACCTG	6	ATCGGAGGGTGAAAAAGTGCGAGTGGGAGATGATTTGATTCTTGTATCTGTTGCCACTGAGAGATATTTG	6	GTCTGAAGGTGAAAAAGTTCGTGTAGGAGATGACTTGATTTTAGTCTCCGTTGCTACTGAGCGATATCTG	6	ATCCGAGGGTGAGAAGGTGCGAGTTGGTGACGACCTGATCTTGGTCTCCGTAGCTACTGAAAGATACTTG
7	GCATCGTGTAATAAATATATTCTTGAGAGCTTATAATGAATTATGGCTGAATGATGAGAATAACGGACAAGAACAATTGATCGAGGATCTAACAGAGTCATTCGAAGAACACGAACAGAATAAAGGAACCGAAGTTGTTATTGAAGATAAACCTGATCCATTGACTCAGTTAATGACGACATTCAGTCGAAAAGCAACAACTGAACATGGAACTGCTGTTAAAGAAGACGAGCTTTATATGAAATATGCACTTCTTTTTAGTCAAAGCTGTGGTGGTGTTGAAGAAGAGGAGGAAGAAGAAGGTGGAGAAGAAGAGGAAGGAGGAGCATCGATACAT	7	AGCACGAGGAGAAACAGAACCGATTCCGTGCCCTGCGCAACCGACAGGATCTGTTCCAGGAGGAGGGCGTGCTCAATCTGATCCTGGAGGCCATTGACAAGATCAACATAATCACCTCGCAGGGCTTCCTAGCCAGCTTCCTGGCCGGCGACGAGACCGGCCAGAGCTGGGATCTCATCTCCACCTATTTGTACCAACTCTTGGCCGCCATCATCAAGGGCAACCACACGAACTGCGCCCAGTTCGCGAACAGTAACCGACTCAACTGGCTATTCTCCCGCCTCGGTTCCCAGGCCTCCAGCGAGGGTTCCGGCATGTTGGACGTACTTCACTGCGTGCTGATCGATTCGCCAGAGGCACTAAACATGATGCGGGATGAGCACATCAAGGTGATCATCT…	7	CTTTCGAGAGAAGAAGCGACAACTGCTCAGTCTGCTTTCTGTTTGCGTCACGAAAAAGACGATCTGAAAGTGGTGCTTGAAGACAAAGATCTGGAAGTGATCGGATCACCGATCATCAAATACGGTGACTCGACAGTCATCGTTCAGCACGCCGAGAGTGGCTTATGGCTGAGTTACAAAAGCTACGAGACGAAGAAGAAGGGCGTGGGAAAAGTTGAAGAAAAGCAGGCGGTCTTGCACGAAGAAGGCAAGATGGACGACGGGCTTGACTTTTCACGCTCGCAAGAAGAAGAATCAAGAACTGCACGTGTCATTCGCAAGTGCAGCAGTCTTTTCACGAAATTTATCAC	7	TGGCCTTGAAACGCTGCAAGAAAATCGTCGTCACTCGATTTTCCTGCAGACTGTCAACCTGGGTGAGATGGTTATGTGTCTGGAGGATCTGATCAACTACTTCGCCCAGCCCGAGGACGACATGGAACACGAGGAGAAGCAGAACCGCCTGCGTGCGCTGCGCAATCGGCAGGATCTGTTCCAGGAGGAGGGCGTACTGAATCTGATCCTCGAAGCGATCGACAAGATCAACGTCATCTCGTCGCAGGGCTTTTTGGCGTCGTTCCTGGCGAGCGACGAAAGCGGACAGAGCTGGGACATGATCTCCGGCTATCTGTATCAGCTGCTTGCCGCCATCATCAAGGGAAACCACACGAACTGTGCCCAATTTGCCAACTCGAACCGGTTGAACTGGTTGTT…	7	GTTAAAAAAGAAGAAGCATCTATTGCATCAACGACTTTCTGCTTGAGGCAGGAAAAGGACGACGAGAAAAAGGTACTTGAGGACAAAGATCTGGAAGTAATTGGTGTACCAATCATCAAGTATGGTGACACCACAGTTATTGTTCAACACTGCGAATCTAGCTTATGGCTCAGCTACAAAAGTTATGAGACTAAAAAGAAGGGTGTCGGTAAAGTGGAGGAAAAGCAAGCTATCCTTCACGAGGAAGGCAAAATGGACGACTGTCTCGACTTTTCCCGTTCCCAGGAAGAAGAATCAAAAACCGCTCGAGTTATTCGGAAGTGTAGCAGCCTTTTTACACAATTCATAAA	7	GTCAAAAAGGAAGAAGCATCCATTGCTACAACGACTTTCTGTCTCAGACAGGAAAAGGACGACGAGAAAAAAGTACTCGAAGATAAGGATTTAGAAGTGATCGGCTCACCGATCATCAAATACGGCGATACCACCGTCATTGTACAGCACTGTGAGACTAGCCTGTGGCTCAGTTACAAGAGCTACGAGACAAAGAAGAAGGGCGTCGGCAAGGTCGAGGAGAAGCAAGCCATTCTGCACGAAGAAGGCAAAATGGATGATTGCCTGGATTTCTCGCGCTCCCAGGAGGAAGAATCAAAAACTGCTCGCGTTATTCGCAAATGCAGCAGTCTCTTTACACAATTTATTAA	7	CACACCACGAAAGAAAACGACTTGTCGGTAGTGAACGCCTCGTTTCACGTAACACACTGGTCAGTGCAACCCTACGGTACTGGAATTAGTCGAATGAAATACGTCGGTTATGTATTCGGCGGTGATGTACTGCGATTTTTCCACGGTGGCGACGAATGCCTCACTATACCGTCCACGTGGAGCACGGCGCCAAGTCAAAA	7	CACACAACAAAAGAAAACGACTTATCAGTGGTTAACGCCTCGTTCCACGTAACTCACTGGTCGGTACAACCTTACGGCACTGGAATCAGCCGGATGAAATACGTTGGTTACGTATTTGGCGGCGACGTTCTACGATTTTTTCACGGTGGCGACGAATGCCTCACTATACCGTCAACATGGGGCACAACACCGAGTCAAAA	7	CACACCACCAAGGAGAACGATTTGTCGGTGGTGAACGCCTCGTTCCACGTGACCCACTGGTCCGTGCAACCGTACGGAACAGGAATCAGCCGGATGAAATACGTCGGTTACGTATTTGGCGGTGACGTTCTTCGATTCTTCCACGGTGGCGACGAATGTCTCACCATACCATCAACATGGAGCACAGCGCCAAGTCAAAA	7	CATACAACGAAAGAAAACGACTTGTCGGTGGTCAACGCTTCGTTTCACGTAACCCATTGGTCAGTCCAACCTTACGGCACTGGCATAAGCCGCATGAAATACGTGGGCTACGTCTTCGGCGGCGACGTTCTCAGATTCTTCCACGGCGGCGACGAGTGCCTGACCATACCCTCGACATGGAGCACAGCAGCCAGTCAAAA	7	CACACCACGAAGGAAAACGATCTGTCGGTGGTCAATGCGTCCTTCCACGTGACTCACTGGTCGGTGCAGCCTTATGGCACAGGCATCAGCAGGATGAAGTACGTCGGTTACGTCTTCGGTGGCGACGTGTTGAGGTTCTTCCACGGTGGCGATGAGTGCTTGACAATACCGTCGACTTGGAGTCCAGCACCCAGTCAAAA	7	CACACCACAAAAGAGAATGAAATATCAATCGTCAACGCCAGTTTTCACGTCACTCACTGGTCCGTGCAACCTTACGGCACCGGTATATCCAGGATGAAGTACGTCGGTTACGTTTTTGGCGGAGACGTACTACGTTTCTTCCACGGCGGTGATGAATGTTTAACGATTCCCTCGACGTGGGACGTGGAAGCCACGCATAA	7	CATACAACTAAAGAAAACGAGCAGTCCATAGTGAATGCCAGCTTTCATGTGACGCATTGGTCAGTGCAGCCCTATGGAACGGGTATTTCCCGTATGAAATATGTAGGATATGTTTTTGGTGGAGACGTTTTGCGATTTTTCCATGGAGGCGACGAATGTCTCACTATACCGTCCTCGTGGAGCACTGAAGAAGCACATAA	7	CACACGACGAAAGAAAACGAAATTTCGATCGTAAACGCCAGTTTCCACGTAACCCATTGGTCTGTACAACCATATGGGACTGGAATCTCGCGAATGAAATATGTGGGGTATGTTTTCGGCGGAGATGTTCTCAGATTTTTCCACGGAGGCGACGAGTGCCTGACCATACCGTCCACATGGAGCATAGATGCGAA	7	CATACGACTAAAGAAAACGAGCTTTCGATAGTTAATGCCAGCTTCCATGTAACCCATTGGTCAGTGCAACCCTATGGAACTGGTATTTCTCGAATGAAATACGTAGGATATGTTTTTGGAGGCGATGTCCTCAGGTTCTTCCATGGAGGAGATGAGTGTCTTACCATACCCTCGACTTGGAGCACTGAAGAAGGACACAA	7	TATAGTAATTTATGAAGGCGGAAGCGTTATGAGTCAAGCAAGATCATTATGGCGTTTGGAGTTGGCTAGAACTAAATGGGCCGGTGGGTTCATTAATTGGTACCATCCAATGCGAATAAGACATCTGACAACTGGTCGGTATTTAGGTGTCAATGAAAACAATGAATTGCATTTAGTTTGCAG	7	CATACAACAAAAGAAAATGACCAATCGGTTGTGAATGCCTCTTTCCATGTGACTCATTGGTCTGTACAACCTTACGGCACCGGTATCAGCAAAATGAAATATGTGG	7	CATACGACAAAAGAAAATGACCAGTCAATTGTAAACGCTTCATTTCATGTTACACATTGGTCAGTTCAACCGTATGGAACGGGCATTAGTAAAATGAAATATGTTG	7	CACACGGCCAAAGAAAATGAATTATCGGTCGTCAATGCTTCATTTCACGTCACACATTGGTCCGTTCAACCCTACGGAACAGGTGTCAGCCGAATGAAATATGTTG	7	TATGGTGGTCTACGAAGGTGGTAGTGTTATGAGTCAAGCAAGATCGCTTTGGCGTTTGGAATTGGCAAGGACCAAATGGTCTGGAGGATTTATTAATTGGTACCATCCCATGAGGATTCGACACATAACGACAGGTCGCTATTTGGGAGTCAATGAAAACAACGAACTTTATTTAGTAAATAGAGAAGAAGCCACGACGTCTCTTTCCACTTTTTGTTTGCGTCAGGAAAAAGATGATCAAAAAGTAGTTTTAGAAGACAAAGATCTTGAAGTGATCGGAGCACCTATAATCAAATACGGTGACAGCACAGTTATAATGCAACATTCAGAAACGGGACTTTGGGTATCTTATAAATCTTTTGAAACAAAGAAAAAAGGTGTTGGAAAAGTTGAAGAAAA…	7	CACACGGCCAAGGAAAATGACTTGTCTGTGGTGAATGCATCTTTTCACGTTACACATTGGTCTGTTCAACCTTATGGAACTGGCATCAGCAGAATGAAATATGTTG	7	CATACAACCAAAGAAAATGACTTGTCTGTGGTGAATGCATCTTTCCACGTGACTCACTGGTCTGTCCAACCATACGGAACTGGAATCAGCAGGATGAAATATGTGG	7	CACACAACTAAAGAGAATGAAGTATCGATCGTCAATGCCTCGTTTCACGTGACACACTGGTCGGTCCAGCCATACGGAACCGGCATCTCGAGGATGAAATACGTCGGCTACGTCTTCGGGGGAGACGTTCTACGTTTCTTCCACGGAGGAGACGAATGCCTTACAATACCTAGCACTTGGACTCGGGATGGAGGACAGAA	7	CACACAACAAAAGAAAACGAAGTATCAATAGTGAACGCGTCATTCCACGTGACGCACTGGTCGGTGCAGCCGTACGGTACTGGAATATCCCGTATGAAGTACGTCGGATATGTATTTGGGGGAGATGTACTGCGGTTCTTCCACGGGGGAGATGAATGCCTTACCATACCTAGTACCTGGACTAAAGAGGGAGGACAGAA	7	CACACAACGAAAGAGAACGAAGTATCCATAGTGAACGCGTCTTTCCACGTGACGCATTGGTCTGTCCAGCCTTACGGAACTGGTATATCGCGAATGAAGTATGTGGGCTACGTCTTCGGAGGTGATGTACTCAGGTTCTTCCATGGAGGTGACGAGTGTCTCACGATACCCAGTACTTGGACGAAGGACGGGGGACAAAA
8	GAACAAGAATTGGAAAAACAAAAATTATTGTTTCAACAATCGAGACTTGCTGATCGTGGTATTGCTGAAATGATATTGTTATACATATCGAATTGCAAAGGAATTCAAAGTCCAATGGTTCTGAAAACTTTAAAGTTGGGCATTTCTATATTGAGAGGAGGTAATACAGATATTCAGCAAAGAATGATGAAGCACTTGAAAGACAAGAAAGATGTTGGATTCTTTACTTCAATAGCAAGTCTAATGAATTCATGTTCGGTTCTTGATTTGGATGCTTTTGAAAGGAATCAAAAAGCTGAAGGACTGGGAGTTGGTTCTGGGGGAACTGCAGGTGAAAAGAATATGCATGATTCTGAATTTACCTGTGTTTTGTTTAGATTTATTCAGCTTCTTTGTGAA…	8	GACGATTATCTCGCTGGGATACTACATAACCATGGACAAGCCACCAGCACGCATTCGCCCAGTGCGCCTGCCCAACGAGATCTTCATGCAGGGCAATGGCTACAAGCCGGCTCCACTTGACCTAAGCGCCGTGACACTCACCCCCAAGTTGGAGGAGCTTGTGGACCAGCTGGCCGAGAACACTCACAATCTGTGGGCACGGGAGCGCATCCAGCAGGGTTGGACTTATGGTCTGAACGAGGATAGTGAAAACCACAGGAGTCCACACTTGGTGCCATATGCCAAAGTGGACGAGGCTATCAAGAAGGCCAACAGGGACACAGCGTCGGAGACAGTGCGAACGCTCCTGGTTTACGGATATGTCTTGGATCCTCCGACTGGCGAAGGAACGGAGGCACT…	8	TGGGTTAGAAACCCTTCAACAGAACCGTCGTCACTCGCTGTTCTTCCAAACTGTCAATTTGGGTGAAATGGTCATGTGCCTTGAAGATTTGATCAACTACTTTGCCCAACCGGAAGACGACATGGAACACGAAGAAAAACAAAACAAATTGAGAGCGTTGAGAAATCGCCAAGATTTGTTCCAAGAAGAAGGCGTTTTAAATTTGATTCTCGACGCTATTGACAAGATCAACATCATCACATCACAAGGCTTCTTGTCGGCGTTCTTGGCAAGTGACGAAAGCGGCCAGAACTGGGATATGATTTCCGCGTATCTTTACCAACTGTTGGCTGCCATCATCAAGGGCAACCACACGAATTGCGCGCAGTTCGCCAACTCCAACCGTTTGAACTGGCTGTT…	8	GTTGGTTGGGCACGGGCTGACTGTAATCCCGGAACGATGCTGGGAAGTGACGATGCCTCGTGGGCATTCGATGGATACAAT	8	CGCTTTGGAGACACTTCAATCGAATCGACGTCATTCAATTTTCTTTCAAAAAGTTAACTTAAACGAAATGGTTATGTGCCTTGAAGATTTGATCAACTACTTCTCTCAGCCGGAGGACGATATGG	8	TGCTTTGGAAACCTTACAGAACAATCGTCGTCATTCAATCTTTTTCCAAAAAGTAAATCTCAACGAAATGGTTATGTGCCTTGAAGATTTGATCAACTACTTCTCTCAACCCCCCGACGATATGG	8	TATAGTGATCTACGAGGGTGGCAGCGTAATGAGTCAGGCGCGATCATTATGGAGACTGGAATTAGCTAGGACAAAATGGGCAGGCGGATTTATCAACTGGCTGCACCCGATGAGGATCAGACACTTGACCACGGGACGTTACCTTGGCGTGAAAGAGAACAATGAACTGTACCTGGTCGATAG	8	TATAGTGGTCTACGAGGGAGGCAGCGTAATGAGTCAAGCTCGATCTCTATGGAGACTGGAGCTGGCAAGAACTAAATGGGCCGGTGGTTTTATCAACTGGCTGCATCCGATGAGGATCAGACACTTGACAACTGGACGTTACCTTGGTGTTAAAGAAAACAACGAACTGTACCTGGTCGATAG	8	TATAGTGATCTACGAGGGAGGGAGCGTGATGAGCCAAGCAAGATCTTTATGGAGGTTGGAGCTGGCGAGGACGAAGTGGGCAGGCGGTTTCATCAATTGGTTGCACCCGATGAGAATCAGACACCTGACTACAGGCCGGTATCTCGGCGTGAAAGAAAACAACGAATTGTATCTGGTCGATAG	8	TCTGGTCGTTTACGAGGGAGGCAGCGTTATGAGTCAGGCCAGATCGCTCTGGCGGCTCGAGCTCGCCAGGACCAAGTGGGCCGGTGGCTTCATCAATTGGCTGCATCCCATGAGGATAAGGCACCTCACCACCGGTCGATACCTCGCCGTCAAGGAGAACAACGAACTCTATCTCGTCGACAG	8	CCTTGTAATCTACGAAGGCGGCAGCGTGATGAGTCAAGCCAGGTCGCTGTGGAGATTAGAGCTCGCCAGGACGAAGTGGGCGGGTGGTTTCATCAACTGGCTGCATCCTATGAGGATCAGGCATCTGACAACCGGACGTTATCTCGGTGTGAAGGAGAACAACGAGCTCTATCTGGTCGATAG	8	CATCGTGGTGTACGAAGGCGGCAGCGTTATGTCGCAAGCTAGGTCTCTGTGGAGGTTGGAGTTGGCTCGTACTAAATGGGCCGGGGGGTTCATCAACTGGCATCACCCCATGAGAATTAGGCACCTTACGACCGGTCGGTACTTGGCCGTCAACGAGAATAATGAGCTGTACCTTGTTAGCAG	8	TATAGTGATCTATGAGGGCGGAAGTGTGATGTCTCAAGCCCGATCTTTGTGGCGATTGGAACTAGCCAGAACAAAATGGGCAGGAGGTTTCATCAACTGGAGTCATCCAATGAGAATAAGGCATATTACTACTGGACGATACCTTGCTGTGAATGAGAGTAACGAATTGTACCTAGTCAGCAG	8	TATTGTAATTTACGAAGGCGGGAGCGTAATGTCGCAAGCCCGCTCTTTGTGGAGATTAGAACTGGCGAGGACAAAATGGGCCGGAGGTTTTATAAATTGGTCGCATCCAATGCGGATAAGACATATTACAACTGGAAGATATCTTGCTGTTAATGAAAATAATGAGTTGTATCTGGTTAGTAGAGAAGAGGCAAATACTGCGACCACAGCTTTCTGTCTTCGGCAAGAAAAGGACGATCAGAAAGTTGTGCTTGAAGACAAGGATTTGGAAGTTATTGGGTCACCGATTATCAAGTATGGTGACTCCACGGTTATTGTACAACATTCAGAAACTGGACTGTGGCTTTCGTACAAG	8	TATCGTGATTTATGAAGGCGGCAGCGTAATGTCTCAAGCTCGCTCACTGTGGCGACTGGAATTGGCTCGCACAAAATGGGCTGGAGGCTTCATTAACTGGAGTCACCCTATGAGAATTAGACATATAACTACCGGACGATATTTAGCTGTTAATGAGAATAACGAATTGTACCTGGTTAGTAG	8	AGAAGAAGCCACCACTGCATCTTCTACATTTTTCTTACGCCAAGAAAAAGACGACCAAAAAATAATTTTAGAGGACAAAGATCTAGAAGTAATTGGTGCACCTATAATTAAGTATGGTGACAGCACAGTGTTAGTGCAACATTCTGATACAGGTTTATGGTTAACATATAAG	8	GATATGTTTTTGGAGGTGATGTTCTGAGATTCTTTCACGGCGGTGATGAATGTTTGACGATTCCATCTACTTGGTCTGCTGAAGCTGGGCAGAA	8	GTTATGTTTTTGGCGGCGATGTCTTAAGATTTTTTCACGGAGGAGATGAATGTTTAACAATCCCTTCGACATGGTCTTCAGAAGCTGGGCAAAA	8	GATACGTATTCGGTGGAGATGTTTTACGATTTTTCCACGGTGGAGACGAATGCTTAACTATTCCTTCAACGTGGAACGAAGCTCAAGGTCAAAA	8	GAGTCTTGAAAATATACAAGCAACAAGAAGAACATCATCATTTTTTGCAACCGTTAATTTAACCGAAATCGTTATGTGCTTGGAAGATTTAATTAATTATTTTGAACAACCCGAAGAAGAAATGG	8	GTTACGTATTTGGTGGTGATGTTTTAAGATTCTTCCACGGGGGTGATGAATGTCTCACCATACCATCCACTTGGTCAGATCAGCCTGGACAAAA	8	GTTACGTTTTTGGAGGTGATGTTCTCAGGTTCTTCCACGGAGGTGATGAGTGTCTCACCATTCCGTCAACATGGAGTGAGCAGCCTGGTCAGAA	8	TATTGTAGTATACGAAGGCGGATCGGTCATGTCACAAGCTCGTTCGCTATGGCGTTTGGAACTAGCTCGTACCAAATGGGCCGGAGGCTTTATCAACTGGTACCATCCAATGAGGATTCGGCACATCACTACGGGTCGATACTTGGGTGTTAACGACCAGAATGAACTCCATTTGGTCAGCAG	8	TATCGTGGTGTACGAAGGTGGTTCAGTAATGTCTCAAGCGCGTTCACTCTGGCGACTAGAACTGGCGCGGACTAAATGGGCGGGCGGCTTCATCAACTGGTACCATCCTATGCGTATCAGGCACATCACAACGGGCAGATATCTCGGTGTTAACGATCAGAATGAATTATATTTGGTTAGCAG	8	CATTGTCGTCTACGAAGGTGGGTCGGTGATGTCACAAGCTCGTTCTCTATGGCGCTTAGAACTAGCCCGCACGAAGTGGGCAGGAGGCTTCATCAACTGGTACCACCCCATGCGCATAAGGCACATCACCACCGGCAGATATCTCGGAGTCAACGACCAGAATGAGTTGTATTTGGTTAGCAG
9	CTCATTCTCAAGTTTTTCGACATTTTCTTGAAACTTAAAGAACTAACTTCTTCGATAACTTTCCAG	9	GAAGAGAAAGTCTACGGTGGCGTCAGTGAATCCTTTGGTAAACAGTGCGGCCCCGGGGACATAGTCGGCGTCTTTTTAGACCTGGCCGACCACACAATTA	9	GAATGATGCTTGGAAGTGATGACAACTCGTGGGCGTTCGATGGCTACAAT	9	GAAGAGAAAGTGTCCGGAGGTGCAACGGAGTCGTTCGGCAAACAGTGGGTACCAGGCGATATTGTCGGTGTATTTCTTGACTTAGTGGATCATACGATCA	9	AGCACGAAGAAAAACAAAATCGTTTCCGAGCACTTAGAAATCGCCAAGACCTATTTCAAGAAGAAGGAGTTCTGAATTTAATATTGGAAGCAATTGACAAAATCAATGTCATTACTTCACAAGGATTTTTAGCCAGCTTTTTGGCCGGCGATGAGACTGGTCAAAGCTGGGACTTAATATCGACATATTTATATCAACTTTTGGCCGCCATTATTAAGGGAAATCATACTAACTGTGCACAATTCGCCAACAGTAACCGCTTAAATTGGTTATTTTCGCGATTAGGGTCCCAAGCCTCCAGTGAGGGCTCAGGCATGTTAGATGTATTGCACTGTGTTCTTATTGATTCACCAGAAGCTTTGAATATGATGCGGGATGAACACATAAAGGTTATTATAT…	9	AACACGAGGAGAAACAGAATCGTTTTCGTGCCTTGCGCAATCGCCAAGATCTCTTCCAAGAGGAGGGTGTCTTAAATCTTATTCTCGAAGCCATTGATAAAATCAATATAATCACCTCGCAGGGCTTCCTGGCCAGCTTTTTGGCCGGCGATGAGATGGGTCAAAGCTGGGATCTGATCTCTACATATCTTTACCAACTGTTGGCTGCCATTATTCAAGGCAACCACACAAATTGTGCCCAGTTTGCCAATAGCAATCGTCTGAATTGGTTGTTCTCCCGCTTGGGTTCCCAGGCCTCCAGTGAGGGCTCCGGCATGTTGGACGTATTGCACTGTGTGCTGATTGATTCTCCCGAAGCCTTGAATATGATGCGGGACGAACACATTAAAGTGATCATTT…	9	GAACGAGGCAACGATCGAGACGTCAACGTTCTGGCTACGACAAGAGAAAGATGACCAGAAAATCGTTCTCGAAGACAAGGACCTCGAAGTTATCGGTATGCCAATTATCAAGTACGGTGACTCTACCGTCATCATGCAACATGCGACTACTTGTCTCTGGGTCTCGTACAAG	9	AAACGAGGCAACGACCGAGACTTCAACGTTTTGGTTACGTCAAGAGAAGGATGATCAGAAGATCATTCTCGAGGATAAGGACCTCGAAGTTATCGGTACACCGATCATCAAGTATGGTGACTCGACTGTTATCATGCAGCACGCTACTACTTGCCTCTGGGTCTCGTACAAG	9	GAACGAGGCCACGATCGAGACCTCGACGTTCTCGTTGCGGCAAGAGAAGGATGATCAAAAGATCGTTCTCGAGGACAAGGATCTCGAGGTTATCGGTACACCGATCATCAAATACGGCGACTCGACCGTTATCATGCAACACGCCACCACTTGCCTCTGGGTCTCGTACAAA	9	AAATGAAGCAACCATTGAAACTTCGACCTTCTGGTTCCGGCAAGAAAAAGACGACCAAAAAATCATTCTCGAGGATAAAGACTTGGAAGTTATTGGAATGCCAATCATCAAGTATGGCGATTCTACCGTTATCATGCAGCACTCCACGACATGCCTTTGGGTTTCATACAAG	9	GAATGACGCGACGATCGAGACCTCGACGTTCTGGCTGCGGCAGGAGAAGGACGACCAGAAGATCATCCTCGAGGACAAGGACCTGGAGGTGATCGGCTTGCCGATCATCAAATACGGTGACTCCACTGTCATTATGCAACACGCCACCACGTGTCTCTGGGTATCTTACAAG	9	GGAGGAAGCCAACACTGCTACGACAGCGTTCTGCTTGCGTCAAGAGAAAGACGACCAGAAGGTCACGCTAGAAGACAAAGACTTGGAAATTATAGGTGCTCCGATTATCAAATATGGCGATTCGACTGTTATTGTTCAACACTCAGAGTCTGGTCTCTGGTTATCGTATAAA	9	GGAAGAAGCTACAACAGCATTGACGGCTTTTTGCCTCAGACATGAAAAAGACGATCAGAAAGTGGTACTGGAAGACAAAGACTTAGAGGTAATCGGTTCGGCCATAATTAAGTATGGTGACTCGACAGTCATCGTGCAGCATTCTGAGTCTGGACTGTGGTTGTCTTACAAG	9	TCGTACGAGACCAAGAAAAAAGGAGTGGGTAAAGTTGAAGAAAAACAGGCCATACTCCACGAAGAAGGAAAAATGGACGATGGTTTAGACTTCAGTAGGAGTCAAGAAGAAGAATCCAGAACTGCGAGAGTCATTCGTAAATGCAGTTCCCTATTTACTCAATTCATAAA	9	AGAGGAAGCAACGACTGCTTTAACAGCTTTTTGTTTGCGATACGAAAAAGATGACCAAAAGGTCGTTCTTGAAGACAAGGATCTAGAAGTCATTGGGACCGCTATAATTAAATATGGAGACTCCACTGTGATTGTTCAACATTCAGAATCTGGCCTTTGGTTGTCCTATAAG	9	TCTTATGAAACAAAAAAAAAAGGTGTCGGTAAAGTAGAAGAAAAACAAGCAGTATTACACGAAGAAGGTAAGATGGACGATGGGTTAGACTTTAGTAGGAGTCAAGAAGAAGAGTCAAGAACTGCTAGAGTAATACGCAAATGCTCTTCATTATTCACACAGTTTATTTC	9	CTTTGTGATATACGAAGGTGGAAGTGTCATGAGTCAAGCCAGATCTTTATGGAGACTAGAACTGGCTAGAACCAAATGGGCGGGTGGATTTATTAATTGGTATCATCCAATGAGAATAAGGCATTTAACCACGGGAAGATACCTGGGAGTGAACGAGGCAAACGAACTTCATCTTGTTACTAG	9	CGTTGTGGTTTATGAAGGTGGTAGTGTTCTAAGCCAAGCCAGATCGCTATGGAGGCTGGAACTGGCAAGGACAAAATGGGCCGGAGGGTTTATCAATTGGTACCATCCGATGAGAATTCGACATCTGACCACTGGGCGATATTTGGGCGTTAATGAAGCCAACGAGTTACATTTAGTAACACG	9	TATTGTTGTATATGAAGGTGGAAGTGTGATGAGTCAGGCTCGATCATTATGGCGGTTGGAATTAGCTCGTACCAAATGGTCCGGCGGATTTATTAACTGGTATCATCCGATGCGAATACGTCATTTGACCACCGGACGTTATTTAAGCGTTAACGAGAACAACGAATTGCATCTCGTTACAAG	9	AGCATGAAGAAAAACAAAACAAGTTAAAAGCTTTGAGAAATCGACAAGATTTATTTCAAGAAGAAGGAATTTTAAATTTAATTCTTGAAGCCATTGATAAAATAAATATAATTACCGGACAAGGATTTTTAGTTGCTTTACCTGGAGAAATCGGGCAAAATTGGGAAGCCATTTCCAGTTATTTATATCAACTTTTGG	9	CATTGTTATTTATGAAGGTGGCAGTGTTATGAGTCAAGCCAGATCACTATGGCGCTTAGAACTTGCAAGAACGAAATGGGCAGGTGGTTTCATCAACTGGTACCATCCAATGAGAATTCGTCATCTAACTTCTGGAAGATATTTGGGAGTGAATGAGAACAATGAACTTTACCTTGTTAGAAA	9	CATTGTTATATATGAAGGTGGCAGTGTTATGAGTCAGGCCAGGTCCCTGTGGAGACTGGAGCTCGCAAGAACAAAATGGGCTGGTGGCTTTATTAACTGGTCCCATCCAATGAGGATAAGGCATTTGACAACTGGCCGTTACCTTGGTGTTAATGAAAATAATGAACTCTGTCTTGTAACAAG	9	AGAGGAAGCCACAACCGCTTCCTGCGCCTTTTGTCTTCGTCAAGAAAAAGATGATCAGAAACAAGTGCTTGAAGATAAAGATTTGGAAGTGATCGGAGCGCCAATTATTAAATACGGTGACTCAACAGTAATTGTGCAGCACTCTGAAACTGGCTTGTGGCTTTCATATAAG	9	AGAGGAAGCTACAACAGCGTCTTGCGCGTTCTGTCTCCGTCAAGAGAAAGATGACCAAAAAGTGGTGCTTGAAGACAAAGATCTGGAAGTCATCGGTGCTCCTATCATTAAGTACGGTGACTCTACTGTTATTGTACAACATTCGGAAACTGGCTTGTGGTTGTCTTACAAG	9	AGAGGAAGCAACGACAGCGTCGTGTGCGTTCTGCCTGCGCCAAGAGAAGGACGATCAGAAACAAGTGCTGGAAGACAAGGACCTCGAAGTGATAGGGGCACCGATCATCAAGTATGGTGACTCTACTGTCATCGTCCAGCATTCAGAGACGGGACTATGGCTTTCTTACAAG
10	GAAATTGATAAGAAAGGAATTGGTTGGGTTGCAATGAAAGACTTTAAAAAGGCAATTGAGCAGCAAAAAAAGTATTCACCAGATGAAATTGAATATATTATGAGTTGCTGTGAGCCTAATCATGATGGGTTAATTGATTATCGTGAATTAACTGAGAGATTCCATAACCCAGCCAAGGAAATCGGATTCAATTTAGCAGTTCTTTTGACGAATTTAAGTGAACATATGCCAAGTGATCCTAGACTTCAACGTTTCCTTGAAATTGCCTCCTCAGTTTTGACTTATTTTGAGCCTTTCCTTGGCAGAATTGAAATCATGGGATCATCGAAACGAGTAGAGAGAGTATATTTCGAGATAAAAGAGTCGTCAATCAATCAATGGGAAAAGCCACAAATCAAA…	10	GCTTCTCGTTGAACGGAGAACTCCTGATGGACGCGCTGGGCGGCGAGACGACCTTTGCCGACGTAACCGCCGAGGGGGTGGGCTTCGTGCCCGCCTGCACCCTGGGAGTGGGCCAGAAGGCGCGCCTCATCTACGGCCAGGACGTGGACTCACTCAAGTTCTTCACCACTTGTGGCCTGCAAGAGGGATACGAGCCGTTCTGCGT	10	GAAGAGAAAATATTTGGAGGTACCGCTGAATCTTTCGGAAAAGTCTGGGGGCCTGGTGACATCGTCGGAGTTTTTCTTGATCTCGTCGATCACACCATCA	10	GTTTCTCGCTAAACGGTGAACTGCTGATGGATGCTCTTGGTGGTGAAACTACCTTTGCTGATGTCAACGCACCGGACGGTGTTGGCTTTGTGCCAGCCTGTACTATTGGT	10	CATACGGCCCAATATTTTTGTTGGTCGTGTAGATGGGTCAGCCATGTATCAAAAGTGGTATTTCGAGGTAACGATGGATCATATTGAACAAACAACACACATGATGCCGCATTTGAGAATAGGTTGGGCGAATACCTCTGGGTATGTTCCTTATCCAGGAGGTGGTAAAAAATGGGGAGGAAACGGTGTGGGTGATGATCTTTATTCTTTCGGCTTTGATGGTGCGCATTTATGGACGGGTGGACGTCGAACTTTAGTTGTTAACCACTTGCCAGAGGAACCATTCATAAGGAAAGGAGATGTTATCGGTGTAACAATCGATCTATCAGTTCCTATAATTATATTTACCTTTAATGGCAATAAGGTACGAGGCTGTTTCCGTGATTTTAATTTAGATGG…	10	CTACGTCCCATATCCAGGTGGTGGCAAGAAGTGGGGTGGTAATGGCGTTGGTGATGATTTGTACTCATTTGGCTTTGATGGGGCTTACTTGTGGACCGGAGGTCGTAAAACGCTTGTCACCGATGTTATCCCTGAAGAGCCCTATATTCGCAAAGGCGATGTAATTGGAGTTACCATTGATTTGTCGATCCCCATCATTACCTTTACATTTAATGGACTTAAGGTTAAGGGATGCTTCCGCGACTTTAACCTCGATGGCATGTTCTTCCCCGTTATGAGTTGTTCTTCCAAGCTAAG	10	TCGTACGAAACGAAGAAGAAGGGCGTAGGTAAAGTAGAAGAGAAACAAGCGGTCCTGCACGAGGAAGGTAAAATGGACGACGGTTTGGACTTCTCCCGCTCGCAAGAGGAAGAATCCCGCACAGCTCGCGTGATTCGAAAGTGTAGCAGTTTGTTCACCCAATTCATCAC	10	TCGTACGAGACGAAGAAAAAGGGTGTGGGCAAAGTGGAGGAGAAGCAAGCCGTCCTTCACGAAGAAGGAAAGATGGACGATGGTTTGGACTTCTCTCGGTCTCAAGAGGAAGAGTCCCGGACAGCTCGTGTGATACGAAAGTGCAGCAGTCTGTTCACACAGTTCATCAC	10	TCGTACGAGACGAAGAAGAAGGGAGTGGGCAAGGTGGAGGAGAAGCAAGCCGTCCTTCACGAGGAAGGGAAAATGGACGACGGTTTGGTCTTCTCCCGTTCGCAAGAGGAGGAGTCTAGGACAGCTCGAGTGATTAGGAAGTGCAGCAGTCTGTTTACCCAATTCATCAC	10	TCCTATGAGACGAAGAAGAAAGGCGTGGGTAAAGTCGAGGAAAAACAAGCAGTGCTTCACGAGGAGGGTAAAATGGACGATGGCTTGGACTTCTCACGTTCGCAGGAAGAAGAATCCCGCACAGCTCGAGTTATTCGCAAATGCAGTAGTCTATTTTCACAGTTCATCAC	10	TCGTACGAAACGAAAAAGAAGGGCGTCGGAAAGGTCGAGGAGAAGCAGGCGGTGCTCCACGAAGAAGGTAAGATGGACGACGGATTGGACTTCTCCAGATCTCAAGAAGAGGAATCCCGCACCGCTCGTGTCATTAGAAAGTGCAGCAGCTTGTTCACGCAATTCATCAC	10	GCATATGAAACTAAGAAGAAGGGCGTTGGCAAAGTCGAAGAGAAACAGGCCGTTCTCCATGAAGAAGGCAAAATGGATGACGGATTAGACTTCAGTAGGAGTCAAGAAGAGGAATCGAGGACTGCTAGGGTTATTCGTAAATGTAGCTCGCTTTTCACGCCATTTATTAA	10	GCATATGAGACGAAGAAAAAAGGGGTGGGCAAAGTCGAAGAAAAGCAAGCAGTTCTCCATGAGGAGGGCAAAATGGACGACGGTTTAGACTTCAGCAGAAGTCAAGAGGAGGAATCGAGAACAGCTAGAGTGATTCGAAAGTGCAGTTCTCTATTTACTCAGTTTATTAATGGGCTGGAAAGTTTGCAAGTCAATAGACGACACTCGATGTTTTTCCAA	10	TGGACTTGAAACACTTCAAATGAACCGTCGTCATTCGGTATTTTTCCTGGCAGTTAATTTAAATGAAATGGTTATGTGTCTCGAAGATTTGATCAATTATTTTGCTCAACCAGAGGATGACATGG	10	GCGTACGAAACAAAGAAGAAAGGCGTTGGCAAAGTGGAAGAAAAGCAAGCGGTCTTGCACGAAGAAGGCAAAATGGACGATGGTCTAGATTTTAGCAGAAGCCAAGAAGAAGAATCCAGAACTGCTAGAGTAATTAGGAAATGTAGCTCACTCTTTACACAATTCATTAATGGTTTGGAGAGTTTACAAGTGAACCGGAGACACTCTATGTTCTTTCAG	10	TGGATTGGAGAACTTACAAAGTAACAGGCGTTCGTCATTATTTTGTTCATTCGTTAATCTAAATGAAATGGTCATGTGTCTAGAAGATTTAATAAATTACTTTGCTCAACCTGAAGAGGATATGG	10	AGATGAAGCCACGACGGCCCTATCAACTTTCATTTTAAGACAAGAGAAAGATGATCAAAAAGTTGTAATGGAAGATAAAGATCTTGAAGTTATTGGCGCTCCGATAATAAAGTACGGTGACAGTACAGTCTTGGTTCAGCATTCTGAAAGTGGGTTATGGGTAACATCCAAG	10	TGATGAAGCAACAACTGCCTTATCAACTTTTATTTTGCGACAAGAGAAAGACGATCAAAAAGTTGTCATGGAAGACAAAGATCTCGAAGTAATCGGTGCGCCAATTATAAAGTACGGTGACAGTACTGTTCTTGTTCAACATTCAGAAAGTGGATTATGGGTCACATACAAG	10	AGAAGAAGCTACCACAGCCACCTCAACATTTTGCTTACGTCAAGAAAAAGATGACCAAAAAACCGTACTGGAAGATAAAGATCTGGAAGTTATAGGTTCACCTATCATAAAATACGGTGACAGTACGGTTTTGGTGCAACATTCTGAAACTGGATTATGGTTAACGTATAAG	10	CTGCCATAATTAAAGGAAATCATACCAATTGTAAGGAATTTGCCAACACGAATCGTTTAAATTGGCTTTTTAGTAGATTAGGATCACAGGCATCTGGTGAAGGTACCGGAATGTTGGACGTACTTCATTGTGTTCTAATTGATTCACCCGAAGCTTTAAATATGATGAAG	10	AGAGGATGCAACACTTGCAACATCCACTTTCTGCCTGAGACAAGAAAAAGATGACCAGAAAGTCGTACTTGAAGAAAAGGATCTGGAAGTCATTGGTTCACCCATTATCAAATATGGTGACAGTACTGTCATTGTTCAACATTCAGAATCAGGACTGTGGCTTTCCTATAAG	10	GGACGAAGCAACAATTGCATCATCAACATTCTGCCTACGCCAAGAAAAAGATGATCAGAAAGTGGTACTTGAAGACAAAGATCTGGAAGTGATTGGCTCACCAATAATAAAATATGGTGACAGCACAGTCATAGTCCAACATTCGGAAACCTCACTTTGGTTATCATATAAG	10	TCTTACGAAACAAAGAAGAAAGGCGTCGGTAAAGTAGAAGAGAAACAAGCCATACTACACGAAGAAGGTAAAATGGACGACGGCCTTGATTTCTCCAGGTCCCAAGAAGAAGAGTCGAGGACCGCCAGAGTCATCAGGAAGTGTTCTTCTTTATTCACTAAGTTCATCAA	10	TCGTATGAGACGAAAAAGAAAGGTCTAGGTAAAGTGGAAGAGAAGCAGGCAATACTACATGAAGAAGGTAAAATGGACGACGGTCTAGATTTCTCCAGGTCACAAGAAGAGGAGTCCAGAACAGCACGAGTTATTAGAAAATGCTCCTCCTTGTTTACGAAGTTCATCAA	10	TCCTATGAAACGAAGAAGAAAGGCGTCGGTAAAGTGGAAGAAAAACAAGCGATCCTCCACGAAGAAGGCAAGATGGACGACGGGCTCGACTTCTCAAGGTCACAGGAGGAGGAGTCTAGAACAGCCAGGGTCATCAGGAAGTGTTCCTCACTCTTCACCAAGTTTATCAA
11	ACATTTTTGTACAACCTTTGGTACCTTTCATTTTCGGTTATGGGAAATTTCAACTACTTTTTCTTTGCGGCTCATTTACTAGACATTGCATTTGCTATTAAAACTCTTGCAACCATTTTACAATCAGTAACGCATAATGGGAAACAA	11	GAACATGCGCCGCCCGGTTACCCACTGGTACACCAAGGACCAGCCCATTTTTGAGAACACCGAGGAGATGCCCGACTGCCGCATCGATGTCACCCGGATTCCCGGCGGCGCCGACACCCCGCCGCACTTAAAGATCTCGCACAACACCTTCGAGACCATGGAGAAGGCCAACTGGGAGTTCCTGCGTCTTTCCCTGCCCGTGACCTGCATGGGTGAGTTTATCAGCGAACAGGAGAAGGCCAGACGCTGGGACGAGATTAAGAACCGGCAGTACCGACTGATGCGCGAGGCGGAGATCGCTGCCCAAATGCAGGTCCAGACACAGGCCGCCCACATGGACCACATGTTGAAAGGTGGCTTCAATATGAACGACATCAAGGGCTTGACCCGTAATTTCGA…	11	GTTTCTCACTCAACGGTGAACTTCTCATGGATGCGCTTGGCGGCGAAACAAGCTTCGCAGATGTTCACGGTGATGGCGTTGGCTTCGTGCCAGCTTGTACTTTGGGCGTCGGACAGAAGGCGAGAGTGACATACGGCCAAAACGTTGACTCATTGAAGTTCTTCACAACTTGTGGATTGCAAGAGGGCTACGAACCTTTCTGCGT	11	ATCGGTCAGAAAGCGCGTGTTGTTTACGGTCAGGATGTAGACTCTCTCAAGTGGTTTACAACCTGTGGTTTGCAGGAAGGTTACGAACCATTCTGCGT	11	TTGTCGTTTTCTTTTTGGTGGAGATCATGGCCGCCTAAAATTTGCTCCACCTGTGGGCTTCTCTCCACTAGTCCAATGCTTGATGCCTCACCAAAATCTAAGCTTGGATCCCTGCTTTTACTTTGGAAACTTGAATAAGAATGTATTAGCTGGACCCTGGCTAATTGAAGACGATACCGCGTTTGTTCCTAATCCTGTCGATACATCGGGCGTTTCACTCCCTTCATCAGTGGATCAAATAAAAGAAAAGTTGGCAGAAAATATTCACGAAATGTGGGCATTGAACAAAATAGAGGCAGGCTGGTCCTGGGGAGAGCATAGAGACGACTATCAACGAATTCATCCATGTTTAACACATTTCGAAAAGCTTCCTTTGCCTGAACGTCGCTATGACAGTCA…	11	TTGTCGTTTTCTGTTCGGAGGAGATCATGGTCGCTTGAAATTTGCTCCACCACCGGGATTTTCCCCTCTCGTACAATGTTTAATGCCACATCAAATTTTAAGTTTGGATCCTTGCTTCTATTTCGGAAATCTAACCAAAAACGTCTTGGCTGGACCCTGGATGATAGAGGACGATACAGCCTTTGTGCCCAATCCAGTGGATACATCGGGTGTAACTCTTCCATCTTCCGTCGATCAGATAAAGGAGAAACTTGCCGAAAATATCCATGAAATGTGGGCTCTAAACAAGATTGAAGCTGGTTGGTCGTGGGGCGAACACCGCGATGACTATCATCGCATACATCCATGCTTAACGCAGTTCGAAAAGTTGCCACCTGCGGAGAAACGTTACGATAACCA…	11	AGGCCTAGAGACGCTGCAAGTAGATAGAAGAGCGTCTATGTTCTTCCAAAATGTGAATCTGAACGAAATGGTGATGTGTCTGGAAGACTTGATTAATTATTTTGCTCAGCCTGAAGACGACATGG	11	AGGCCTAGAGACGCTGCAAGTAGATAGAAGAGCGTCTATGTTCTTCCAAAATGTGAATCTGAACGAAATGGTGATGTGTCTGGAAGACTTGATTAATTATTTTGCTCAACCCGAAGACGACATGG	11	AGGCCTAGAGACGCTGCAAGTGGATAGAAGAGCGTCCATGTTCTTCCAAAATGTGAATCTGAACGAGATGGTGATGTGTCTGGAAGACTTGATCAATTACTTTGCTCAACCCGAAGACGACATGG	11	GGGATTAGAGACACTGCAAGAAAATAGACGGGCATCCATGTTTTTTCAAAACGTCAATCTCAATGAGATGGTGATGTGTCTTGAGGATTTGATCAATTATTTTGCCCAACCTGAGGACGATATGG	11	AGGCCTAGAAACATTGCAAGTGAACAGAAGAGCGTCCATGTTTTTTCAAAACGTGAACCTCAACGAAATGGTGATGTGCCTGGAGGACCTGATCAATTACTTTGCTCAACCCGAAGACGACATGGAACACGAGGAGAAGCAGAATAAGTTCCGAGCTCTGAGAAATCGTCAGGATCTGTTTCAAGAGGAGGGCATACTGAATCTCATTCTCGAGGCTATCGATAAGATCAATGTGATCACCTCGCAAGGATTCCTCGTCGCTCTTTCCGGCGACGAGAGTGGCCAGGCTTGGGATCAGATATCCGGATACCTGTACCAATTGTTAGCGGCCATTATCAAGGGAAATCACACCAACTGCGCTCAGTTTGCCAACAGTAATCGTCTGAATTGGCTGTTCAG…	11	CGGCCTGGAACAATTGCAAACGAATAGAAGACACTCGATGTTCTTCCACATGGTCAATCTCAATGAAATGGTAATGTGCCTGGAAGATTTAATAAATTATTTCGCCCAACCCGATGACGATATGG	11	GTGGTTCATTTAAACGAAATGGTAATGTGCTTAGAAGACTTGATTAATTATTTCGCGCAACCTGAAGACGACATGGAGCACGAAGAAAAGCAGAATCGGCTGCGGGCCCTGCGAAACAGACAAGATTTGTTCCAGGAAGAAGGCATTTTGAACCTTATCCTAGAGGCAATTGATAAAATTAACGTTATCACGTCTCAGGGTTTTCTTGCAGCTTTAGCGGGGGACCAAAGCTGGGAAATGATATCCGGGTATCTCTATCAGCTTTTAGCAGCCATAATTAAGGGAAACCACACGAATTGTGCCCAATTCGCGAATTCCAATCGGTTGAATTGGCTGTTTTCCAG	11	AACATGAGGAGAAGCAAAATAGGTTTAGAGCTTTGCGAAACAGACAAGACCTGTTTCAGGAAGAAGGAATTTTGAATTTAATTTTAGAAGCAATAGACAAGATAAATGTGATAACGTCGCAAGGCTTCTTAGCCGGACTTGCTGGCGACCAAAATTGGGAAATGATTTCGGGTTATTTGTACCAACTGCTCG	11	GCTGTGAATCTGAATGAAATGGTAATGTGTTTGGAGGATCTAATTAACTATTTTGCTCAGCCGGAAGACGAAATGGAACATGAGGAAAAGCAAAACAGGCTACGAGCCTTAAGGAATCGTCAAGATCTTTTCCAGGAAGAGGGGATTTTGAATCTAATTCTGGAAGCCATCGATAAAATCAATGTGATTACCTCTCAAGGTTTTCTAGTGGCACTGGCTGGAGACCAAAGTTGGGAGATGATTTCCGGCTATCTATATCAACTGCTTGCTGCAATAATCAAAGGAAATCACACGAATTGCGCTCAGTTTGCTAATTCCAATCGACTTAACTGGTTATTTTCTCGTTTGGGCTCGCAAGCCTCCAGTGAGGGTACCGGAATGCTCGACGTACTTCACTGC…	11	AGCACGAAGAAAAACAAAACCGATTTAGAGCATTAAGAAATAGACAAGATTTATTTCAAGAAGAAGGAATATTAAATTTAATCTTAGAAGCCATTGATAAAGTTAACATTATCACATCTCAGGGATTCATGGTCAGTTTAGCCGGTGATGAGTCTGGACAAAGTTGGGATGTGATTTCTGGTTATTTATACCAGTTGTTAG	11	TCATATGAAACAAAGAAAAAAGGTGTGGGTAAAGTCGAAGAGAAGCAAGCAGTACTTCACGAGGAGGGAAAAATGGATGATGGACTTGATTTTAGCAGAAGTCAAGAAGAAGAATCAAGAACGGCTAGGGTTATTCGAAAATGTTCTTCGCTTTTTACACAATTTATCAG	11	TCATTCGAGACGAAGAAAAAAGGCGTAGGAAAAGTAGAGGAAAAACAAGCAGTTCTTCATGAAGAAGGGAAAATGGACGACGGTTTGGACTTCAGCAGAAGTCAAGAGGAAGAGTCAAGAACTGCAAGAGTCATTAGGAAGTGTTCATCTCTTTTTACACAATTTATCAA	11	TCGTACGAAACAAAGAAAAAAGGAGTGGGTAAAGTTGAAGAAAAACAAGCAGTATTACACGAAGAAGGTAAAATGGACGATGGTTTAGATTTCAGCAGAAGTCAAGAAGAAGAGTCCAGAACTGCTCGAGTTATTCGTAAATGTTCATCATTATTCACGCAATTCATAAC	11	GATGAACATATTAAAGTTATTATTTCTTTGCTGGAAAAACATGGTAGAGATCCAAAAGTATTAGACGTTTTATGTTCTCTGTGCGTGGGAAACGGTGTAGCTGTACGAAGTTCTCAAAACAACATTTGTGATTTTTTATTACCCGGAAAGAATCTTTTACTACAAACGCAACTGGTCGATCATGTTGCCAG	11	TCCTATGAGACAAAGAAGAAAGGCGTAGGAAAGGTAGAAGAGAAACAAGCTATACTTCATGAAGAAGGAAAGATGGACGATGGTTTGGACTTCAGTCGCAGTCAAGAAGAAGAATCAAGAACAGCTCGTGTCATTCGGAAATGCAGTTCTTTATTCAATAAATTTATTAC	11	GCTTATGAAACGAAAAAGAAGGGTGTAGGAAAAGTTGAAGAGAAACAAGCTGTTCTCCATGAAGAAGGGAAAATGGACGACGGTTTAGACTTCAGCCGCAGTCAAGAGGAAGAGTCAAGAACAGCTCGTGTTATAAGAAAATGCAGCTCCCTTTTCACAAAATTTATAAC	11	TGGCCTTGAAACTCTTCAAGAAAACAGAAGACACTCGATGTTCTTCGCGTCCGTGAACTTAGGAGAGATGGTGATGTGCTTGGAGGATCTTATAAACTATTTCGCACAGCCCGATGAGGACATGG	11	TGGCCTTGAAACTCTACAAGAAAATCGACGTCATTCAATGTTCTTCGCTTCAGTCAATCTTGGTGAAATGGTGATGTGTTTAGAAGATCTTATTAATTACTTCGCACAACCTGACGAAGATATGG	11	TGGTCTTGAAACGTTGCAAGAGAATCGGCGTCACTCAATGTTCTTCGCCTCGGTTAACCTCGGCGAGATGGTGATGTGCCTAGAGGATCTTATCAATTACTTCGCGCAGCCTGATGAGGATATGG
12	TTGGTATTAACAGTGATGCTTCTCATCATTGTCGTATATATGTACACAGTAATTGCTTTCAATTTCTTCAGAAAATTCTATGTTCAAGGAGATGATGACGAAGAGAATGAACCTGATAAGAAATGCCATTCTATGTTAACATGTTTTGTTTTTAATATTTATCAAGGGGTTAGAGCAGGAGGTGGCATTGGGGATGTCATTGAGCCTCCAGACGGGGATGAATACGAAGTTTATCGTATAGTATTTGATATAACATTTTTTGTTTTCGTTATTATTATTTTGGTTGCAATTATCCAAGGTTTGATCATCGATGCTTTCGGTGAATTGAGAGGTCAACTACAATCTGTTGTTGATGACATGGAAGCCAATTGTTTTATATGTGGAATTGGTAAAGATTAT…	12	GCCGAAATCCCTCCCAGCCCTGTGCCCCAGGGACCAAAGCAGTTGAGTGGCTCAAATCTTGGCCAACAGCCGGTGGAAACTTCGGGTGACGAGATGTTCGATGCCGAGTGCCTCAAGTTGATCAACGAGTATTTCTATGGAGTAAGAATCTTTCCCGGTCAGGATCCCACGCACGTGTACGTCGGTTGGGTCACTACGCAGTATCACCTGCACAGCCGTGAGTTTAACAAGAACAAGGTTCGCCGTGGATCAGTCTACATCGAGGATGACTACGAGATGGCCATTGAACGGATCGACCGCCAGAGTTGCTATGTAGTTCGAGCGGACGAGCTCTTCAACGAGGTTACCCAGGATGCCTCAGGCAAGGGAGCCTCACAGGGCATGTTCGTTGGCTGCTTC…	12	AAACATGAAACGTCCAGTAACCCATTGGTACACCAAAGACCAGCCGATCTTCGAGAACACAGAAGACATTGCTGACTGCAAAATCGACGTGACCAGAATCCCGGGTGGATCTGACACGCCACCTTGCTTGAAAATCTCGCACAACACTTTCGAGACCATGGAGAAGGCCAACTGGGAGTTCTTGAGACTTTCGCTGCCTGTTTCATGCCAAAGTGCTTTCATTGA	12	CAACATGAAGCGTCCCGTTACCCATTGGTACACGAAGGATCAACCAATCTTCGAGAATACGGACGAGATTCCGGAGTGCAAGATTGACGTGACGCGTATCCCGGGCGGTGCCGATACGCCACCCTGCATGAAGATCTCGCACAACACGTTCGAGACGATGGAGAAGGCCAACTGGGAATTTTTGCGTTTGTCACTCCCCGTAACATGCGCCAATACCTTCATTAC	12	AACAATAATATCTCTTGGATATTATATTACGATGGATAAGCCACCAGCACGAATACGCCCTATTCGGTTGCCGAATGAGATATTTATGCAAGCCAACGGCTACAAACCGGCGCCTTTAGATCTCAGTGCAGTTACTTTATCTCCAAAGCTTGAAGAATTAGTTGACCAATTGGCCGAAAACACACATAATTTGTGGGCTCGGGAGAGAATTCAGCAAGGTTGGACATATGGATTAAATGAAGATTCAGAAAACCATCGCAGCCCTCATTTGGTGCCCTACTCAAAGGTTGATGAAGCAATTAAAAAGGCAAATCGAGATACCGCTTCGGAAACTGTACGTACACTTTTGGTGTATGGATATGTGTTGGATCCGCCAACAGGTGAAGGTACTGAAGGCTT…	12	AACCATTATTGCTTTGGGCTATTATATTACAATGGACAAGCCTCCGGCTCGTATTAGACCCATTCGCTTGCCCAATGAAATATTTATGCAAGCCAATGGCTATAAGCCAGCTCCCTTGGACCTTAGTGCAGTTACGTTAACGCCCAAGCTTGAAGAACTTGTGGATCAATTGGCTGAAAATACACACAACCTTTGGGCCAGAGAACGCATTCAACAGGGTTGGACATATGGTCTCAACGAAGATTCGGAAAATTTGCGTAGTCCCCATCTAGTTCCCTACTCCAAGGTAGACGAGGCTATTAAAAAGGCAAATCGTGACACAGCGTCAGAAACTGTGCGCACACTTTTGGTCTACGGTTATGTTCTCGATCCACCCACCGGCGAAGGAAATGAGGCTCT…	12	AACACGAGGAGAAACAAAATAGATTCCGAGCTCTGAGAAATCGTCAGGATCTGTTCCAAGAGGAAGGCATACTGAATCTGATCCTGGAGGCCATCGACAAGATTAACGTCATCACGTCGCAGGGATTTCTGGTGGCACTTTCGGGGGACGAGAGCGGCCAAGCGTGGGACCAAATTTCCGGATACTTGTATCAATTACTGGCAGCCATCATTAAAGGAAACCATACCAACTGCGCGCAATTCGCTAACAGCAATCGGCTGAATTGGCTGTTCAGTCGATTGGGTTCGCAAGCTTCCAGCGAAGGCACCGGAATGTTGGATGTACTTCATTGCGTGCTCATCGATTCTCCCGAAGCTTTAAACATGATGAGA	12	AGCACGAAGAGAAACAAAACAGATTCCGCGCTCTGAGAAATCGTCAAGACCTGTTTCAAGAGGAAGGTATATTGAACTTGATACTCGAAGCCATCGACAAGATCAACGTGATTACGTCGCAAGGTTTCCTCGTGGCACTTTCGGGAGACGAGAGTGGTCAAGCTTGGGATCAAATATCAGGATACCTGTATCAACTATTGGCAGCTATTATCAAAGGAAATCACACAAACTGCGCGCAATTTGCTAACAGCAATCGTTTGAACTGGTTGTTCAGTCGACTCGGATCGCAGGCTTCCAGCGAAGGCACTGGAATGTTGGACGTGCTTCATTGCGTTCTTATCGACTCGCCCGAAGCTTTAAACATGATGAGG	12	AACACGAGGAGAAACAGAACAAATTCCGAGCCCTGAGAAATCGCCAAGACCTGTTCCAAGAGGAAGGTATACTGAATCTGATCTTGGAAGCCATCGACAAGATCAACGTGATCACGTCTCAAGGTTTTCTCGTCGCTCTTTCGGGTGACGAGAGCGGTCAAGCCTGGGACCAAATATCCGGATACCTGTATCAACTGTTGGCAGCGATAATCAAAGGGAATCACACGAATTGCGCCCAATTCGCCAACAGCAATCGATTGAACTGGTTGTTCAGCCGTTTAGGCTCGCAAGCATCGAGCGAGGGGACGGGGATGTTGGACGTGCTTCATTGCGTCCTCATCGACTCGCCCGAGGCTTTGAACATGATGAGG	12	AGCACGAAGAGAAGCAAAATAAATTCCGTGCTCTTCGGAACCGACAGGATCTCTTCCAAGAGGAAGGAATTCTAAATCTGATTCTGGAGGCCATCGACAAAATCAATGTGATCACATCTCAGGGTTTTCTCGTGGCACTGTCGGGAGACGAAAGCGGCCAGGCCTGGGATCAGATTTCCGGCTACCTTTATCAGCTACTGGCTGCAATAATCAAGGGCAACCACACAAACTGCGCTCAATTTGCCAACAGCAATAGGCTTAACTGGCTTTTCAGTAGACTCGGATCCCAGGCTTCTGGCGAGGGAACCGGTATGCTAGATGTGCTACACTGCGTTCTCATCGATTCGCCCGAAGCTTTAAACATGATGAGG	12	GATGAGCACATAAAGGTGATCATTTCTCTACTGGAGAAACACGGCAGGGATCCGAAGGTCCTGGATGTTTTGTGCTCCCTCTGCGTCGGTAACGGCGTCGCGGTACGCTCCTCGCAGAATAATATTTGCGACTTTTTGCTGCCCGGAAAGAATCTACTCCTCCAGACGCAACTGGTGGACCACGTGGCGAGCGTCAGACCGAATATATTCGTCGGCAGGGTGGAGGGTTCCGCTCTGTACCAGAAGTGGTATTTCGAGGTGACCGTCGATCATATCGAACAAACGACCCACATGATGCCGCACTTGAGAATCGGCTGGGCGAATACCGCTGG	12	AGCACGAAGAGAAACAGAACAGACTGAGGGCTTTGAGAAACAGGCAAGATCTGTTCCAAGAGGAGGGCATCCTCAACTTAATTTTAGAGGCCATCGATAAAATAAATGTTATAACTTCCCAAGGATTTTTGGCGGGTCTAGCTGGCGATCAAAGCTGGGAGATGATCGGGGGATACCTTTACCAGTTATTAG	12	GCTGGGCTCTCAAGCTTCGAGCGAAGGAACCGGAATGCTTGACGTGCTCCACTGCGTTCTGATCGATTCACCAGAGGCTCTTAATATGATGCGAGACGAACACATTAAAGTCATCATTTCCCTTCTGGAAAAACATGGTCGCGATCCAAAAGTCCTGGATGTGTTGTGTTCCCTCTGCGTCGGTAACGGTGTAGCGGTTCGAAGCTCACAGAACAATATCTGCGATTATTTGCTACCTGGCAAAAACCTGCTTCTTCAAACTCAATTGGTCGATCATGTGGCCAGCGTTAGACCCAACATTTTCGTGGGCAGAGTGGAGGGCAGTGCAATTTACCAAAAGTGGTACTTCGAAGTCACGGTGGATCATTTGGAGCAAACCACTCACATGATGCCGCATCT…	12	CCGCTATTATCAAAGGCAATCACACAAATTGTGCTCAATTTGCCAACTCTAACCGTTTGAATTGGCTTTTTTCTCGATTGGGTTCACAAGCTTCCAGTGAAGGGACTGGAATGTTGGACGTGCTTCACTGTGTCCTTATTGATTCACCGGAAGCTTTAAATATGATGAGG	12	ATGACGTAATAGGATGTGGTCTGGATTTAACCATTCCAGAGATCTCGTTTACTTTCAATGGAAACCCTGTTAGAGGAAGTTTCAGAGACTTCAATTTGGATGGCATGTTCTTTCCAGTGATAAGTTGTTCCTCCAAATTAAG	12	CTGCAATTATTAAAGGAAATCATACCAACTGTGCTCAATTTGCTAATACTAACCGATTAAATTGGTTATTCAGCCGTTTAGGATCTCAAGCATCCAGTGAAGGAACTGGTATGTTAGATGTGCTTCATTGTGTTCTCATCGATTCTCCAGAAGCTTTAAATATGATGAAA	12	GGGTTTAGAAGAATTGCAAATGAATAGACGCCATTCACTTTTCTGCGCAACTGTAAATTTAAACGAAATGGTCATGTGTTTAGAAGATTTGATTAATTATTTTGCTCAACCAGAAGAAGATATGG	12	AGGGCTGGAAGAGTTGCAATTGAACCGTAGACATTCCCTCTTCTGCGCCACCGTGAATCTTAACGAAATGGTCATGTGTTTAGAAGATTTAATCAATTACTTTGCTCAACCTGAAGAAGACATGG	12	AGGGTTAGAACGCTTACAAACGAATCGTAGATCATCGGTTTTTTGCGCGACAGTAAATTTGACCGAAATGGTAATGTGTTTGGAAGATCTTATCAATTATTTCGCTCAACCGGACGATGACATGG	12	TGTCAGACCCAATATATTCGTTGGTCGCGTTGAAAATTCGGCAGTTTATCAAAAATGGTATTTTGAAGTAACATTAGATCACATTGAACAAACAACTCATTTAAAACCACATTTGAGAATAGGGTGGGCTAACACGTCGGG	12	GGGTCTAGAAACTCTGCAAGTCAACAGACGTGCATCATTATTCTTCCAGTCTGTAAATCTTGGTGAAATGGTTATGTGCCTTGAAGATTTAATTAACTATTTTGCTCAGCCAGGGGAAGAAATGG	12	GGGACTGGAGACTCTGCAGACAAATAGACGACATTCATTATTTTTTATGTCTGTGAATTTAAATGAAATGGTCATGTGCCTTGAAGATTTAATAAATTATTTTGCTCAACCGGAGGAAGAAATGG	12	AACACGAAGAAAAGCAAAACAAGTTCCGTGCTCTTCGAAACCGCCAAGATCTTTTCCAAGAGGAGGGTATCCTGAATTTAATCCTGGAAGCAATCGACAAGATCAACGTGATCACGTCCCAGGGATTCCTTGCTGGGTTCCTAGCTGGAGACGAATCGGGACAGAGCTGGGAAATGATCTCTGGATACCTTTATCAGCTTTTAG	12	AACACGAAGAGAAACAAAACAAGTTGCGCGCTCTACGTAACCGTCAAGATTTGTTCCAAGAGGAAGGCATATTGAATCTCATTCTAGAAGCTATAGACAAGATCAATGTTATTACATCGCAAGGATTCTTGGCTGGTTTCCTGGCTGGGGATGAATCTGGACAGAGCTGGGATATGATATCTGGATATTTGTATCAGCTATTAG	12	AACACGAAGAAAAACAGAACAAACTGCGTGCTTTGCGCAACCGTCAAGATCTGTTTCAAGAGGAAGGCATTTTAAATCTGATCCTGGAAGCCATAGACAAGATCAACGTCATCACCTCGCAAGGGTTCCTCGCTGGCTTCCTGGCCGGTGATGAATCAGGACAGAGCTGGGAGATGATTTCGGGATATCTATATCAACTATTGG
		13	ACCCCCTGTGATTGCAACATCTAGTATGCCAAGTGTTTCCAGCGAACCGATCCCCGACATCGACCAATTGTACTCCCCGAAGTTCCCCCTAGAAGTAGTCAGGCAGTTTGTCATGGAGGCGCTGAAGGATGCCGTCGAGATCAATCAGGTGCACAACCGCGATCCCATCGGCTGGACCAACGAGAACCTCTTCCT	13	TGAAAGAGAAAAAACCCGCCGATGGGACGAGATTCGCTTGCGCCAGCACAGAATCCTTGCTGAAGTTGAACACATAACACCAGCACACATCGAACAAATCATGAAATCTGGTTTTACGATGAACGACATCAAGGGACTCAACAGGAACTACGAAGACGGCGGTGAATCCGATGAAGTCTTGAGAAGCCCGAACCGTCCTGACAGACGAAAAGGCTCGATTTCACGCCAGAATGGCAACTACGACGCTCCAACTTTGGAAGTCAACGGAAGAATGCAGAGATCAACCAGCAATCTTGACATGGGCGAGTACGAAGGCGATGAGAAACAAGACGGCAAAAAGAAGCGCGGTCGATCGCCGTTCAGATTGTTCAGCAAGAAACGCGATCACTCGAAGGATAA…	13	TGAACAGGAGAAGATGCGCCGCTGGGAAGAGATACGCATCCGTCAGCATCGTCTAATGACGGAGGTTGATCATTCGGCTCCGGCACACTTCGACCATATCATGCGCAGTGGCTTCACCATGAACGATATCAAGGGTCTGCATCGTAACTATTCGGAAGATGCGGCCGAAGCCGACGAGATGATGCGCAACGGGCCAAGACGCCCGTCGAGACACCAGGGACGCGGTGGACTTAGCCCACCGGGCATTGAAATCAATGGTGAGGCTACGAGCGACGGCGAGCTTAACGCGTACTCGGACAACGAGCTGGAGGGTGGTGACGATCGCAAAAAGCGTGGCCGCAGTCCGTTCCGACTGTTCGGCAAGAAGCGGGACCAGAGCAAGGATAAGCTGAAAGATCG…	13	GTGACTAAAATGCACGGTGGATCCGTGGAACATTTTGGTGTTCGATATGAGGCAGGCGATGTTATTGGTTGCTTTATCGATGTCTTGGAGAGAACCATCA	13	GAAGAGAAGGTTTTTGGCGGCGTAAGTGAATCGTTTGGTAAACAATGCGGTCCCGGCGACATAGTTGGTGTCTTCTTAGATCTCGCCGATCACACAATCA	13	GACGAACACATTAAAGTCATAATTTCGTTGCTGGAAAAACACGGGAGGGACCCGAAAGTGTTGGACGTTCTCTGCTCCCTCTGCGTGGGTAACGGCGTGGCGGTTCGTTCTTCCCAGAACAACATCTGCGACTTCCTGTTGCCTGGCAAGAACCTTCTACTTCAGACGCAGCTGGTCGACCATGTTGCAAGTGTCAGGCCGAACATATTCGTCGGTAGAGTCGAAGGTTCCGCGCTTTATCAGAAGTGGTACTTCGAAGTCACCGTCGACCACATCGAGCAAACGACTCACATGATGCCTCACTTGAGGATCGGTTGGGCGAACACTGCAGG	13	GACGAGCACATTAAAGTCATCATTTCCTTGTTGGAGAAGCACGGAAGAGATCCAAAAGTCTTGGACGTACTTTGCTCGCTGTGCGTGGGTAACGGTGTGGCTGTTCGATCTTCGCAGAACAACATCTGTGACTTCTTGCTGCCAGGAAAAAATCTCCTTCTTCAAACGCAACTGGTCGATCACGTGGCTAGCGTTAGACCGAACATATTCGTCGGTAGAGTCGAGAACTCGGCGCTTTATCAGAAGTGGTACTTCGAAGTCACCGTTGACCACATCGAGCAGACCACGCACATGATGCCGCATTTGAGAATAGGATGGGCGAACACTGCTGG	13	GACGAGCACATCAAAGTGATCATTTCCCTGCTCGAGAAACACGGAAGGGACCCGAAAGTGTTGGACGTTCTTTGCTCGCTGTGCGTGGGTAACGGCGTCGCCGTCCGATCGTCCCAGAACAACATCTGCGATTTCCTGCTGCCCGGCAAGAATCTACTCCTGCAAACCCAACTGGTCGACCACGTGGCGAGCGTGAGGCCGAACATATTCGTCGGTAGAGTGGAAAATTCAGCCGTTTATCAAAAATGGTACTTCGAAGTCACCGTCGATCATATAGAGCAGACTACGCACATGATGCCGCACTTGAGAATAGGATGGGCCAACACTTCTGG	13	GATGAACACATTAAAGTCATTATATCACTACTGGAGAAGCACGGAAGAGATCCGAAAGTACTGGACGTCCTTTGTTCACTATGTGTCGGTAATGGAGTCGCTGTCCGTTCGTCCCAGAATAACATATGCGATTTTCTACTGCCTGGCAAGAATTTGTTACTGCAGACTCAGTTAGTAGATCACGTGGCGAGCGTTAGACCAAATATATTTGTCGGCAGAGTAGAAGGTTCTTCGTTGTATCAAAAATGGTACTTTGAAGTGACTGTTGATCATATTGAACAAACAACACACATGATGCCACATCTCAGAATCGGGTGGGCTAATACTGCTGG	13	CTACATGCCGTATCCCGGCGGTGGTGAGAAATGGGGTGGAAACGGCGTCGGCGACGACTTGTACTCGTTCGGGTTCGACGGTGCTTACTTGTGGACCGGCGGCAGGAAGACCCAGGTGGTGCAAAACGCTACCGAACCCTACATCAGGAAGAGCGACGTGATCGGCTGCTCCTTGGATCTCACAGTGCCGGTGATAATGTTCACCTTTAACGGCACTCACATCATGGGCTCCTTTCGTAACTTCAATCTGGACGGCATGTTCTTCCCTGCCATCAGTTGCTCCTCCAAGCTCTCCTGTAGATTTCTGCTGGGTGGTGATCACGGTCGGCTAAAGTACCAGCCGCCTGAGGAATTTTCGCCGCTGGTGGAGAGCTTGCTGCCGCAGCAGATCCTATCGCT…	13	CTGCCATAATCAAAGGGAACCATACGAATTGCGCCCAGTTCGCCAATTCGAATCGGTTGAATTGGCTGTTTTCTAGACTAGGGTCTCAAGCTTCCAGCGAGGGTACGGGAATGTTAGACGTACTGCACTGTGTGCTTATAGACTCTCCCGAAGCGTTGAACATGATGAGG	13	ATGATGTAATTGGTTGTGCCTTAGACTTAACTATTCCTCAAATATATTTCACATTCAACGGCAACCCAATTAGAGGCAGTTTCAGAAACTTTAACTTGGATGGAATGTTCTTTCCCGTAATCAGTTGCTCTTCTAAGCTGAG	13	GACGAACACATTAAAGTAATAATTTCTCTTCTGGAGAAACACGGAAGAGATCCGAAAGTTTTGGACGTGCTTTGCTCACTTTGTGTCGGTAATGGTGTAGCAGTGCGTAGCTCTCAAAACAATATCTGTGATTATCTTCTTCCTGGAAAAAATTTACTTTTACAAACGCAGTTAGTAGATCACGTAGCAAG	13	CTGTCGCTTTTTATTAGGTGGGGATCATGGAAAATTAAAATTTTGTCCTCCGGACGAGTTTTCTCCACTGGTAGAAAGCTTACTGCCCCAACAGGTCCTCAACTTAGATCCTTGCTTTTACTTCGGTAACATGAACAAAAACGTAATCGCGGGACCTCTTTTAATTGAGGACGATACAGCTTTTGTCCCGAATCCCGTAGATACGTCTATG	13	GACGAACATATTAAAGTTATAATATCACTTTTGGAAAAACATGGTCGTGATCCAAAAGTGTTGGATGTTTTATGTTCTCTGTGTGTTGGTAACGGTGTAGCTGTAAGAAGTTCGCAAAATAATATATGTGATTTCTTATTACCAGGAAAAAATTTACTTCTTCAAACCTTACTTGTTGACCACGTAGCGAG	13	AACATGAAGAAAAACAAAATAAACTTAGAGCTTTGAGAAATAGGCAAGATCTATTTCAAGAAGAAGGTATTTTAAATTTAATTTTGGAAGCTATTGATAAAATTAACGTAATTACATCCCAAGGTTTTCTCGTAAGTTTGGCTGGAGATGAATCCGGTCAAAGTTGGGACGTCATTTCTGGATACTTATATCAATTATTAG	13	AACACGAAGAAAAGCAAAATAAGCTAAGGGCTCTTAGAAACAGGCAGGATCTATTTCAAGAGGAGGGCATCCTCAATCTGATCCTTGAAGCTATCGACAAAATCAACATTATAACATCGCAAGGGTTTTTGGTCAATTTGGCTGGTGACGAATCTGGACAAAGTTGGGATATCATTTCAGGCTATTTGTACCAGCTCTTAG	13	AACACGAAGAAAAACAAAATAGATTTCGCGCTCTTCGAAATCGACAAGATTTATTCCAAGAAGAAGGCATTTTGAATTTAATTTTAGAAGCTATCGATAAAATCAACGTAATTACATCGCAAGGATTTATGGTCAATTTGGCAGGAGATGAATCTGGCCAAAACTGGGATATTATATCCGGATACTTGTATCAATTACTAG	13	ATACGTTCCCTATCCTGGAGGAGGAGAAAAATGGGGAGGAAATGGAGTAGGAGATGATTTATATTCTTATGGTTTCGACGGTGCCAATTTATGGACCGGAGGAAGAAAAACAGAGGTAGTGCCTGAGGCAACTGAACCATATATAAAAAAAGGAGATATTATTGGAGTGGCTCTTGATTTGAATGTTCCAATAATAACTTTTACAATGAACGGCGTTCAAATTAATGCAACTTTTAAAGATTTTAATTTGGATGGTATGTTTTTTCCGGTAATCAGCTGTTCATCTAAACTAAG	13	AACATGAAGAAAAACAAAACCGATTGAAGGCTTTAAGAAACCGTCAAGATCTCTTCCAAGAAGAAGGCATTTTAAATCTGATTCTAGAAGCCATTGACAAAATCACTGTCATTACCTCCCAAGGTTTCCTTGTAGTCTTAGCAGGCGATGAAGCAGGCCAAAATTGGGAAGCAATATCTGGATATCTGTATCAGTTGCTTG	13	AACATGAAGAGAAGCAAAACAGACTTAGAGCTTTGAGGAATAGGCAAGACCTGTTTCAAGAAGAAGGAATATTAAACCTCATTCTTGAAGCTATTGACAAAATTAATGTTATCACTTCGCAAGGGTTCTTGATTGCCCTGTCTGGAGATGATACTGGCCAAAGCTGGGAAGTAATTTCAGGATATCTGTACCAACTTCTTG	13	CTGCTATTATAAAAGGAAACCACACGAACTGCGCACAGTTCGCAAACTCCAACCGTCTGAACTGGTTGTTCTCTAGACTCGGCTCACAGGCATCTGGCGAAGGAACTGGGATGCTGGACGTGTTGCATTGCGTGCTCATAGACTCGCCTGAAGCCTTGAATATGATGAGG	13	CTGCAATAATCAAAGGCAATCACACAAACTGCGCGCAGTTCGCCAACTCAAATCGTCTCAACTGGCTGTTCTCCCGTCTCGGGTCGCAAGCCTCGGGTGAAGGCACAGGCATGTTGGACGTGTTGCATTGCGTGCTTATAGACTCTCCTGAAGCCCTGAATATGATGCGG	13	CTGCCATAATCAAGGGAAACCACACAAATTGCGCTCAATTCGCGAACTCCAACCGTCTGAACTGGTTATTCTCGCGACTCGGCTCACAAGCGTCGGGGGAGGGTACTGGCATGCTCGATGTACTGCATTGCGTGCTCATCGACTCGCCTGAAGCTCTGAATATGATGAGG
		14	CCCTCTAATCAAGCTCACAGACCGGCTACTCTTGGTCGGCGTCCTGACTGACGAAGATGTCCAGCGGCTATTGGTCATGATCGACCCGGAGACCTGGGACCAAGCCTTCGAAAGAG	14	GCTGATTTGCGTGTCCAAGCTCCGCAAGTTCCAGATCGTCAGAAAACCATGACAATTGGTTCACAGCAGATTGAAACCATCGGGAATGAAATCTACGACAGCGAATGCTTGAAATTGATCAACGAATACTTTTATGGTGTCCGAATCTTCCCCGGTCAAGATCCGACTCACG	14	CGTTAATCGTCAATCGTGCTATATGGTGCGCGCGGATGAACTGTTCAACGAAGTTACCCAAGATTCGTCTGGTAAGGGCGCATCGCAGGGCATGTTTGTTGGATGTTTCGTCGATACCGCTACCGGCACGATCCGGTTTACGTGCGAGGGCAAGGAAACGTCCCACGTGTTCCTGATGGAGCCGGATACCAAGCTGTTCCCGGCCATCTTCGTTGAGGCGACGAGCAAGGAAATTCTTCAGATTGAGCTCGGTCGCACACCGACGACGCTGCCTCTGTCGGCTGCCGTACTGCCAACCAGCGACAAGCATATCAACCCACAGTTCCCACCGAGACTGAAGGTCCAATGTTTGAAGCCCCACCAGTGGGCACGCGTACCGAATACTGCTTTGCAGGTGCA…	14	GTTTTTCGCTGAATGGAGAGCTTCTTATGGATGCTTTGGGTGGCGAAACAACTTTTGCAGACGTTACTGCAGAAGGAGTAGGGTTCGTACCAGCTTGTACGATAGGTGTGGGTCAAAAAGCACGAGTGATTTATGGACAGGATGTGGACTCGCTAAAGTTTTTCACCACTTGTGGTCTTCAAGAAGGTTATGAACCGTTTTGTGT	14	GTTTCTCGTTGAACGGTGAGCTGTTGATGGACGCTCTGGGCGGTGAAACCACATTTGCCGATGTTACGGCAGAGGGTGTCGGATTTGTACCGGCCTGTACCTTGGGAGTGGGCCAAAAGGCTCGCCTTATCTATGGTCAAGATGTGGATTCTCTGAGGTTCTTCACCACATGTGGTCTGCAAGAAGGCTACGAACCTTTCTGTGT	14	ATACATGCCGTACCCTGGTGGTGGTGAGAAATGGGGAGGTAACGGTGTTGGCGACGACCTCTACTCGTTCGGTTTCGACGGTGCATTTTTGTGGACAGGTGGCAGGAAGACCCAAGTGGTCCACAATGCCACGGAACCGTACATCAGGAAGAGCGACGTGATCGGCTGCGCGTTGGACCTGACAGTACCCATCATAACGTTCACATTCAACGGTGCACCCATCATGGGATCCTTCAGGAACTTTAATCTGGACGGCATGTTTTTTCCCGCGATCAGCTGTTCTTCCAAACTGTCCTGCAGATTCCTCCTAGGCGGCGATCACGGTCGCCTCAAGTTCCAACCACCCGAAGAATTCTCGCCCTTGGTGGAGAGTTTGTTGCCTCATCAGATTCTGTCCCT…	14	GTACATGCCATACCCCGGTGGTGGCGAGAAATGGGGTGGAAACGGCGTTGGCGACGACCTCTATTCATTCGGTTTCGACGGTGCACATCTATGGACCGGTGGTAGAAAAACTCAAGTTGTTCAGAATGTCACAGAACCTTACATCAGAAAGAGCGACGTGATCGGATGTGCATTGGATCTTACAGTGCCCATAATCACTTTCACCTTCAACGGAGCACCTATCATGGGATCCTTCCGAAATTTCAACCTCGATGGCATGTTCTTCCCCGCAATCAGCTGCTCGTCCAAACTATCCTGTAGATTCCTGTTAGGTGGTGACCACGGCCGACTCAAGTTTCAACCGCCAGAAGAATTCTCACCTTTGGTGGAAAGCTTACTACCGCAGCAAATTCTATCTTT…	14	GTACATGCCGTATCCCGGTGGTGGCGAGAAATGGGGTGGAAACGGTGTCGGCGACGATCTCTACTCGTTCGGGTTTGACGGCGCCTATCTGTGGACGGGCGGTAGAAAGACCCAAGTTGTCCACAACGTGACGGAGCCTTACATCAGGAAAAGCGACGTGATCGGTTGCGCGTTGGATCTCACGATACCCATAATCACGTTCACCTTCAACGGAGCGCCCATTACAGGATCGTTTCGAAATTTCAACCTGGACGGAATGTTCTTCCCCGCCATCAGCTGCTCGTCCAAATTATCCTGCAGATTCCTGTTAGGCGGGGACCACGGCCGGCTCAAGTTCCAACCTCCGGAAGAATTCTCACCGTTGGTGGAGAGCCTGCTACCCCAACAAATTTTGTCCCT…	14	ATACATACCATACCCAGGTGGAGGTGAAAAGTGGGGTGGAAATGGCGTGGGCGATGACCTTTACTCTTTCGGCTTTGACGGTGCTTTTCTCTGGACAGGCGGCCGCAGGACAGAAATTATGCGCAATCAATCCGAGCCTTACATTCGCAAGGGCGACGTCATTGGTTGCTCCCTTGATTTAACAGTACCCGTAATCAACTTCGCTTTCAATGGTGTACCATGCACTGGATGTTTCCGCGACTTCAACCTCGACGGCATGTTCTTCCCAGTGATCAGCTGCTCGTCCAAACTCTCCTGCCGGTTTCTTCTAGGCGGAGACCACGGCAGATTGAAATACCAACCACCTGACGAGTTTTCTCCCTTAATTGAAAGTCTCTTGCCACAGCAGATACTTTCACT…	14	CGTTGCTTTTGGAGGCCAGCAGGTTACGACAATTATCCTTCAGGACTTACAGGGTCGAGAAGCATTACGCGGTCAGCAGCGGGAAATGGTATTTCGAGTTCGAGGTTCTAACAGCCGGACCGATGCGCGTTGGTTGGGCGAAAGCCGACTGCATGCCGGGCAGTATGTTGGGCAGCGACGAAAGTACCTGGGCTTTCGACGGTTACAAC	14	GACGAGCATATCAAAGTAATCATTTCTCTGCTCGAGAAACACGGGAGGGACCCTAAAGTCCTCGACGTGTTGTGCTCGCTCTGCGTTGGTAACGGAGTGGCCGTGCGAAGCTCCCAAAACAACATCTGCGATTTTCTCCTACCGGGCAAGAACTTGTTGTTCCAAACGCAGCTCGTCGACCACGTCGCGAG	14	TTGTCGCTTTTTGCTCGGCGGCGATCACGGCAAGCTGAAGTTCTGTCCTCCAGAAGAGTTCTCTCCTTTAGTGGAAAGCCTGCTTCCGCAACAGATTCTCAACCTCGATTCTTGTTTCTACTTCGGAAACATGAACAAGAACGTGATCGCAGGCCCGCTTTTAATAGAAGATGATACCGCTTTTGTGCCCAATCCTGTGGATACTTCCATG	14	CGTAAGACCAAATATTTTTGTGGGTAGAGTCGATGGTAGCGCAATTTATCAAAAATGGTATTTTGAAGTTACTGTAGATCATATAGAACAAACTACTCACATGATGCCTCACTTGAGGATTGGCTGGGCCAACTCCAAAGG	14	GTGAGTTTGCCCAGCTATGTGGAATCAATAAAAGAAAAGTTAGCTGAAAACATTCACGAAATGTGGGCAATGAATAAAATTGAAGCTGGATGGGCATGGGGAGAGTATAGAGACGACTTGAGGCAAATTCATCCATGCTTGGTACCTTTCGATAAGCTGCCTCCTGCAGAGAAACGATACGATTCCCAATTGGCAGTGCAAACATTAAA	14	CGTACGTCCCAATATTTTTGTTGGTCATGTAAGTGGATCTGCTGTTTATAGAAAATGGTATTATGAAGTGGCAATAGATCATGTAGAACAAACTACTCATTTAAATCCGCACATTCGCATTGGATGGGCAAATACAGCTGG	14	CTGCTATCATCAAAGGCAACCATACGAATTGTGCTCAGTTCGCAAATACAAATAGACTAAATTGGCTTTTTAGCAGATTAGGGTCACAGGCTTCTGGAGAAGGTACTGGAATGTTAGACGTACTTCATTGTGTACTGATAGATTCTCCAGAGGCATTGAACATGATGAGG	14	CTGCTATCATAAAGGGAAATCATACCAATTGTGCACAATTTGCCAACACAAACAGACTCAACTGGCTTTTCAGCCGACTTGGCTCTCAAGCCTCCAGCGAAGGTACTGGAATGTTGGATGTACTTCACTGTGTCCTTATTGATTCACCAGAAGCTCTGAACATGATGAGA	14	CCGCTATTATTAAAGGAAATCATACCAACTGCGCTCAATTTGCTAACTCGAATCGTTTAAATTGGCTTTTTAGTCGTTTAGGTTCGCAAGCATCCAGCGAAGGTACCGGAATGTTGGATGTATTGCATTGCGTTCTAATTGATTCACCGGAAGTTTTGAATATGATGAGG	14	TTGCCGGTTTTTGCTTGGCGGAGATCATGGTAAATTAAAATATATTCCACCTGAAGAATTTTCTCCCCTCATTGAATGTTTGATGCCACAACAAGTCTTATCTATTGATCCATGTTTTTATTTTGGAAATTTAAATAAAAATGTACTAGCCGGTCCTTGGTTAGTCGAAGGAGATACGGCATTCGTACCTAATCCAGTCGATACATCAACG	14	CTGCCATCATCAAAGGAAATCATACCAACTGTACTCAGTTTGCCAACACAAACCGATTGAATTGGCTCTTCAGCAGACTGGGTTCTCAAGCTTCCGGAGAAGGCACTGGAATGCTGGATGTATTGCATTGTGTGCTGATTGATTCTCCTGAAGCTCTGAATATGATGAGG	14	CTGCCATAATAAAAGGAAATCACACAAACTGTGCCCAGTTTGCAAACTCAAATAGACTGAATTGGTTGTTCAGCAGACTGGGTTCACAGGCTTCTAGTGAAGGCACAGGAATGCTGGATGTGCTTCATTGTGTCCTCATTGATTCACCAGAAGCATTGAATATGATGAGG	14	GATGAGCACATAAAAGTAATCATAAGCTTATTAGAAAAGCACGGGCGTGACCCGAAAGTTCTCGACGTGCTGTGCTCGCTGTGCGTCGGCAACGGAGTGGCCGTGCGCTCGTCCCAGAACAACATCTGCGACTACTTGCTGCCAGGGAAGAACTTGCTACTGCAGACTCAGCTAGTAGACCACGTTTCCAG	14	GATGAGCACATAAAAGTGATAATATCATTATTGGAGAAGCACGGACGTGATCCCAAAGTACTGGACGTATTGTGCTCACTCTGCGTGGGTAATGGAGTCGCGGTGCGTTCCTCACAGAACAACATCTGCGACTATCTGCTGCCTGGCAAGAACCTATTGCTGCAGACGCAACTCGTCGACCACGTCTCCAG	14	GACGAGCACATAAAGGTCATCATATCCCTGTTAGAGAAGCATGGACGAGATCCCAAGGTCTTGGACGTGTTGTGTTCTCTATGCGTTGGTAACGGAGTGGCTGTGAGGTCATCACAAAACAACATCTGCGATTATCTACTGCCTGGGAAGAATCTACTATTACAAACGCAACTTGTCGATCATGTGTCGAG
		15	AGGGTAAGGATGAGCACCGCAAGGGCTTGCTCACCATGAAGATGGCCGAGGGCGCCAAGCTGCAGATGTGCTACCTGCTGCACCATCTCTACGACACCCAGCTGCGCCATCGAGTGGAGAGCATCATCGCGTTCTCCCACGACTTCGTTGGCGACCTGCAGACCGATCAGTTGCGACGTTATATCGAGATCAAGCAATCCGATTTGCCCAGTGCTGTTGCGGCCAAAAAGACTAAAGAGTTCCGCTGTCCGCCACGGGAGCAGATGAACCAGATTCTCTGCTTCAAGAACCTCGAACCCGATGACCAGGACAACTGCACCTGTGGCCTTGAGTTGCGCGGACGCTTGGGCGATTTCCACGATTCCCTCATGCAAAAAGTGTCGCTCAATGCTCTCCAGG…	15	TTTACATCGGTTGGGTGACAACTCAGTATCACTTACACAGCCACGATTTCAAACAAGACAAAGTTCGGCGCGCTGCGTTGATCGTCGAAGACGAATACGGACAAATCATTGATCA	15	GGAGGTTTGTAAGAATGAGTACATCATTCCGCTAGGCTCCGAACTGCGCGAGCTATACATTGATCCAGAAATGTGCCACTCGCTCCGTTCACTGCAAACGCTTTCCGTTCGACCGGAAATGAACATGACCGAAATAGC	15	CAATATGCGACGTCCAGTGACCCACTGGTACACAAAGGACCAACCGATATTTGAAAATACTGAAGAGATGCCAGACTGTCGTATAGATGTTACGCGTATACCCGGAGGTGCAGACACTCCACCCCATTTGAAAATTTCTCATAATACTTTTGAGACTATGGAGAAAGCTAATTGGGAGTTTCTACGGCTTTCGCTGCCTGTTACTTGTATGAGCCAGTTTATAAATGAAGCAGAAAAGGCTCATCGCTGGGAAGAAATCAAAATACGTCAATATCGATTGCAACGTGAAGCGCAAGATTTAGCTCTACAGCAACAACAAGCAGCCGCAAATGTTGATCATATGTTGAAAGGTGGATTTACAATGAGTGATATTAAAGGTCTTCATCAGAACTTTGAGGA…	15	GAATATGCGGCGACCAGTAACCCATTGGTATACCAAAGATCAACCGATTTTCGAAAATACCGAGGAAATGCCCGATTGTCGCATTGATGTTACCCGTATTCCGGGCGGATCGGACACACCGCCACATCTCAAAATATCTCACAACACATTCGAGACCATGGAAAAGGCCAATTGGGAGTTCTTACGTCTCTCACTCCCTGTAACATGCATGGGCGAATTCATTAGCGAAGCCGAAAAGGCCCGGCGCTGGGAAGAGATTAAAATGCGGCAATACCGTCTAATGCGCGAGGCCCAAGAAATTGCCCAGCAACAGACCTCGGCGCACATGGATCACATGCTGAAGAGCGGATTCTCAATGAACGACATTAAGGGTTTGAATCGAAACTACGATGACACGGC…	15	CTTTGCTTCTGGAGGCGAGCAGGCTACGACAGTTATCCTTCAGGACCTACCGCGTTGAGAAGCATTATGCAGTCAGCAGTGGTAAATGGTACTTCGAGTTCGAGGTGCTAACTGCAGGTCCCATGCGAGTTGGCTGGGCGAAAGCGGATTGCATGCCGGGCAGCATGCTGGGAAGCGACGAGAGCACTTGGGCCTTCGATGGTTACAAT	15	CGCTGCTGTTGGAAGCCAACAGGTTACGACAACTATACTTCAGAACATATCGCGTTGAGAAACATTACGCAGTCAGTAGCGGAAAGTGGTACTTCGAGTTCGAGGTGCTGACAGCTGGCCCTATGCGAGTCGGTTGGGCAAAGGCTGACTGCTCTCCCGGCAATATGCTGGGAAGCGACGAATCTACTTGGGCTTTTGACGGCTATAAC	15	CGCTGTTGTTGGAGGCCAGCAGGTTACGCCAATTGTCGTTTAGAACTTATCGCGTTGAGAAGCATTACGCGGTGAGCAATGGAAAGTGGTACTTCGAGTTCGAGGTTCTGACGGCTGGTCCAATGCGAGTTGGTTGGGCGAAGGCGGATTGCATGCCCGGAAGCATGCTGGGAAGCGACGAGAACACGTGGGCATTCGACGGTTACAAC	15	CTTTACTGCTGGAAGCGAGTCGTCAGCGTCAGCTGCTCTTCCGTACCTACAGGGTGGAAAAGCACTATGCGGTAAGCAGTGGCAAGTGGTACTTCGAGTTCGAGGTCTTGACGGCGGGTCCGATGCGCGTTGGCTGGGCCAAAGCTGATTGCATGCCCGGCAGTATGCTCGGAAGCGACGAGAATACTTGGGCTTTTGACGGATACAAC	15	GTGACCAAAGTGCACGCTGGCACCCACGAGTCATTTGGTCACAAATATCAAGTGGGCGACATAGTTGGATGTTTCATTGACGTGGCAGACCGAACGATCA	15	CGTCCGCCCGAACATATTCGTAGGTAGAGTAGAAGGCAGCGCAATTTATCAGAAGTGGTATTTTGAGGTTACCGTAGATCACTTAGAACAAACGACTCACATGATGCCACATCTAAGAATTGGATGGGCGAATTCTAAAGG	15	GTTGGTTTGCCTAGTTATATTGAATCAATCAAGGACAAGTTAGCGGAAAATATACATGAAATGTGGGCCATGAATAAAATCGAGGCCGGCTGGGCTTGGGGCGAATACAGGGACGATTTACGACATGTTCATCCCTGTTTGGTGCCATTTGATAAGCTTCCAACCGCCGAAAAACGATACGATTCGCAACTGGCTGTTCAGACCTTAAA	15	ATACGTTCCATACCCTGGGGGTGGTGAAAAGTGGGGCGGCAATGGTGTAGGAGATGATTTATATTCCTACGGTTTCGATGGAGTTTATCTCTGGTCAGGAGGACGCTCAACACAAGTTGTGACCACTTATACTACTCCATTTATTAAGAAAA	15	AACGATAATCGCTTTAGGCTATTATATTACTATGGATAAGCCCCCATCCAGGATTAAGACCGTTCGATTGCCCAACGAGCCTTTTATGCAAGCCAACGGCTATAAACCGGCTCCTCTGGATCTAACCGCTATTACTCTAACGCCAAAATTGGAAGAACTTGTTGATCAGTTGGCTGAAAATACCCACAATCTTTGGGCCAAAGAGAGAATACAACAATTTTGGACATATGGTCTCAACGAA	15	TTATGTTCCATATCCTGGTGGTGGAGAAAAATGGGGCGGAAACGGAGTTGGGGATGATTTATACTCTTTTGGATTTGATGGATCATATTTATGGACAG	15	GATGAACACATTAAAGTTATTATTTCACTGTTGGAAAAACACGGAAGGGATCCCAAAGTTTTGGATGTACTTTGCTCCCTATGTGTTGGTAATGGAGTAGCTGTGAGGAGCTCTCAAAATAACATTTGTGACTTTCTTTTGCCGGGCAAAAACTTACTTTTACAAACTCAGCTTGTGGACCATGTTGCCAG	15	GATGAACATATAAAAGTTATCATTTCTCTTCTTGAGAAACATGGAAGGGATCCAAAAGTACTCGACGTCCTCTGTTCACTTTGTGTGGGTAATGGTGTCGCCGTGAGGAGTTCACAAAACAATATATGCGACTTCTTACTTCCTGGGAAGAATCTCTTGCTTCAAACACAGCTTGTCGACCATGTAGCCAG	15	GATGAACACATCAAAGTAATAATATCACTTTTAGAGAAACACGGTAGAGATCCAAAAGTCTTAGATGTACTCTGTTCGCTATGTGTGGGTAATGGAGTCGCTGTTAGAAGCTCGCAAAATAACATTTGCGGATTTCTTTTACCAGGCAAGAATTTATTATTGCAGACTCAGCTCGTTGATCATGTAGCCAG	15	ATAACACTTCCAAGTTACATTGAAAATATTCGGGATAAACTTGCGGAAAATATTCACGAAATGTGGGCAATGAATAAAATAGAAGCAGGTTGGATATTTGGAGAAATAAGAGATGACGTAAGAAAAATTCATCCATGTTTGACACAATTTGAAAAATTACCACCCGCTGAAAAAAGATATGATTCTCAGCTAGCCATACAAACATTAAA	15	GATGAGCATATTAAAGTCATCATCTCTTTGCTGGAGAAGCATGGGCGAGATCCCAAAGTTCTGGATGTGTTGTGTTCACTGTGTGTTGGTAATGGTGTTGCAGTCAGAAGTTCACAGAACAACATCTGTGACTTCCTTCTGCCTGGAAAAAATTTGTTGCTACAAACACAACTGGTGGACCATGTTGCAAG	15	GATGAACACATTAAAGTTATCATTTCTCTACTAGAGAAACATGGCCGTGATCCGAAAGTTCTAGATGTGCTGTGTTCATTGTGTGTGGGTAATGGCGTTGCAGTCAGAAGTTCACAAAATAACATATGTGACTTCTTGCTGCCTGGGAAAAATCTTCTTCTGCAAACACAGCTTGTCGATCATGTAGCGAG	15	TGTGCGACCGAACATTTTCGTGGGCCGCGTCGAAGGATCAGCAGTGTACCGTAAATGGTACTTCGAAGTGACGATGGACCACATCGAGAAAACCACGCACATGATGCCCCATCTGCGCATAGGATGGGCTAACACTTCTGG	15	CGTACGACCAAACATCTTCGTGGGACGCGTGGAGGGGTCTGCGGTGTACCAGAAATGGTACTTCGAGGTGACCATGGACCACATAGAGAAGACAACGCACATGATGCCACATCTCCGTATCGGGTGGGCCAACACTTCTGGGTACGTGCCGTACCCGGGCGGCGGGGAGAAGTGGGGCGGTAACGGAGTGGGCGACGACCTGTACTCGTTCGGCTTTGACGGTGCCCACCTGTGGGCGGGCGGCCGGAAGACGCCCGTCAACAGGACACATGCTGAAGAACCCTTTATTAGGAAAG	15	TATTCGTCCGAACATCTTCGTGGGCCGAGTAGAAGGGTCGGCCGTTTACCGAAAATGGTACTTCGAGGTGACCATGGACCACATCGAGAAGACCACGCACATGATGCCCCATCTGCGTATCGGATGGGCAAATACTTCTGG
		16	CTTCTCACCCTGCACTTCGATCGCTGCGCCAAATACTACGGCTCAACTCAAGGCCAGGGCTCCTATGGAGCCTCATCGGACGAGGAGAAGCGCCTGACGATGCTGCTGTTCTCGAACATTTTTGACTCGCTCAGCAACATGGACTATGACCCGGAACTGTTCGGTAAGGCACTGCCCTGTCTGATCGCCATCGGCTGCGCCCTGCCACCGGACTACAGCCTGTCCAAGAACACGGACGAGGACTACTACGGCCGCCAGATGGGCGCACCGGATCAGCCGCAGTACATGCCCAATCCGATCGACACCAACAACGTGCATCTGGACAACGACCTCAACTCGCTGGTCCAGAAGTTCAGCGAGCACTACCACGATGCGTGGGCCAGTCGGCGGTTGGAGGGT…	16	AGTGAACCGGCAAGCGTGCTACATGATCAGAGCGAACGAGTTGTTCAACGAAGTGACTCAAGATGCTTCTGGAAAGGGTGCAAGTCAAGGAATGTTTGTCGGCTGCTTTGTCGACACTGCCACTGGAACGATCCGTTTCACATGTGAAGGAAAAGAAACTTCACACCGCTGGCAAATGGAACCAGACACGAAATTGTTCCCTGCGATCTTCGTCGAAGCGACGAGCAAGGAAATCTTGCAAATTGAGTTGGGACGAACTCCGACTACACTGCCACTGTCTGCTGCTGTCCTTCCAACAAGCGACAAGCACGTAAACCCTCAGAATCCACCTAGACTTAAGGTTCAGTGCTTGAAGCCACATCAATGGGCGCGAGTACCAAACGTTGCCTTGCAGATCCA…	16	ACCCACACCCTCACAATCGAATATGCCGACAATAGTAGCACCAGATTCTTCCAGTGAACCCATACCGGCAATTGACTCGTTATATTCGCCAAGATTCCCACTCGAAGTGGTGAGGGAGTTCGTGATGAGCGCACTGCAGGAAGCAGTACAGATCAATCAGGTACACAACCGCGATCCCATCGGTGGGTCCAACGAGAACCTTTTCCT	16	GCCGACATCCCACCTTCTCCGATTCCACAAGGCCCTAAACAACTCAGTGCAACTACCTTAGGCCAGCCGCCAGTAGAAGCTTCTGGTAACGAGTTATTTGATGCTGAATGCTTGAAGCTAATAAATGAGTATTTCTACGGTGTAAGGATATTTCCTGGACAAGATCCGACACATGTATATGTTGGTTGGGTTACAACGCAATATCATCTTCACAGTAAGGAATTCAATAAATCAAAAGTACGTTGCGGTTCAGTTATTATAGAAGACGAATATGAAGTTATTATGGACCGCATTGATCGTCAAAGTTGTTACGTTGTAAGAGCTGATGAGCTATTTAATGAGGTCACTCAAGATGCTTCTGGAAAAGGTGCCTCTCAG	16	ACGGAAATGCCCCAAACTCCTACTCAGGGACCTAAGGCCTTGAGTGGCGGCAATTTGGGCCAGCCTGCCGTTGAGTCTTCGGGCGACGAGATGTTTGACGCCGAGTGCCTCAAACTGATCAACGAATACTTCTATGGTGTGCGCATCTTCCCCGGTCAAGACCCCACACACGTCTATGTGGGTTGGGTAACAACACAGTACCACCTGCATAGCAAAGAGTTCAACAAAGATAAAGTTCGTCGGGGTTCGGTCATCATTGAGGATGACTACGAGATGCCGATTGAGCGCATTAACCGACAGAGTTGTTATGTGGTGCGCGCTGACGAACTGTTTAACGAAGTCACACAGGATGCCTCCGGCAAGGGGGCTTCGCAGGGCATGTTTGTCGGCTGTTTCGTA…	16	GAGGAAAAAGTATACTCGGGCACAGCCGAGACATTTGGCAAACAATGGCAGGTTGGAGACGTTGTCGGGGTTTTCCTGGATCTAATTGACCGAACGATTA	16	GAGGAAAAAGTATACTCGGGCACAGCCGAGACATTTGGCAAACAATGGCAGGTTGGAGACGTTGTCGGGGTTTTCCTGGATCTAATTGACCGAACAATTA	16	GTAACTAAAGTACACGCCGGTACCCACGAGTCATTTGGTCACAAATATCAAGTGGGCGACATTGTTGGATGTTTCATTGACGTCGCGGACCGAACGATCA	16	GTGACGAAAGTGCACTGCGGCTCCAACGAGTCTTTCGGTCAAAGATTACAAGTGGGAGACGTTGTCGGCTGTTTCATTGACGTTCCGGACAGAACCATCA	16	GCTTCTCCTTGAATGGAGAATTGCTGATGGACGCACTCGGCGGCGAAACTTCTTTCGCCGACGTGCAAGGCGACTGTTTCGTACCAGCGTTCACTCTCGGCGTCGGCCAGAAGGCTAAACTAACGTTCGGCCAAGATGTGAACACTCTCAAGTTCTTCACCACTTGCGGCTTGCAAGAGGGCTACGAACCGTTCTGCGT	16	GTACGTGCCTCATCCCGGCGGGGGCGAAAAGTGGGGGGGGAACGGAGTTGGCGACGACTTGTATTCTTATGGGTTCGATGGTGCATATCTTTGGACCGGTGGTAGAAACACAAGAGTTGTAAGAGACAATTCAGAGCCTTTCATACGAAAAG	16	GACCGTAATTGCATTGGGCTATTACATAACAATGGACAAGCCGCCGTCCAGAATTAAGACTGTCCGGTTGCCAAATGAACCATTTATGCAGGGGAATGGATATAAACCCGCTCCTTTAGATCTAAGCGCCATAACTCTTACTGCAAAATTGGAAGAATTGGTTGATCAATTGGCCGAAAATACGCATAATCTTTGGGCGAAAGAACGTATTCAGCAAGCCTGGACCTATGGATTAAATGAG	16	ACGACGTGGTTGGCTGTGCCTTAGATTTAACTGTTCCAATAATTACTTTTACATTCAACGGTGTGCCAATTAAAGGAAGTTTCCGAAACTTTAACTTGGATGGAATGTTTTTCCCTGTGATTAGTTGCTCGTCCAAACTTAG	16	GATCCAGACATGTTAAGAAGTCCCCATTTGGTTCCTTATGGTAAAGTGGATGACGCTATTAAAAAAGCCAATAGAGATACGGCCTCTGAAACTGTGAGGACTCTATTGGTTTATGGATATATCATTGATCCACCAACAGGTGAACAACAGGAGACATTGCTGGCTGAAGCTAGCCGTTTGAGACAACAAGCTTTTAGGACATACAG	16	GAGGACGTAAGTCAGAAGTGATGCCCGGAACACAAATTTCTAACATTAAAAAAAGTGATGTGATTGGCTGTGCATTAGATTTAACTATTCCAATTATAACTTTTACATTGAACGGTCAACTTGTCCAAGGTGCCTTTAGAGACTTCAATTTAGATGGGATGTTTTTCCCAGTAATTAGTTGTTCGTCAAAAGTCAG	16	TGTACGGCCAAATATATTCGTAGGAAGAGTAGAAGGTTCTGCTGTCTACCAGAAATGGTATTTTGAAGTAACACTTGATCACATGGAACAAACTACTCACATGACCCCTCATTTAAGGATCGGCTGGGCAAACACTGCTGG	16	TGTCCGTCCAAACATATTTGTCGGGAGAGTTGAAGGATCAGCGGTGTATCAAAAATGGTATTTTGAAGTGACACTTGACCACATGGAACAAATGACACACATGACACCGCATTTGCGCATCGGCTGGGCGAACACTGCTGG	16	CGTAAGACCAAATATATTTGTCGGCCGATTAGACGGATCAGCCATTTATCAAAAATGGTACTTCGAAGTGACACTCGATCATATCGAACAAACTACTCATATGACACCACATATGCGAGTTGGCTGGGCAAATACCGCTGG	16	GACCATTTTGGCATTGGGTTATTACATAACCATGGATAAACCTCCTTCTCGTATTAAACAGATACGGCTTCCAAACGAAACATTTTTACAACCGAACGGATATAAACCTGCTCCTTTGGATTTAAGTGCCGTAGCATTAAGCATAAAAATGGAAGAATTAGTTGATCATTTAGCCGAAAATACTCACAATTTGTGGGCTAAAGAAAGAATTCAACAAGGTTGGACGTACGGTTTAAACGAG	16	TGTGAGGCCTAACATCTTTGTGGGAAGAGTAGAAGGTTCAGCAATGTACCAGAAATGGTACTATGAGGTAACAGTGGACCATATAGAACAGACAACACATATGGTGCCACATCTCAGAATTGGTTGGGCTAATACAGCAGG	16	TGTTCGGCCCAACATATTCGTTGGACGAGTAGAGGGTTCTGCCATGTACCAGAAATGGTACTTTGAAGTAACACTGGATCATATTGAGCAAACAACGCATATGACCCCACACCTGAGAATCGGATGGGCCACTACTTCAGG	16	ATACGTACCGTATCCTGGTGGTGGCGAAAAGTGGGGCGGTAACGGTGTCGGTGATGATTTGTATTCCTTTGGTTTCGATGGAGCATATTTGTGGTCTGGTGGCAGGAAAACCCCGGTTAATCGCACTCACCACGAAGAACCTTATATCAGAAAAG	16	GTGACGTGATCGGATGCGCTTTGGATTTAACAGTGCCTATAATAAACTTTATGTTCAACGGCATAAGGGTCACAGGATCCTTCACTAACTTCAACTTGGAGGGCATGTTCTTTCCTGTCATCAGCTGTTCTAGTAAATTAAG	16	CTACGTCCCTTACCCTGGAGGTGGTGAGAAGTGGGGTGGTAATGGAGTCGGAGATGATCTATACTCGTTCGGGTTTGATGGAGCTTTCCTCTGGTCTGGTGGTAGGAAGACGCCCGTCAATAGAACACATGCTGAGGAACCTTATATTAGGAAAG
		17	GAACGCGAGCGGTACCGGGATCCGGTGCGAGAGTGCCTGAAGGGTCTGCTGGCCATCGGATGGACCGTGGAGCACTCCGAGGTGGAGGTGGCGCTGAATCATCGCGGATCAACGCGGCGTCAGTCGAAGCCTCAAATT	17	GGAAGCTTGTAAAAACGAGTTCATCATCCCATTAGGTCCAGAGCTCAAAACTCTCTACTCAGACAGCAAGATGTGCCACTCACTTCGCTCCCTCGAAATGGAGTCAGTGCGACCAACCATGAAAATGACGGAAATAGC	17	GCCCTTGATCAAGCTGATCGATCGTTTGCTGTTGGTCGGTGTTATCACTAACGAAGATGTAGAGAAGCTACTGATCATGATTGATCCCGAGACGTGGGATCCATCTTTCGAAAAGGAAGGTAGGGACGAACACCGTAAGGGATTGTTGACGATGAAGATGGCTGAAGGTGCCAAGCTGCAGATGTGCTACCTGCTGCACCATCTGTACGATGTGCAGCTGAGACATCGCGTGGAGAGCATTATTGCATTCGCGCACAACTATGTCGGAGATTTGCAGCAGGATCAGTTGCGCAG	17	GGAATGTTTATTGGATGCTTCGTGGACACTTCGACTGGTATCATTCGTTTTACATGTGAAGGAAAAGAGACAACTCACCGTTGGATGATGGAACCTGATACGAAGCTTTTTCCAGCGATTTTTGTGGAAGCAACAAGTAAGGAGATTTTACAAATTGAATTGGGCCGCACGTCTACAACTCTACCACTTTCTGCTGCCGTTTTACCAACAAGTGATAAACATATTAATCCTCAATCCCCACCCCGACTAAAAGTGCAATGCCTCCGACCACATCAATGGGCACGTGTACCAAATACAGCACTGCAAGTACATGCACTCAAATTGTCCGACATTAGAGGTTGGTCAATGCTGTGTGAGGACCCGGTATCAATGCTCGCTCTTCACATCCCTGAAGAAGAT…	17	TCCTATAAGTATCCAAACAAATGCTTCCAGTGAACCAATACCAGACATCGATCACCTGTACTCCCCGAAATTCCCCCTAGAAGTAGTGCGCGAGTTCGTCATGGAAGCGTTGAAGGAAGCGGTGGAGATCAACCAGGTCCATAATAGAGATCCCATCGGCTGGACCAATGAGAATCTATTCCT	17	GCTTTTCTCTGAACGGAGAACTGTTGATGGATGCACTCGGTGGTGAAACATCGTTCGCGGACGTGCAAGGGGATTGTTTTGTCCCAGCTTTTACGCTTGGGGTCGGGCAAAGGGCAAAACTAACGTTCGGTCAGGACGTGAACACCCTGAAATTCTTCACAACCTGCGGTTTGCAAGAAGGATACGAGCCCTTTTGCGT	17	GCTTTTCTCTAAACGGAGAACTGTTGATGGATGCGCTCGGTGGTGAAACGTCTTTCGCTGACGTACAGGGTGACTGTTTCGTACCAGCTTTCACGCTTGGTGTTGGACAAAAAGCAAAATTAACTTTCGGACAGGATGTAAATACCTTAAAGTTCTTTACGACCTGCGGTTTGCAAGAGGGATACGAACCGTTCTGTGT	17	GCTTTTCTCTAAACGGGGAACTGCTGATGGACGCGTTGGGCGGCGAGACTTCGTTCGCCGACGTGCAGGGCGATTGCTTCGTGCCAGCTTTCACTCTCGGCGTCGGTCAAAAAGCGAAATTAACGTTTGGACAGGACGTGAACACCCTGAAATTCTTCACCACCTGCGGCTTGCAAGAGGGATACGAGCCGTTCTGCGT	17	GTTTTTCGTTGAACGGCGAACTGCTGATGGACGCTCTCGGGGGTGAGACTTCCTTCGCCGACGTGCAGGGCGACTCGTTCGTGCCGGCGTTCACCCTCGGGGTCGGACAGAAGGCCAAGCTGACCTTCGGCCAGGACGTCGACACGCTCAAGTTCTTCACGACCTGCGGCCTCCAGGAGGGCTACGAGCCGTTCTGCGT	17	CAACATGAATCGCCCAGTCACGTATTGGTACACGAAAGATCAGCCTATTTTCGAGAACACCGACGACATGGCCGATACGCGAATCGACGTGGCTAGGATACCAGCAGGCTCCGACACCCCGCCGTGCCTGAAGATCTCTCACAACACGTTCGAGACTATGGAGAAGGCCAACTGGGAGTTCCTCAGGTTATCGTTGCCTGTGATTTGTCAGTCCAGCTTTATAACGGAAGGTGAAAAACTGCGCAGATGGCAAGAAATTAAGATGCGACAGAACAGACTTCTAGCTGAGCAAGTTGAGCAAGCGCAACAGACCGCGCCCTCGGCTCACCTGGAGCAAATCATGAAGTCTGGGTTCAGTATGAGCGATATCAAAG	17	CTGACGTAATAGGTTGCGCCTTAGATTTAACGATACCCATAATAACGTTTACCTTTAACGGAGTGCCAATTCGAGGGAGCTTCCGAAATTTTAACCTGGATGGTATGTTCTTCCCCGTGATCAGCTGTTCTTCCAAATTAAG	17	GATCCTGATATGTTGCGTAGCCCCCATTTGGTGCCATACAACAAAGTTGACGATGCAATTAAAAAAGCCAATCGAGACACAGCTTCTGAGACCGTTAGGACTCTGCTAGTGTATGGATATGTGATTGATCCGCCCACTGGTGAACAACAAGAAACTCTTTTGGCCGAAGCTAGCAGACTCAGACAGCAAGCGTTTCGAACTTACCG	17	TTGTCGATTTCTATTAGGTGGCGACCATGGCCGCCTAAAATACATCCCTCCGGAGGAATTTTCACCACTAGTTGAAAGCCTCCTCCCGCAACAAATTCTAAACCTCGAACCGTGTTTCTATTTCGGAAACATGAACAAAAACGTTATTGCCGGTCCTCTGACCGTTGAGGATGACACCGCTTTTGTACCAAACCCTGTAGACACTTCCATGGTTAGTTTAGCGAGTTACGTCGAGTCAATTCGGGATAAATTGGCGGAAAACATCCACGAAATGTGGGCCATGAACAAGATCGAAGCCGGCTGGCAATGGGGGGAGTACAGGGACGATTTGAGGCATATCCATCCCTGTTTGGTGCCTTTCGACAAGTTGCCCCCAGCCGAGAAGAAATACGACTCTCA…	17	AGCTGAAAAGAACTATGCAGTGGGTTCTGGAAAGTGGTATTTTGAATTTGAAATTTTGACCGCTGGTCCTATGAGGGTTGGATGGGCGAAGGCAGACTGTGCTCCAGGTTCCATGTTGGGTTCTGACGAAAACACGTGGGCTTTCGATGGTTATAAT	17	TTGTCGTTTTTTATTGGGTGGAGATCACGGTCGATTGAAGTTTACTCCTCCAGACGAATTTTCTCCCCTATTTGAAACTTTATTACCTCAACAAATTTTGACAATTGATCCCTGTTTTTATTTTGGGAACCTAAATAAATGCGTGCTCACGGGTCCATGGTATGTTGAAGACGATACAGCATTTGTTCCAAATCCAGTTGATACTTCGATG	17	TTATGTTCCCTATCCTGGTGGTGGAGAAAAATGGGGTGGAAATGGTGTTGGTGATGATTTGTATTCGTATGGATTTGATGGAGCTGCTTTATGGACCG	17	GTATGTTCCTTACCCTGGAGGAGGAGAAAAATGGGGTGGCAACGGTGTTGGTGATGACTTGTACTCATTCGGTTTCGACGGATTTGCCTTATGGACTG	17	ATACGTTCCTTATCCTGGAGGTGGTGAAAAATGGGGAGGTAATGGAGTTGGAGATGATTTATATTCGTTTGGATTCGATGGTGCTTATCTTTGGACAG	17	GATCCTGATTTATTAAGAAGCCCGCATTTAGTTCCATACATTAAAGTTGATGATGCAATTAAAAAAGCCAATCGAGATACGGCTAGCGAAACGGTTCGCACACTTCTTGTGTACGGATATAATTTAGATCCGCCAACAGGAGAACAACAGGAAG	17	CTACATTCCTTATCCGGGAGGAGGAGAAAAATGGGGTGGTAATGGTGTTGGTGATGACCTGTATTCTTATGGATTTGATGGTGGATACCTATGGACTG	17	GTATTGCCCTTACCCTGGAGGTGGTGAGAAATGGGGTGGAAATGGAGTGGGTGATGATCTTTATTCTTACGGGTTTGATGGAGCCTACCTCTGGACAG	17	GCGATGTGATTGGGTGCGCTCTGGACTTGAACGTTCCTTTAATCAACTTCATGTTCAACGGCGTCAGGGTGACCGGATCTTTCACCAACTTCAACTTGGAAGGCATGTTCTTCCCCGCCATCAGCTGCTCAAGTAAATTAAG	17	TTGTCGCTTCCTACTCGGAGGTGAGCATGGTCGTTTGCGCTATGCTGCTCCTGAGGGCTACTCTCCCTTAGTGGAGTCTCTGTTACCACAACAAATACTTAACCTGGAGCCGTGCTTCTACTTCGGGAACTTAGCCAAGCGGGCACTGGCCGGACCCCCGTTAGTGCAAGATGACACTGCGTTTGTGCCAACTCCTGTTGATACTATGCAG	17	GTGATGTCATCGGCTGTGCCTTGGATTTGAATGTTCCGATAATTAACTTCATGTTCAACGGAATAAGGGTGACAGGCTCCTTCACCAACTTCAACTTGGAGGGCATGTTCTTCCCAGTTATCAGTTGTTCTAGCAAATTAAG
		18	AACGAATTCCAGAACGAGGGCAGCCCGTTCAACTATAACCCGCACCCGGTGGACATGAGCAACCTGACCCTGAGCAGGGAGATGCAGAACATGGCTGAGCGCCTGGCGGAGAATTCCCACGACATCTGGGCCAAGAAGAAGAACGAGGAGCTCAACGGCTGCGGTGGCGTTATCCATCCGCAACTGGTGCCATATGATCTTCTGACCGACAAAGAGAAGAAGAAGGATCGCGAGCGCTCGCAGGAGTTCCTTAAGTACATGCAATACCAGGGTTACAAGCTGCACAA	18	CGAGCCGATTCCTGCAATCGACGCGCTGTACTCTCCAATGTTACCACTCGAAGTGGTCCGGGAATTCGTCATGGGGGCGATTTTAGAGGCGGTCGAGATCAACCAGGTGCACAATAGAGATCCGATTGGTGGATCCAATGAAAATCTTTTCTT	18	ATACATCGAGATCAAACAATCTGATCTGCCGAGTGCCGTCGCTGCCAAGAAGACGCGAGAGTTCCGCTGTCCACCGCGCGAGCAGATGAACGCCATCCTTGGATACAAGAATCTCGAGGAAGATGATCTTGAGAATGCGTCTTGCGGTCCCGAGCTTCGCAACCGTTTGATCGAGTTCCACGAGAAGCTAATGGGCAAGGTGTCTCTTAATGCTTTGCAAGAGCCAGAGGAGCCCGAGGCGGACAAGCTGGAAGAGGGTCGACCAGGTGCTATGAAGAAGTTGTACAATTTCATCAACGCCGTGAAAGAGCTGGAAGAAGATCCCAAGGAACCGGTCGAAGAGGAAAAGAAAACGCCCGAGGAAGTGTTCCGCAAGGTGCTGATCAAGCAGCTCGTATC…	18	ACCTCTTGTATATAGCCATACATCTAGTTTACCAAGTGTTTCCAGCGAACCTATACCCAACATTGATCAGCTTTACTCTCCGAAATTTCCCTTGGAAGTAGTAAGGGAATTCGTTATGGAGGCTTTAAAGGAAGCCGTAGAAGTAAATCAGGTGCATAATCGAGATCCCATTGGATGGACTAATGAAAACCTCTTTCT	18	GCCACTGCTGAAGCTAACCGATCGTCTATTTCTTGTCGGAGTTATGACCGATGAAGACGTCCAAAAACTATTGGTGATGATCGATCCCGAGACCTGGGACCCATCTTTCGAAAAGG	18	GAACATGAATCGACTGGTTACGTATTGGTACACGAAGGATCAACCCATCTTCGAGAACACCGACGACATGGCTGACACGAGGATCGATGTGGCCAGAATTCCAGCTGGTTCCGACACTCCACCCTGCCTGAAGATCTCCCACAACACCTTTGAAACCATGGAAAAAGCAAACTGGGAGTTTCTGCGACTATCTCTGCCAGTTATCTGTCAGTCCACCTTCGTGTCCGAGAGCGAGAAGCTGCGAAGATGGCAAGAAATCAAGATGCGACAAAGCAAGCTGTTGTCCGAACAAGTGGAGCAAGCTCAGCAAGCTGCGCCCTCTGCTCACATGGAGCAGATCATGAAGTCTGGTTTCAGCATGAGCGACATCAAAG	18	GAACATGAATCGTCCAGTTACGTATTGGTATACCAAGGATCAACCAATTTTCGAGAACACAGACGATATGGCTGACACGAGGATAGATGTAGCCAGGATACCAGCCGGTTCCGATACTCCACCATGTTTAAAGATCTCTCATAACACGTTCGAAACTATGGAAAAGGCGAACTGGGAGTTCCTGCGATTATCTTTACCGGTTATTTGCCAATCGACGTTTATTTCGGAAAGTGAGAAACTAAGGAGATGGCAGGAAATCAAAATGCGACAGAATAGACTGTTGTCTGAACAAGTGGAGCAGGCTCAACAAGCAGCGCCTTCTGCTCAAATAGAGCAGATCATGAGGTCTGGATTCAGTATGAGCGACATTAAAG	18	AAACATGAATCGACCGGTTACATTCTGGTACACCAAGGATCAACCGATTTTCGAGAACACGGACGACATGGCCGACACGAGGATAGACGTGGCCAGGATTCCAGCGGGTTCCGACACCCCGCCATGTTTGAAGATCTCGCACAACACGTTCGAGACGATGGAGAAGGCGAATTGGGAATTCCTTCGACTGTCGTTGCCAGTTATCTGTCAATCGATCTTCATTTCGGAGAGCGAGAAGCTGAGAAGATGGCAGGAGATCAAGATGCGACAGAACAAATTGTTGTCCGAGCAGATGGAGCAAGCTCAACAAGTTCCCTCCGCTCACATAGAGCAGATCATGAAATCTGGTTTCAGTATGAGCGACATCAAAG	18	CAACATGAACCGAGCGGTGACGTTCTGGTACACCAAGGACCAGCCGATCTTCGAGAACACGGACGACATGGCCGACACGCGCATCGACGTGGCGCGCATACCCGCTGGCTCGGACACGCCGCCCTGCCTCAAGATCTCGCACAACACCTTCGAGACCATGGAGAAGGCCAACTGGGAGTTCCTGCGACTCTCGCTGCCCATAATCTGCCAGTCGAGCTTCATCAGCGAAGGCGACAAGATGCGCCGCTGGCAGGAGATCAAGATGCGCCAGAACCGGCTCTTCCACGACCAGGTCGAGCAGCACGCCCAGCCCTCGGCTCACATCGAGCAGATCATGCGCTCCGGCTTCAGCATGAGCGATATCAAAG	18	GATTGCAAAGGAATTACTCCGAAGATGCGGTCGAGGCGGACGAGATGCTGAAGGAGTCGCCGATTCCTATGCAGAGAGGCAAGCCCTCCAGGCCGCCTAGGAAGAACTCCCTTTACGGGTCACGCACTTTGGACAACGCAGTCAGCGAAGCCGAGATGAATGGATACGGCGAGATGAATGGTGACATAAAAGACGACAAGAAGAAACGCGGCCGCTCACCTTTTCG	18	TTGTCGTTTCTTGTTGGGTGGCGACCACGGCAAATTAAAGTACTTGCCTCCGGAAGATTTTTCTCCCCTCGTGGAAAGTCTTTTACCGCAACAGATACTGATGTTGGAACCGTGTTTCTACTTCGGGAATATGGGGAAGAACGTGATTGCCGGCCCGTTATTCGTGGAGGACGACACGGCGTTCGTTCCGAATCCCGTCGATACGTCCATGGTAGGCTTGGCGACCTACGTCGAGTCTATCAGAGACAAACTAGCCGAGAACATTCACGAAATGTGGGCCATGAACAAAATCGAGGCGGGCTGGCAATGGGGCGACTACAGGGACGACTTGAGGCACATTCATCCCTGCCTCGTGCCGTTTGATAAGTTACCGGCGGCCGAGAAGAAGTACGACTCTCA…	18	AGCTGAAAAGAACTATGCAGTTGGTTCAGGAAAATGGTATTTTGAATTCGAAATATTGACTGCTGGCCCGATGCGTGTTGGATGGGCGAAGGCAGATTGCGCTCCAGGTTCAATGCTGGGTTCCGATGAAAACACCTGGGCTTTCGACGGTTACAAC	18	AACAATCATTGCGCTTGGATACCACATAACCATGGACAAACCCCCCTCGCGCATCAAAACAGTCCGTCTTCCAAACGAACCCTTCATGCAATCAAACGGCTACAAGCCGGCCCCTCTTGACCTAAGTGCCATAACCCTGACCCCAAAACTGGAAGAACTCGTTGACCAATTGGCCGAGAACACTCATAATCTCTGGGCCAAGGAAAGGATCCAGCAAGGTTGGACCTACGGACTCAATGAGGATCCCGATATGTTCCGAAGTCCGCATCTGGTGCCTTACATCAAAGTTGACGATGCGATAAAGAAAGCCAATAGGGATACAGCGTCTGAGACAGTTCGGACTCTCTTGGTATACGGATATAATTTGGATCCGCCAACTGGTGAACAACATGAAGCTTT…	18	GAAGAAAAAGTTTACAGTAACTCGGCCGAGTCCTTCGGGAAACAGTGGCAAGTGGGCGACGTGGTTGGCGTGTTCCTAGATCTTATCGATCACACTATAA	18	GTCACCTTGCCTAGTTACATAGAAAATATTAAAGACAAATTAGCAGAGAATATTCACGAAATGTGGGCAATGAATAAAATTGAAGCTGGTTGGCAATATGGCGATAAAAGAAATGATACTAGGAAATATCATCCATGTTTAATACAGTTTGACAAGTTGCCTCCAGCCGAGAAGCGTTATGATTCTCAATTAGCTGTGCAAACGCTTAA	18	GTGGAAGGAAAACAATAGTTCTGCCTCACGCAACAGAGCCCTACATCCGTAAGGGAGATGTTATAGGTTGTGCCTTTGATCTTACAGTACCAGTCATTACTTTCACTTTCAATGGTACCCACATTCGAGGCGCCTTCAGGGATTTTAATTTAGATGGGATGTTTTTTCCAGCCATCAGCTGCTCCTCCAAATTAAG	18	GTGGAAGAAGTACCGTCGTAAGTCAACTTGCTCAAGGACCACCTTACATCAAAAAAGGAGATGTTATTGGCTGTGCTCTTGATCTCACTGTTCCTATTATAACATTTACGTTCAATGGCCATGCTATTAAAGGTTCATTTAGAAATTTTAATCTTGAAGGGATGTTTTTCCCAGTAATCAGTTGTTCATCGAAATTAAG	18	GTGGGAGAAGTACCGAAGCAATTTCTAATGCAAAAGAACCATTGATCAGAAAGGGAGATGTAATTGGATGTTCATTAGACTTAACAGTACCAATAATATCATTTACATTTAATGGCAATCCGGTAAAAGGTTCATTCCACGATTTTAATTTAGATGGAATGTTTTTCCCAGTAATCAGTTGTTCATCCAAATTAAG	18	CATTGCTGGCTGAGGCTAATAAAAGTAGAGAACAAGATTTTAGAACATATCGAGTTGAAAAAAATTACGCTGTCAGTAATGGAAAATGGTATTTTGAATTTGAAATTTTATCGTCTGGTCCCATGAGAGTTGGTTGGGCGAGAGCTGATTGTCCACCTGGAAACAAATTAGGAAGCGACGAGTACACTTGGGCTTTTGATGGCTTTAAC	18	GTGGACGCAGTACTATTGTAATTGTTGGATCTAAAGAACCTTACGTCAAGAAAGGTGATGTGATTGGATGTTCAATTGATTTGACTGTACCAGTAATAAGTTTTACATTTAATGGTGTCCCAGTGAGGGGTTCATTCAGAAATTTCAATTTAGATGGTATGTTCTTCCCTGTCATCAGCTGCTCTTCCAAACTAAG	18	GTGGAAGAAAAACTCATGTGCTGAATAATCCAAATGAGCCGTACATAAAGAAAGGAGATGTTGTGGGCTGTGCCTTTGACTTGACAGTACCAGTAATAACATTCACTTTTAACGGTCAGAAGGTCAAAGGATCATTCAGGAATTTTAATCTAGATGGGATGTTTTTCCCTGTAATCAGCTGTTCTTCCAAACTCAG	18	TTGTCGGTTTCTATTCGCCGGCGAACATGGTCGTCTGCGTTACGCGGCTCCCGAGGGATACTCTCCGCTGGTTGAGTCGCTGCTTCCGCAACAGATCCTCAGTCTCGAACCCTGCTTCTATTTTGGCAACCTCAACAAGAGGGCTCTAGCTGGACCATCTTTAGTTCAAGATGATACCGCATTTGTGCCTACACCGGTTGATACGATGACG	18	ATAACACTACCATCCTACATCGAGCAGATACGAGACAAACTCGCTGAGAATATTCACGAAATGTGGGCAATGAATAAA	18	TTGCCGATTCCTCCTCGGCGGTGAACACGGTCGTCTTCGCTACGCAGCACCAGAAGGATACTCGCCACTCGTAGAGTCTCTCCTCCCACAACAGATCCTGAACCTGGAGCCATGCTTCTACTTCGGAAACCTTTCTAAACGGGCCCTAGCTGGACCTCCTCTAGTCCAAGATGATACTGCCTTCGTCCCCACTCCAGTTGACACATTATTG
		19	GCCATCAAAGGGAGGAGCTGTGGAGGAGGGCGGCGCCACCCAGGCTGCCGTTGAACTGCGTTTCTCGTACTCCCTACTGGAAAAGCTCATACAGTATCTGGATAGAGCCACCATCAACATGAAACTGCTAAAGCCATCGACCACGTTCAGTCGACGCTCATCCTTTAAGACGGCCACCCGGGACATCAAGTTCTTCTCGAAGGTGGTGCTGCCTCTAATGGAGAAGTACTTCTCAACGCATCGCAACTACTTCATCGCCATTGCCACGGCAACCAATAATATTGGAGCAGCCTCGCTCAAGGAGAAGGAAATGGTGGCCTCGATCTTCTGCAAGCTGGCCGCTCTACTGCGTAACCGGCTGAGTGCATTTGGACCGGATGTCCGCATCACAGTACGGTG…	19	GCCGTTGATCAAACTCACCGACCGACTCTTGCTGGTTGGAACACTCAAGAACGAAGACGTTGAGAAGTTGCTGTTGATGATTGATCCTGAAACCTGGGATCCAACATTTAACAGAG	19	GAGCGTGAACGCTATCGCGAACCAGTACGAGAAAGCTTGAAGGCACTGCTGGCGTTGCACTGGAGAATCGAACACTCGGAGGGTGATGTGCCACTGTCGAACCGTGGTTCGATGCGTCGCCAATCGAAGCCTAATCTG	19	ACCTCTTATTAAACTAACTGATCGACTGCTATTAGTTGGTGTACTCACGGATGATGATGTACAGAAGTTACTTATAATGATCGATCCTGAAACATGGGACAGCATATTTGAGAAAG	19	ATGGAAAGGATGAGCACCGCAAGGGCTTGCTTACTATGAAGATGGCCGAAGGTGCCAAGTTGCAGATGTGCTATCTACTGCATCATCTCTACGACATCCAGCTGAGACATCGCGTGGAAAGCATAATTGCATTCTCACATGACTTTGTGGGCGATCTGCAAGCAGATCAGCTGCGTCGTTACATTGAAATCAAACAATCTGACCTTCCAAGTGCTGTAGCAGCCAAAAAGACGAAGGAGTTCCGTTGTCCGCCTAGAGAACAAATGAACCAAATCCTATGCTTTAAGAATTTAGAACCAGACGACCATGAAAATTGCACTTGCGGTCTGGAGTTGCGAGGAAGTTTGTACGATTTTCATGACAGTCTCATGAAGAAGGTGTCTTTGAACGCTTTGCAGG…	19	GATTGCAGAGAAACTATTCGGAAGATGCAGTCGAGGCCGACGAAATGATGAAAGAATCGCCGCTTCCCATGCAAAGGAACAAACCTGCGAGACCACCCAGAAAGGGATCTGTTTACGGATCTCGTGGAGGCAATATGGAGAACGCGATCAGCGAGGTAGATATGAACGGATATGGAGAGATGAACGGCGACGTCAAAGACGACAAGAAGAAGCGTGGGCGTTCGCCGTTCCG	19	GATTACAAAGGAACTATTCGGAGGATGCAGTGGAAGCCGATGAAATGATGAAGGAGTCACCGCTTCCCATGCAAAGAAACAAGCCGTTGAGACCTCCAAGGAAGGGTTCCCTCTATGGGTCACGGGTCGGAAACATGGATAACGCAATTAGCGAGGTTGACATGAATGGATACGGCGATATGAACGGCGACATCAAGGACGATAAGAAGAAACGTGGGCGTTCTCCGTTCCG	19	GATTGCAAAGGAACTATTCGGAGGATGCGGTGGAAGCCGACGAAATGATGAAAGAGTCGCCGATTCCTATGCAGAGGAACAAACCGGCCAGGCCTCCGAGGAAAGGTTCCCTGTACGGATCGAGGACTGGAAACATGGAGAACGCGATCAGCGAGGCCGACATGAATGGATACGGCGACATGAACGGCGATATCAAAGACGATAAGAAGAAACGTGGGCGTTCGCCGTTCCG	19	ATCTACAGAGGAACTACGCGGAGGATGCGCAAGAGATCGACGAGATGATGCGCGAATCGCCTCTCCCGATGCAGCGGGGAAAACCCTCGCGGCCACCTAGGCGGGGCTCGGTCTCGGGTTCGCGCAACCTCGAAAACGCCCACAGCGACGGCGAAGTCAACGGCTACGGAGACATGAACGGCGACTCCAAGGACGACAAGAAGAAGCGTGGCCGCTCGCCATTCCG	19	ATTCTTCTCGCGTAAGGCCAAGTCGCCGGATGCAAAATCCAAGACGCCCGAGCCGCAGGTCCGCTCGGATATCTCGGACAAGAGTACGAGGACAGTCGGGAGCAAAAGTGCCAAACCTCCTCAAGTTTGTGTCTCGACC	19	GACAATTCTAGCTTTAGGGTATTACATAACGATGGACAGGCCTCCGTCTCGGATCAAAACCATCCGTTTGCCGAACGAGCCTTTCATGCAGGCAAACGGCTACAAACCCGCTCCTCTAGATTTAAGCGCAATTACGCTGACTGCGAAATTAGAAGAATTAGTGGATCAACTAGCGGAAAACACCCATAACCTTTGGGCTAAAGAAAGAATTCAACAGGGTTGGACGTACGGATTAAATGAA	19	GAGGAAAAAGTGTATAGTAATTCGGCTGAATCGTTTGGAAAGCAGTGGCAATTGGGAGATGTAGTTGGAGTTTTTCTCGATCTGATTGATCACACTATAA	19	GAAGAAAAAGTGTATAGCAATTCAGCCGAATCGTTCGGAAAACAGTGGCAAGTTGGGGACGTAGTTGGCGTATTCCTTGACCTAATCGATCATACAATTA	19	GTTTTTCCCTCAATGGAGAATTATTGATGGACGCATTGGGTGGTGAAACGACTTTTGCTGACGTACAAGGTGATAATTTTGTTCCCGCCTTTACTTTAGGCGTTGGGCAAAAGGCCAGGCTTTGTTTCGGCCAGGACGTAAACCAACTAAAATATTTCACCACCTGTGGATTGCAGGAAGGCTACGAGCCGTTTTGCGT	19	AACGGTTATTGCGTTAGGTTATCACATATCTATTGATAATCCACCGTCCCGCATTAAAACAGTCCGGCTGCCCAACGAACCATTTATGCAATCCAATGGATATAAACCAGCACCACTAGATTTATCTGCTATCATTTTGTCAGGAAAAATGGAAGAACTAATTGATCAGTTAGCCGAGAATACACATAATCTATGGGCAAAAGAAAGAATACAGCAAGGATGGACATATGGATTAAATGAA	19	TTGCCGTTTCCTTTTTGGAGGAGACCACGGTCGTTTGAAGTATGTACCACCCGAAGAATTTTCACCTTTAGTTGAAAGTTTATTGCCACAACAAGTTCTCTCCATTGATCCTTGCTTCTACTTTGGAAACTTAAATAAATGTGTAATATCTGGACCATTTCCAGTTGAAGATGACGCTGCTTTTGTACCAATTCCAGTTGATACCACCATG	19	TTGTCGATTTCTGCTTGGTGGTGATCATGGGAGACTTAAATATGTGCCTCCTGAGGAGTTTTCTCCATTAGTTGAAAGTCTTCAGCCGCAGCAAATTCTTTCTATTGATCCATGCTTTTACTTTGGCAATCTGAACAAATGTGTTTTGTCTGGCCCTTACACCATCGAAGACGATACTGCCTTTGTTCCTATCCCAGTTGACACTACAATG	19	CTGCCGGTTTTTGCTGGGCGGTGATCATGGTCGCTTGAAATTTCTTCCTCCAGAAGATTTCTCTCCATTGGTGGAGAGTTTATTACCAAGACAAATTTTATCAATTGATCCATGCTTTTATTTCGGTAATTTAAATAAAAATGTATTAGCTGGTCCTCTATATGTTGAAGATGACGTAGCATTTGTACCAACACCAGTGGATACGACTTCG	19	GAAGAAAAAGTTTTTTGCGGATCCGGAGAGTCTTTTGGAAAGCAATGGAAAATAGGAGACGTAGTTGGAGTGTTTTTAGATTTACTAGACAGAACCATAA	19	TTGCCGATTTTTGCTTGGCGGTGACCATGGTCGTTTGAAATATTTCCCTCCGGAGGAGTTCTCGCCATTAGTAGAAAGTCTTCTTCCACAACAAATTCTCTCAATTGATCCTTGTTTTTATTTTGGAAATCTTAATAAAATGGTTATTTCTGGACCTTTCCCTGTTGAAGATGATACTGCCTTTGTGCCAACTCCAGTCGACACTACAACT	19	TTGTCGATTTCTACTTGGTGGAGACCAAGGACGACTGAAATACATTCCACCAGAGGAATTTTCACCCCTAGTTGAAAGTTTACTTCCTCAGCAAGTTCTTTCCATTGATCCTTGTTTCTACTTTGGGAACCTCAATAAATGTGTGCTTTCGGGTCCATGGCCTGTTGAAGATGATACAGCATTTGTGCCAACACCTGTTGACACATCAATG	19	ATATCTCTGCCAACATACGTGGAACAAATCAGGGATAAGCTAGCCGAAAATATTCACGAAATGTGGGCTATGAATAAG	19	ATCGAGGCTGGCTGGGTGTACGGAGATCAGCGCGACGACCTGCACAAAGTACACCCCTGCCTCGTTCCTTTCGAGCGTCTGCCGCCCGCTGAGAAGAGATACGACATACAACTCGCCGTGCAGACACTTAA	19	ATTACTTTGCCGTCTTACGTGGAGCAAATCAGGGATAAACTGGCCGAGAACATTCATGAGATGTGGGCGATGAATAAG
		20	GCAGCCAGCTCCAAGAACAGATCCAAGCGGTGGGGTTCAAAGATCTCGGTGGCGCGTCGCCAGGCAGTCATTTCAAGCTTACGCGCCAAGCATCTTTATCGCATGAGCAG	20	AAGGTAAAGACGAACATCGCAAAGGACTTTTGACGATGAAGATGGCTGAAGGCGCCAAGCTTCAGATGTGCTACCTGTTGCATCACTTGTGCGACATTCAAATGCGCCACAGAGTCGAAAGCATCATCGCTTTCTCGCATGATTTTGTAGGTGATCTGCAGTCCGATCAGTTGAGACGTTACGTTGAAGTCAAGCAGTCTGACATGCCAAGCGCAGTCGCTGCTAAAAAGACTCGCGAGTTCCGTTGCCCGCCACGTGAACAGATGAATGCCATTCTCGGCTTCAAGAACATGGAAGAAGACGAAGAGAACTCACCTTGTGGAAGCGATTTGCGTGACAAGCTTAACGATTTCCACGAAAAACTCATGAACAAAGTGTCGCTGAACGCTTTGATTGAAC…	20	GAATTACAGGGCGACACTGGTTCTCCGTTCAACTACAATCCGCACCCGGTCGACATGACCAATCTGACGTTGAGCAGAGAGATGCAGAATATGGCCGAACGTTTGGCGGAGAATTCGCACGACATATGGGCCAAGAAGAAGAACGAAGAGCTGGACCAGTGTGGTGGAGCTATCCACGCCCAGCTGGTACCGTACGATCTACTTACCGACAAGGAGAAGCGCAAGGATCGCGAGCGTTCACAAGAGTTCCTGAAGTATCTGCAGTACCAGGGACTCAAACTGCACAA	20	ATGGCAAAGATGAACATCGAAAAGGATTATTGACAATGAAAATGGCAGAAGGAGCCAAACTCCAAATGTGTTACCTGCTTCATCATCTCTATGATATACAATTGCGGCATCGAGTTGAAAGTATCATATCATTTTCTCATGATTTTGTTGGTGATTTACAGGGTGATCAACTTCGTCGTTATATTGAAATCAAACAGTCGGATTTACCCAGTGCTGTTGCTGCTAAAAAGACTAAAGAGTTTCGTTGCCCACCTAGAGAGCAGATGAATCAGATATTATGCTTCAAAAATCTCGAGGCGGATGATCAAGAAAATTGTACTTGTGGTTTAGATTTGAGAAGTCGATTGTACGATTTTCATGATAGCCTTATGAAAAAAGTGTCTCTTAATGCGCTTCAGG…	20	CTCCTGACATTGCACTTCGATCGCTGCGCCAAATACTACGGCTCCAGTCAAGGCCAGGGGTCCTATGGAGCAGCGTCTGACGAAGAAAAACGTCTCACTATGCTCTTGTTCTCTAACATTTTTGACTCACTCAGCAACATGGACTACGACCCAGAATTGTTTGGCAAGGCTTTGCCATGTTTGATTGCAATTGGTTGTGCTTTGCCACCGGACTACAGCTTGTCCAAGAACTCGGACGAAGATTATTACGGTCGCCAGTCTGGTGCTCCCGATCAGCCGCAATACGATCCCAATCCCATCGAGACGTCAAATGTTAATTTGACACATGACTACAATTCTCTGGTTGAGAAGTTCAGCGAACACTACCACGACGCCTGGGCTAGTCGCCGTTTAGAAAGT…	20	GTTCTTCTCGCGAAAAGCGAAGTCTCCGGATGCGAAATCGAAAACGCCCGAACCGCCTGTGCGATCTGACGTGTCCGACAAGAGCACCAAGACTCTACCGATGAACAAAGCAAGTAGTCGGCCTCCCCAAGTTCGCATATCAAAC	20	ATTCTTCTCTCGCAAAGCGAAGTCTCCGGACGCGAAATCGAAAACGCCCGAGCCACCAGTACGTTCAGACATTTCTGATAAGAGCACCAAGACCCAGTCGATGAACAAAGCAAGTAACCGGCCTCCCCAAATTCGCATATCAAAC	20	ATTCTTCTCGCGGAAAGCGAAGTCTCCGGATGCGAAATCGAAAACGCCCGAGCCACCGATACGCTCCGACGTCTCTGACAAAAGCACAAAGACGCTATCGATGAACAAAGCAAGTAGCCGGCCTCCCCAAATTCGTATATCAAAC	20	ATTTTTCTCTCGAAAAGTGAAGTCGACCGATGCCAAGGCCAAAACACCCGAGCCGCTTGCACGTGGTGAAACCGAAAGAGTTGCCCGTCCGGGTCCTGTCGGCAAAACGGGCGTTGGAAGATCAGCGACTGTTCGCGTTTCAACT	20	ACGGACCTGAAAGTCGTGCCGCCCCAAATCCCAGAGCGCAATGTTCCCAAGGCGATGTCAGTGTTGACCGGTACTGGCGTCGAAGCGATCGGCAACGAAATCTTCGACGGTGAGTGTATGAAGCTGATGAACGAGTACTTCTACGGCGTCAGGATATTCCCTGGACAAGACCCGACTCACGTCTACGTCGGCTGGGTCACTTCGCAATACCATCTACACACCAAGGACTTCAATCTGTCACGCGTGAGGAAAGCCTCAGTCGCTATCATAGACGAGTACGAGCGTCTCGTGGAGCA	20	GACCCCGACATGTTCAGGAGCCCCCATCTAGTTCCTTACGGCAAAGTAGACGATGCGATTAAAAAGGCCAACAGGGATACGGCCTCGGAAACCGTGAGAACGCTTCTCGTTTACGGGTACAACCTTGATCCTCCCACTGGGGAGCAGCAAGAGGCCTTACTAGCCGAAGCCAGTAGACTGAGGCATTCTTTGTTCAGAACCTACCGAGCAGAGAAAAACTACGCCGTAAGCTCCGGGAAGTGGTACTTCGAGTTTGAGATCTTGACGACCGGGCCGATGAGGGTTGGGTGGGCCAAGGCTGATTGTGCGCCTGGGCGTATGCTGGGGTCCGACGAAAATACATGGGCTTTTGACGGATATAAC	20	GTTTTTCCCTTAACGGCGAATTGTTGATGGACGCCCTCGGTGGCGAGACCACATTTGCGGATGTACAGGGCGATAACTTTGTGCCGGCATTCACTCTGGGAGTGGGTCAAAAGGCGCGGCTCTGCTTTGGGCAAGATGTAAACCAGTTGAAATATTTCACCACCTGCGGATTGCAGGAAGGATATGAACCATTTTGCGT	20	GTTTCTCATTAAATGGTGAATTGTTAATGGATGCGTTGGGTGGCGAAACCACTTTCGCTGACGTACAAGGGGACAATTTTGTCCCGGCTTTTACACTGGGTGTTGGTCAGAAAGCCCGTCTTTGTTTCGGCCAAGACGTAACGCAATTAAAATATTTTACGATGTGTGGGTTACAAGAAGGTTACGAGCCCTTCTGTGT	20	AAATATGAATCGTGCAGTTACCTATTGGTATACAAAAGACCAACCAATTTTTGAAAATACAGACGACATGCCAGATACGAAAATCGACGTGACGAGAATTCTGGCTGGTTCCGACAGTCCTCCATGTCTTAAAATTAGTCATAACACATTCGAAACGATGGAAAAAGCCAATTGGGAATTTTTAAGGCTCAGTTTACCCGTCATATGTCATTCTGAATTCATTAC	20	GAATTACAAATGTTGCGCAGTCCTCATTTAGTACCGTACAGCAAAGTAGACGACGCTATTAAAAAAGCTAATAG	20	ATAACATTGCCAAACCATGTGGAATCCATTCGTGATCGCTTAGCAGAAAACATACACGAAATGTGGGCCATGAACAAGATAGAAGCTGGTTGGATGTATGGTGAAGTTAGGGACGATGTGAGGAGGATACATCCTTGTTTAGTACAGTTTGATAAATTACCTCCAGCTGAAAAGAGATACGATACCCAATTAGCTGTGCAGACTTTAAA	20	ATAACACTCCCAAACCATGTTGAAACAATTCGAGATCGTTTGGCAGAAAACATTCATGAAATGTGGGCTATGAACAAGATCGAAGCTGGATGGATTTTTGGTGAAAATAGAGATGACATCAGGAGGATACATCCATGCCTTGTACAGTTTGACAAACTCCCTGCTGCAGAAAAAAGATACGATACCCAATTAGCTGTGCAAACTTTGAA	20	ATCGCATTGCCCAACTATGTGAACGACGTTCGAGATCGTTTAGCTGAAAATATTCACGAAATGTGGGCAATGAATAAAATAGAAGCTGGTTGGCAGTACGGTGAAAGAAGAGACGATATAAGGAAAATTCACCCTTGTTTGGTACCATTCGATAGGCTACCAGCGGCAGAAAAACGATACGATTCGCAACTGGCGGTACAAACGTTAAA	20	GTTTTTCTCTTAACGGTGAGCTTTTAATGGATGCTTTAGGAGGAGAAACTACATTTGCCGAAGTGCAGGGAGATTCTTTTATACCTGCTTGCACGCTTGGTATCGGTCAAAAAGCTCGATTGACTTTTGGTCAAGACGTCAACACTTTGCAATACTTTTCAAATTGCGGATTACAAGAAGGCTATGAACCATTTTGCGT	20	GTCACACTTCCAAGTTCTGTAGAAAGTATAAGAGATCGTTTGGCTGAAAATATTCATGAAATGTGGGCAATGAATAAAATTGAGGCAGGTTGGATATTTGGTGAAAGAAGAGATGATATGAGGAAAGTCCATCCTTGTCTTACGCAGTTTGAGAAATTACCTCCTGCTGAGAAACGTTATGATTCACAGTTGGCTGTACAAACTCTCAA	20	ATTACATTACCTGGATATATAGAGAGCATCAGAGATCGTCTTGCTGAAAACATTCATGAAATGTGGGCAATGAATAAAATTGAAGCCGGATGGGCATATGGTGAAAGGAGAGATGATGTTCGTAAAATTCATCCATGCCTCATTCAGTTTGAAAGATTGCCTCCAGCTGAGAAACGCTATGATTCACAACTTGCAGTACAAACATTGAA	20	ATTGAAGCCGGCTGGATGTACGGTGATCAGCGCGACGACATACATAAGATCCATCCTTGCTTGGTGCCCTTCGAGCGACTACCACCTGCTGAGAAGAGATACGATATCCAACTAGCTGTGCAAACATTGAA	20	GACTATCTTAGCGCTGGGTTATTACATCAGCTTGGACAAACCACCGGCTCGCATTCGCAACGTGCGCCTTCCCAATGAACCTTTTATGCAG	20	ATCGAAGCCGGCTGGGTGTACGGAGACCAGCGTGATGACCTTCACAAGGTGCATCCGTGTCTTGTGCCGTTCGAAAGGCTACCACCTGCCGAAAAGCGCTATGATATACAACTCGCCGTTCAGACCCTTAA
		21	ACATCGGGCCTGCAACATCTTCGCACGATCGTACTACGAGCAGTGGCTGCAGGAGGAGAACGTGGGCCAAGAGGTGATGGTCGAAGATCTGACGCAGACGTTCGAGGACTCCGAGAAATCCAAGAAGGAGGGCGAGGAGACGGACAGCAAGCCGGATCCGCTAACCCAACTGGTTACCACTTTCTGCCGCGGCGCCATGACGGAACGCAGCGGTGCCCTCCAGGAGGATCTGCTCTACATGTCCTATGCCCAGATCGCGGCCAAGTCCACGGGCAAGGAGGAGGAGGAAGGCGGCGACGAGGAAGGCGGTGAGGGTGGCGAAGAGGGCGAAGGCACCAGCATCCAT	21	GAGTTGAGCGGAAACTCTGGATCAGCATACAACTACCACCCACACCCCGTTGACATGACCAACTTGACACTCAGCAGAGAAATGCAAAACATGGCTGAACGCCTTGCTGAGAACGCCCACGACATTTGGGCGCGCAAGAAGATGGAAGAACTCCAGACTTGCGGTGGCAGCATTCACTCGCAGCTGGTGCCATACGATCTGTTGACTGACAAGGAGAAGAAGAAAGATCGCGAACGTTCTCAGGAGTTCTTGAAATATCTCCAATATCAAGGATACAAATTGCACAAGCCGTCGAAGGGAATCGCCGATGCCGAACAAGTCAACGTGCAAGCTGCAATTGAGCTGCGCTTTGCTTACTCGCTGTTGGAGAAATTGATCCAATATCTCGATCGTGCCACT…	21	ACCATCGCGTGGACAAACTGAGGAGCCGGGAATGAGCACGGCTGCGATCGAGCTGCGCTTTGCCTACTCACTGCTGGAGAAGCTGATCTCCTATAGCGATCGTGCTACTATCAACATGAAGCTGCTGAAACCATCGTCTACTTTCAGCCGTCGCTCGTCCTTCAAGACCTGCTCACGCGACATCAAGTTCTTCTCCAAGGTGGTACTGCCGCTTATGGAGAAATATTTCTCCAGCAATCGTAATTACTTCATTGCGATCGCTACCGCCACCAACAACGTTGGTGCGGCTTCACTGAAGGAGAAGGAAATGGTGGCTGGACTGTTCTGTAAGCTTGCCAGCTTGTTGCGTCACCGGTTGGCAGCATTCGGTGCGGACGTTCGCATCACCGTGCGCTGTCT…	21	CTACTCACTCTTCACTTCGATCGATGTGCAAAGTATTACGGTTCATCTCAAGGTCAAGGTTCTTATGGCGCGTCGTCTGATGAAGAAAAACGTCTCACAATGCTTTTATTCTCTAACATATTCGATTCGCTCAGTAATATGGATTATGATCCGGAGTTATTTGGCAAAGCATTGCCTTGTTTGATTGCTATAGGCTGTGCATTGCCGCCTGATTATAGCTTATCTAAAAATACTGATGAGGACTACTATGGTCGACAATCAGGAGCTCCAGATCAGCCACAATATGATCCACAGCCGATTGATACCGAGCAAATACAATTGAACAACGATCTGGAGGCTCTCGTCCAGAAATTCAGTGAGCACTATCACGATGCATGGGCCAGTCGTCGTTTAGAAAGT…	21	GAACGTGAACGATATAGGGACCCTGTCAGGGAGTGCCTTAAGGCCTTACTGGCCCTTGGGTGGACCATCGAACATTCGGAAATAGAAGTGCCACAGAATAATCGTGGTTCAACCAGACGTCAATCTAAACCCCAAATT	21	ACGGATTTGAAGGTGGTGCCACCGCAAATTCCGGAACGCAACGCGCCAAAGGCTATGTCGGTTCTCAGCGGATCCGGGGTTGAGTCGATTGGAAACGAGATATACGACACGGAGTGCTTGAAGCTGATGAACGAATACTTCTACGGAGTCAGGATATTCCCTGGACAGGATCCGACGCACGTTTATGTTGGCTGGGTCACTTCTCAATACCACTTGCACACCAAGGACTTTAATTTGTCTCGCGTAAGGAAGGCCTCTGTCGTCATTACCGACGATTACGAACGCCCAGTAGAACA	21	ACGGACTTGAAAGTAGTGCCACCTCAGATCCCAGAACGCAACGCACCAAAAGCAATGTCTATGTCTGCTCTGAGTGGAAGCGGCGTCGAGGCGATTGGAAATGAGATATTCGATGCAGAATGCTTGAAATTGATGAACGAATACTTCTACGGAGTGAGAATCTTTCCTGGACAGGATCCAACGCACGTTTATGTTGGCTGGGTCACTTCCCAGTATCATTTGCATACTAAAGACTTTAATCTGTCTCGCGTGAGAAAGGGCTCTGTAGTTATTACCGATGACTATGATCGTCCTATAGAACA	21	ACGGATTTGAAAGTGGTGCCGCCCCAGATCCCGGAACGAAACGCGCCCAAAGCAATGTCCGTTCTGACCGGAAGCGGCGTCGAGGCGATTGGGAACGAGATATTCGATACGGAATGCTTGAAATTGATGAACGAATACTTCTACGGGGTACGAATATTCCCTGGACAGGATCCCACTCACGTTTACGTAGGATGGGTGACCTCGCAGTACCATTTGCACACCAAGGACTTCAATCTGTCCCGCGTGAGGAAGGGTTCCGTAGTTATCACGGATGACTACGATCGTCCTGTAGAGCA	21	ACCGATCTGAAGGTAGTTCCCCCTCAAATTCCAGAGAGAACTGGCGCGCCGAAGGCAATGTCAGTCTTAGCCGGAACTGGAGTCGAGTCCATTGGAAATGAGATTTTCGACACTGATTGTTTGAAACTCATGAATGAATACTTTTACGGCGTGCGGATTTTCCCCGGTCAAGATCCAACTCACGTATATGTTGGCTGGGTCACCTCGCAATATCACTTTCATACGAAAGACTTCAGTCTGACCAAAGTCCGCAAAGTCTCCGTTGTCATCGTTGACGATTACGATCGACCAGTAGAGCA	21	AGTCGATCGACAGAGTTGCTACATGGTCCGAGCGGACGAACTGTACAACGAAGTGACCCAAGACGCGTCTGGCAAGGGTGCGTCTCAGGGGATGTTCGTCGGATGCTTCGTCGATATCGCGACAGGCTGGGTGTCCTTCACCTGCGAAGGGAAGGAAACGAGCCACAAGTTCAAGATGGAGCCGGACACGAAACTGTTCCCGGCGATCTTCGTCGAGGCTACCAGCAAGGAGATCCTGCAGATCGAGCTCGGCAGAACTTCGACAACGCTCCCGCTGTCGGCAGCCGTGCTTCAGAATTCCGATCGACACGTGATACCCCAGTTCCCACCCAGATTGAAGGTGCAATGCCTGAAACCGCACCAATGGGCCAGAGTGCCCAATCAGTCCCTTCAAGTGCA…	21	GAAGAGAAAGTATACAGTAATTCTGCGGAATCGTTTGGAAAGCAATGGCAAGTTGGTGACGTGGTCGGTGTGTTCCTCGATCTTATTGATCACACAATAA	21	CAACATGAACCGAGCAGTAACATACTGGTATACAAAAGACCAGCCGATTTTCGAAAACACCGACGATATGCCTGATACGAAAATCGACGTAATCAGAATCCTAGCCGGATCAGATAGTCCCCCGTGTCTGAAAATCAGCCATAACACCTTTGAAACGATGGAAAAAGCGAACTGGGAGTTTCTACGACTTAGTCTTCCAGTGATTTGCCATCAGGAGTTTATAAC	21	TAACATGAAACGTCCAGTCACTTATTGGTACACCAAAGATCAGCCAATTTTTGAAAATACTGACGACATGCCCGACACTAAAATCGACGTTACGAGGATTCTGGCAGGTTCAGACAGTCCTCCGTGTCTTAAGATCAGTCACAACACTTTCGAGACTATGGAGAAGGCGAATTGGGAGTTTTTGCGACTCAGTTTGCCCGTAATTTGCCATTCAACATTTATTTC	21	GGAAGATGAAAAAATGAGAAGATGGAATGAGATTAAAATCAGACAACATAGACTAAAAGCAGAGGCGGCCAATCAGCACGTACCTGCTAATCCTGCTCACATAGAAAATATTATGAAAAGTGGATTTTCCATGACGGATATTAAAG	21	AGATACAGCAAGCGAAACAGTCCGCACATTATTGGTATATGGTTACAATTTAGATCCCCCAACTGGAGAAACAAACGAAG	21	AACTATCATCGCGTTGGGATATCACATAACTGTCGATAAACCTCCATCAAGAATTAAGAGCGTTCGTCTGCCGAACGAACCATTTATGCAAGCCAATGGTTATAAACCAGCCCCATTGGATCTTGGTGCAATCACGCTTACTCCGAAAATGGAGGAACTTATTGATCAGCTTGCCGAAAATACTCACAATTTATGGGCAAAAGAAAGGATACAGCAAGGATGGACTTATGGTTTAAATGAG	21	AACAATAGTAGCATTAGGATATCACATCAGCGTCGACAAGCCGCCATCACGTATAAAAAACATCCGTCTTCCAAATGAGCCATTTATGCAACCGAACGGATACAAACCAGCCCCTCTTGATTTAAGCGCGATAACTCTAACTCCAAAAATGGAAGAACTGGTTGACCAGTTAGCTGAGAACACGCACAATCTCTGGGCCAAGGAAAGAATCCAACAAGGATGGACATACGGCCTAAATGAAGATCCTGACTATTGCAGAAGTCCACATTTAGTGCCTTATTCCAAAGTAGATGAATTGATCAAAAAAGCCAACAG	21	AACGATAATAGCGCTGGGATATCATATTTCAATGGATAAACCGCCATCTAGAATTAAAACAATGAGGTTACCTAACGAGCCATTTATGCAAAGTAATGGATATAAACCAGCCCCTCTGGATTTGACAGCAATTGTATTAACTCCTAAATTGGAAGAGCTTATTGACGAGTTGGCTGAAAATACGCATAACTTATGGGCGAAAGAAAGAATCCAGCAGGGATGGACCTATGGCTTAAACGAG	21	GAATATGAATCGTCCAGTAACTTATTGGTACACAAAAGATCAACCGATATTTGAAAATACAGACGAAAGTTCAGATTCAATGATTGATGTCCTCAGAATACCGGCGGGATCTGACTCTCCTCCTTGTCTTAAAATCAGTCATAATATGTTTGAAACAATGGAAAAAGCAAATTGGGAATTTTTACGTCTTTCACTACCAGTTATTTGTCAGTCTACTTTGATTGA	21	AACCATTATTGCTTTAGGCTATTACATTACAATGGATAAACCACCATCTCGTATCAAATCTGTTCGTCTTCCCAATGAACCATTCCTACAACCTAACGGATACAAACCAGCTCCATTGGACCTCAGTGCTATAACTCTCACACCGAAGATGGAAGAACTTGTGGACCAACTTGCAGAAAATACTCACAATTTATGGGCAAAAGAGCGTATACAGCAAGGCTGGACATATGGCTTAAATGAG	21	GACGATTCTTGCACTTGGATATTATATTACCATGGACAAGCCACCATCTCGAATCAAAACTGTTCGTCTTCCAAATGAACCATTTCTCCAATCGAATGGGTACAAACCAGCACCCCTGGACCTTAGTGCTATCACACTTACTCCTAAAATGGAAGAACTGGTCGATCAGCTTGCAGAAAATACACACAATCTCTGGGCAAAAGAACGCATTCAGCAAGGGTGGACTTATGGCCTCAATGAG	21	AACAATTCTTGCGCTTGGCTACTACATTACTTTGGATAAGCCACCAGCACGTATCCGCAACGTCCGACTTCCAAACGAACCATTTTTACAG	21	TCAAACGGTTACAAACCAGCACCATTAGACCTGAGTGCTGTCACCCTGACACCGAAGATGGATGAGCTGGTCGACCAGTTGGCTGAGAACACTCACAATCTGTGGGCACGTGAGCGTATACAGCAGGGATGGACTTATGGACTCAACGAG	21	AACTATCTTAGCCCTTGGCTACTATATAAGCCTGGACAAGCCGCCAGCGCGTATCCGCAACGTGCGTCTACCCAACGAACCATTTATGCAG
		22	GAACAAGAGATGGAGAAGCAGAAGCTGCTCTTCCATCAGGCACGTCTCTCCAATCGTGGCGTTGCCGAAATGGTGCTGTTGCACATTTCCGCCTCCAAAGGTATACCTTCGGAGATGGTAATGACGACACTCAATCTCGGCATCGCCATTTTGCGCGGCGGCAACATCGACATCCAAATGGGCATGCTGAACCACTTGAAGGAAAAGAAGGACGTTGGCTTCTTTACCTCCATCGCCGGACTGATGAACTCCTGCAGTGTACTGGACCTGGACGCCTTTGAGCGAAACACCAAAGCAGAGG	22	AGCTACCAAGAGGCGCAACACGTCATTGACGTCATCTTACCACTTCTCTGCTCGTACTTGCCTTATTGGTGGGCACAAGGCCCCGACAATGTCAGCCCAACGTCCGGAAATCACGTCACGATGATCACCGCTGATCACATGAACCAACTGCTGAAACATGTTCTGAAACTCATCAAGAAGAACATCGGCAACGAGAACGCGCCGTGGATGACACGCATCGCTGCTTACACTCAGCAGATCATCATCAACAGTTCGGAAGAACTTTTGACAGATCCGTTCTTGCCACTCGCCGAAAGAGTCAAGAAACGTGTTGAAAACATGTACCACAAAGAAGAGAGCTTGCGTGGATTCTTGAAATCGTCGACCGACGACACATCACAAGTAGAATCGCAGATTCAA…	22	TGGACGAAATTCAGGTCGCATCGTACAAGATCCTGTCTGCTCTCTACACACTCGGCACCGACACGTCTTTGACGCGCGATCGTAAATATCTTAAAACCGAGCTGGAACGTCACAAGCCTGCCCTAGGATCTTGTCTCGGTGCGTTCAGTTCCTGCTTCCCGGTGGCTTTCCTTGAGCCGCACGCTAACAAGCACAACCCGTTCTCGCTACTGAACCGTATTGCCGATACCTCACTCGAGGCGCAAGACATCATGAGCAAGATGGAAAGCTGCATGCCAACGCTCGAGTCGATCCTGTCCGAGGTCGACCAGTTTGTCGAGTCGGAAAAGACGTACCAGGAGGCACAGCACATCATTGATGTCATTCTGCCGCTGCTCTGTTCCTATTTGCCGTTCTGGT…	22	GAACGTGAACGGTATCGAGATCCCGTCAGGGAATGCCTGAAGGCACTTGTCGCTATTGGATGGCGAATTGAACAGTCAGATATCGATGCTCCACTCAATCATCGTGGATCAACACGACGTCAATCCAAACCACAAATC	22	AACGACTTCCAGAATGAAGGCAGTTCATTTAACTACAACCCACACCCAGTGGATATGACCAATTTGACACTGAGCAGAGAAATGCAGAACATGGCCGAACGCCTGGCAGAGAACTCCCATGACATTTGGGCCAAAAAGAAGAAGGAGGAACTCAACTCATGTGGTGGAGTCATTCATCCCCAACTTGTGCCCTATGATTTGCTGACGGATAAGGAGAAGCGCAAGGATCGCGAGAGATCGCAAGAGTTCTTGAAATACATGCAGTATCAGGGCTACAAGCTACACAA	22	GGTCGATAGACAGAGCTGCTATATGGTGAGAGCGGACGAGCTATACAACGAGGTAACGCAGGATGCATCTGGTAAAGGTGCGTCTCAAGGAATGTTCGTCGGTTGTTTCGTAGACACGGCGACTGGCTGGGTCTCGTTCACCTGCGAGGGCAAGGAGACCAGCCACAAATTCAGGATGGAACCAGACACCAAACTATTCCCCGCCATCTTCGTGGAAGCCACCAGCAAAGAGATCCTTCAGATCGAACTCGGAAGAACCTCCACCACCTTACCGTTATCCGCTGCGGTCTTACAAAATTCAGAACGTCACGTTATTCCGCAATTTCCGCCTAGATTGAAGGTGCAATGTTTGAAGCCTCACCAGTGGGCTAGAGTGCCCAATCAGTCGCTGCAGGTGCA…	22	GGTTGATAGACAGAGCTGCTATATGGTAAGGGCGGATGAGCTTTACAACGAAGTAACGCAAGATGCATCTGGCAAGGGAGCTTCTCAAGGAATGTTCGTTGGATGTTTCGTGGATACCGCAACCGGTTGGGTGTCCTTCACTTGCGAGGGAAAGGAAACTAGCCACAAATTCAAGATGGAACCCGATACGAAATTATTCCCTGCCATCTTCGTAGAAGCTACCAGCAAGGAAATCCTTCAGATTGAACTTGGAAGAACCTCCACAACGTTACCATTATCCGCTGCTGTGTTACAAAACTCAGAACGTCATGTGATACCACAGTTCCCACCTAGATTGAAGGTTCAATGTCTGAAACCTCACCAATGGGCAAGAGTTCCAAATCAATCGCTTCAGGTTCA…	22	GGTTGACAGGCAAAGTTGCTACATGGTGAGAGCGGACGAGCTTTACAACGAAGTGACGCAAGACGCGTCTGGCAAGGGTGCGTCTCAGGGGATGTTCGTCGGATGTTTCGTGGACACGGCGACCGGTTGGGTCTCGTTCACGTGCGAGGGAAAGGAGACCAGTCACAAGTTCAAGATGGAACCCGACACGAAACTATTCCCCGCCATCTTCGTGGAGGCCACCAGTAAAGAGATCCTTCAAATCGAGCTCGGAAGAACTTCCACCACGTTGCCACTGTCCGCCGCGGTGTTGCAGAACTCTGAGCGTCACGTGATACCGCAGTTTCCGCCCAGATTGAAGGTTCAATGTTTGAAGCCTCACCAATGGGCCAGAGTTCCCAACCAGTCCCTCCAAGTGCA…	22	GGTTGAGCGTCAGAGTTGTTATATGGTGCGAGCTGACGATTTGTACAATGAGGTGACGCAAGACGCATCAGGAAAGGGTGCCTCGCAGGGTATGTTTGTGGGTTGCTTTGTGGATACAGCCACGGGCTGGGTGTCCTTCACTTGCGAAGGAAAGGAAACGAAGCACAAGTTTAAAATGGAGCCTGACACTAAGCTCTTTCCTGCCATATTCGTCGAGGCTACGAGCAAGGAGATTCTGCAGATAGAATTAGGTAGAACGTCGACGACCCTCCCACTTTCAGCGGCGGTGCTCCAGAGCTCCGAGCGTCATGTCATACCGCAGTTTCCTCCGCGACTCAAAGTCCAGTGTCTTAAACCCCACCAGTGGGCTCGTGTGCCTAACCAAACACTTCAAGTACA…	22	TTTCCACGCGCACACGCTTACGTTGTACGCAGCCCTGTGCTATCAATCGAATTACCGAGCGGCGCACGCTTTGTGCCAACACGTTGATCAGAAACAATTGTTGTACGCGATACGAGCCGAATACATGTCCGGGCCCCTGCGACAAGGATTTTACGATTTACTCATCGCTCTACATCTCGAATCACACGCAACTACGATGGAAGTGTGCAAAAACGAATACATAATACCGCTCG	22	GTTTTTCTCTAAACGGCGAACTTTTAATGGACGCTCTGGGGGGAGAAACCACTTTTGCTGACGTGCAAGGCGATAACTTTGTACCGGCTTTTACCCTAGGAGTAGGTCAAAAGGCGAAGCTCTGTTTCGGACAGGACGTTACTCAACTCAAATACTTTACGATGTGTGGGTTGCAGGAGGGCTACGAGCCGTTTTGCGT	22	GGAGGAGGAGAAAATGCGCCGCTGGAATGAAATCAAAATCAGGCAACATAGGCTGAAAGTGGAAGCCGATCAATCAGTGACCGCAAATCCCGCACACATTGAAAATATCATGAGAAGTGGATTTTCCATGACTGATATCAAAG	22	TGAGGATGAGAAAATGAGGCGTTGGCAGGAAATTAAAATTAGACAGCATAGACTCAAGGCTGAAGCCGAGTCGAATATTTCTCCTGCACATATTGAGCAAATGATGATGAAGAGCGGATTCTCGATGAGTGACATCAAAGGTTTACATCGTAATTACTCTGAAGATGCCGTCGAATCAGACGAAGTAATGAAACATCATGGCAAGTCCACGAAAAGCATGCCTGCAAGACCACCCAGAAAAGGCTCACTTTCCCGGAACGTCAACGGTTTTGAAGATAACA	22	GACTACAAAGAAATTACTCGGAAGATGCAGTGGAATCCGATGAGGTTCTGAGGCAACAACCGCATTCCAGAACTGCCAAACCCTTACCGTCCAGACCTCCAAGAAAAGGATCTTTGTCCAGAACCAATCCAAATGTTAATGGCCTTGATACAAGCT	22	CGACACTCCTAACAGATGACAACTCTAATAGATATTTGACGTTCAGAACATATCGTGCGGAAAAAACGTATGCCGTTTCTAGTGGAAAATG	22	GATCCAGATTTAAGCAGAAGTCCTCATTTGGTGCCTTACTGTAAGGTAGATGAGCTGATCAAAAAAGCAAATAG	22	AGATACTGCCAGTGAAACTGTAAGAACTTTGCTTGTCTATGGATACAATTTAGATCCACCAACTGGAGAACAAACAGAAG	22	GATTCTGAATTATTAAGAAGTCCTCATCTGGTACCCTACAGCAAAGTGGACGAGGCCATCAAAAAAGCTAACAG	22	TGAAGAAGAAAAAAACAAAAGATGGCAGGAAATAAAATCTAGGCAAAGGCGTTTACTAACCGAGTCTGAACATCCCACACCTGCTCACATCGAACAAATAATGAAATCTGGTTTTTCTATCAATGATATTAAAGGCCTTGCAAGAGGATATTCAGAAGATGCCGTTGAAGCTGATGAAATGCTCTTAAACAGACCAGACATTCAAAATCAAGGTCATTCCCCGAAACCTTCTAGAAAAGGTTCTTTGACAAGGTTTGAGGGTAGGAATCACGGAGGTACAATGGGTTCTAGAAAAAACAACAGATCTAACAGTGAAATAGATATTAACAAGCTAGAAAATGAAGAAAAGGATAAAAAAACTAGAGGCAGATCTCCTTTTCG	22	GATTCTGATATCAAAAGAAGCCCACATCTTGTGCCTTACGGCAAAGTAGATGAGGCTATCAAGAAGGCTAACAG	22	GATCCTGATATGAGAAGAAGCCCTCACCTTGTCCCTTACATAAAAGTGGATGAGGCAATCAAGAAAGCAAATAG	22	TCAAACGGCTATAAACCAGCACCTTTAGACCTTGGTGCTGTTACTCTGACACCCAAAATGGATGAACTAGTGGACCAATTAGCTGAGAATACTCACAATCTTTGGGCCAGGGAAAGAATACAACAAGGTTGGACTTACGGTCTCAATGAG	22	GATCCAGATATGCATCGTTCGCCTCATCTGGTGCCATATCTTAAAGTGGACGATGCCATCAAGAAGGCGAACAGAGACACAGCATCTGAAACAGTACGCACATTACTCGTGTATGGATATAATTTAGATCCACCAACAGGAGAACAGCATGAAG	22	TCTAATGGCTACAAACCAGCGCCGCTAGATCTGAGCGCCGTGACGCTGACGCCTAAGATGGACGAGTTGGTGGACCAGTTGGCGGAGAACACTCACAACCTTTGGGCCAGGGAGAGGATACAGCAAGGCTGGACATATGGGCTCAATGAG
		23	AGTATATTCCGAGTGCGGGTGCAGGTCTTGGTGTAGGTTCCGAAGGCGCCGCGGGCGAGAAGAACATGCACGACGCGGAGTTCACCTGTGCGCTGTTCCGGTTCATCCAGCTGACCTGCGAGGGCCACAACTTGG	23	ATTGACCACCCACAACAACAAAGTAAGAACGTTTTCCATAGCGTAGTTAGCATTCAGCGCAAGCGAGTTGTCATCGCTTGCTTCCGTCAGACTTCGTTGCATTCACTGCCCAG	23	TCTTCCACCGATGATACCTCCCAGATTGAAGCCCAAATCCAGGAGGACTGGCAACTGCTGGTCCGCGATATCTACTCGTTCTATCCCCTGCTGATCAAGTACGTCGATCTGCAGCGTAACCATTGGCTCAAGGATAACGTTGCCGAGGCGGAGGAGCTCTACAACTATGTGGCGGAGATCTTTAACGTTTGGTCGAAGAGCCAGTACTTCCTGAAGGAAGAGCAGAACTTCATCTCGGCGAACGAGATTGACAATATGACATTGATCATGCCTACGGCAACGCGCCGCTCAGCTGCCGTCTCGGGTGATATGCCCGCGTCCGGCGGTAAGGTGAAGAAGAAGAAGCGCAGCCGCGATAAGAAGCGTGACAAGGATAAGGAAATTCAGTCCAGCTTGATG…	23	AATGATTTTCAGAATGAAAGCAGTCCCTTCAACTACAACCCACATCCGGTAGATATGACAAATCTAACGCTAAGCAGAGAAATGCAAAATATGGCAGAACGTTTGGCTGAAAATTCTCACGATATTTGGGCCAAGAAGAAAAAAGAGGAGCTTAACTCTTGCGGTGGTGTCATACATCCGCAACTAGTCCCATATGACTTATTAACAGATAAAGAAAAACGCAAAGATCGGGAACGTTCACAAGAATTCTTAAAGTATATGCAGTATCAAGGCTACAAATTGCATAA	23	GCCATCTAAAGGTGGAGCCTTGGAGGGCGAAGGCGGAGCAACACAGGCATCGGCCGAGTTGAGGTTTTCGTACTCCCTACTAGAAAAACTGATCCAGTACCTGGACCGTGCAACTATCAACATGAAGTTGCTCAAGCCGTCGACCACGTTCAGCAGACGAACCTCCTTCAAGACTGCTTCGCGCGACATTAAATTCTTTTCGAAGGTGGTCTTGCCTCTGATGGAAAAGTACTTCTCGACGCACCGAAACTACTTCATTGCCGTGGCCACAGCTACCAACAATGTGGGTGCTGCTTCATTGAAGGAAAAGGAAATGGTGGCAGCAATCTTCTGTAAGCTGGCTTCGTTGTTGCGAAACCGCTTGACCGCCTTCGGCCCCGATGTGCGCATAACGGTCCG…	23	CTTCCACGCGCACACTTTGACACTGTACGCAGCCCTGTGCTACCAGTCAAATTACAGAGCAGCACACGCTCTCTGTCAGCACGTCGACCAGAAACAATTACTATACGCAATTCGAGCGGAATACATGTCCGGGCCCCTACGACAAGGATTCTACGACTTGCTAATAGCTTTGCATCTCGAGTCGCACGCGACCACGATGGAAGTATGCAAGAACGAATACATCATTCCTTTAG	23	CTTCCATGCACACACTCTGACACTGTACGCAGCTCTATGTTATCAGTCGAATTACAGAGCAGCACACGCTCTATGCCAGCACGTCGATCAAAAACAATTATTGTACGCAATTCGAGCGGAATACATGTCCGGGCCCCTACGACAAGGATTCTACGACTTGCTGATCGCCTTGCATCTCGAGTCACACGCGACTACGATGGAAGTGTGTAAAAATGAATACATAATTCCTTTAG	23	CTTTCACGCGCACACTCTGACGCTGTACGCGGCTCTCTGCTACCAATCGAATTACAGAGCAGCGCACGCTCTGTGTCAGCACGTCGATCAGAAACAATTGTTGTACGCGATTCGAGCGGAATACATGTCCGGACCCCTACGACAAGGATTCTACGACTTGCTGATCGCGTTGCACCTCGAATCGCACGCGACTACGATGGAAGTGTGCAAGAACGAATACATTATTCCTTTAG	23	CTTCCACTCGCATACGTTGACGCTATACGCAGCTCTGTGCTATCAGTCAAATTACCGAGCTGCCCATGCGTTGTGCCTTCACGTTGACCAGAAACAGCTACTATATGCAATTCGCGCCGAATACATGTCAGGACCTTTACGGCAGGGATTCTATGATCTGCTGATAGCCCTTCATCTGGAATCTCACGCCACTACGATGGAAGTTTGCCAAAACGAATTCATTATTCCGTTAG	23	GTCAAGAATTAAAGGATTTGTACGAGGATCCCGAGATGAAACACAGTCTCAGGTACTTGAAGACCGAATCAATTCGGCCGCAGATGAAGATGACCGAGATCAG	23	CAATATGAACCGAGCGGTGACTTACTGGTACACGAAGGATCAACCGATATTCGAAAATACGGACGATTTGCAGGATGGGAAAATCGACGTTACCAGGATATTGGCGGGTTCCGACAGCCCGCCTTGCCTTAAGATCAGCCACAATACCTTCGAAACTATGGAAAAAGCCAACTGGGAATTCTTGAGACTGAGCTTACCGGTTATTTGCCACTCGTCGTTTATAAC	23	GTTTGCACAGAAACTATTCAGAAGACGCAGTTGAATCTGATCTGAATGAAGTGATGAAGCACCAGGCGCAGCAGCAAGTGCAACAGCAGATTTTATCCAGAATGGGAAAAACGATGCCAGCTCGACCTCCTCGCAAAGGATCTCTGTCAAGAACGAATCCCAGCGCAAATGGATTTGAAGACAGTT	23	TGTTGGGTGCAAACACTGGCAGAGGTGTTAATCGCTCCACCAGCGAACTAAACCTCAACAGATACCACGACATGGCCCCAGCTAACCAGGAGAAACCTGACGAAAAGAAAAAACGCGGAAGGTCTCCGTTCAG	23	ACTTACATGTTAATGGCTCCAGAGGCGTAAATCGATCCAGCAGCGAATTGGATATGAACAGGTACTACGACACGGCTAGGCAAAACACTGAAAAAGGTGAAGACAAGAAGAAAAGAGGGCGATCACCTTTTCG	23	GTACTTCGAATTTGAGATACTGACAAGTGGACCTATGCGGGTTGGATGGGCCAGGTTCACATGTTCCCCGGGTTATCAAATCGGCAGTGATGAAAATTCTTGGGCATTTGATGGTTATAAC	23	AGATACTGCTAGTGAGACCGTAAGAACACTTTTAGTCTACGGCTACAATCTTGATCCTCCTACAGGAGAACAAACCGAAG	23	CTTTGTTGGCCGAGGCGAGCCGCTTGAAACATCAAGCTTTTAGAACATACAGAGCAGAAAAAACTTATGCAGTTAATAGCGGCAAATG	23	GGATACAGCCAGTGAAACTGTAAGAACGCTTCTGGTTTATGGATACAGCTTAGATCCACCAACTTCAGAAGCCCACGATG	23	ATTTTTTTCGCGAAGAAAAGATGGAGATCGACAAAGGAAAAACAGAACTCCCGAACCAGGTTCTCCCGATTACGATCACTTGTCACCTCCACAAATCCGAATTTCAAAA	23	GGATACAGCAAGTGAAACTGTTCGCACATTGCTTGTTTATGGATACAATCTTGACCCTCCAACAGGAGAGCAACATGAAG	23	GGATACTGCAAGTGAAACAGTTCGCACATTGCTTGTTTATGGATACAATTTAGAGCCCCCGACTGGGGAAGCAAATGAAG	23	GATCCGGAGATGCATCGCTCCCCTCACTTAGTGCCGTATCCTAAAGTTGATGATGCCATAAAAAAAGCCAACCGAGACACCGCGTCTGAAACTGTCCGAACTTTATTGGTTTACGGATATAATCTGGATCCGCCCACTGGAGAACAGCATGAAG	23	CACTTCTCGCGGAGGCATCAAAACAGAAACAGGCAGATTTTCGAACTTACAGAGCTGAGAAGAACTACGCCGTTAGTTCAGGCAAATGGTACTTCGAATTCGAAATACTAACAGCTGGTCCTATGAGG	23	GATCCGGAAATGCACCGCTCGCCGCATTTAGTGCCATACGCAAAAGTCGACGAAGCGATAAAGAAAGCGAACCGAGACACAGCCTCGGAAACTGTTAGGACCTTACTGGTCTACGGATACAATTTGGACCCGCCCACTGGAGAACAGCATGAAG
		24	AATGGCAAAACTATTTGAGGACCCAGGCGGGTAACACCACCACCGTGAACGTGGTCATCTGTACTGTGGATTATTTGCTTCGTCTGCAAGAGTCCATCATGGACTTCTACTGGCACTACTCCAGCAAAGAGATCATCGATCCCGCTGGAAAGGCCAACTTCTTCAAGGCCATCGAAGTGGCTAGCCAAGTATTTAACACCCTCACTGAAGTCATCCAGGGTCCGTGTACCCTCAATCAGCAGGCCTTGGCACACTCGAGGTTGTGGGATGCAGTTGGTGGCTTCCTCTTCCTGTTTTCCCACATGCAGGACAAGCTGTCAAAGCACTCCAGCCAAGTTGATCTGCTCAAGGAACTGCTGAATCTGCAAAAGGACATGATCACCATGATGCTTTCCATGC…	24	ACATCGGGCTTGCAATATTTTCGCCAAAACTTACTACGAACTTTGGCTTCAAGAAGAAAATGTTGGACAAGAAGTGATGATTGAAGATCTCACG	24	AAAATGCCCGAGTACGAGGTTATTGAGTTTGCGCGCACGCAACTCACCCTGCCCGACAAGCTCGATCCAGCGGACGAGATGTCCTGGCAGCACTATCTCTACTCGAAGCTCGGCAAAAAGGAGCAGATTGTGCAGGACACACTGGAAAAGTCGGACAAGAAGCCGGAAAACAAGATCGAAGACACGGTCGAGCGCATCGTCGCTATGGCTAAGGTTCTTTATGGACTTCACATG	24	GCCGTCTAAGGGTGGAGCCACAGAAGGTGAAGGAGGTGCCACACAAGCAGCAGTTGAGCTTCGTTTCTCATATTCTCTGCTCGAAAAATTAATTCAGTATCTTGATCGAGCCACAATTAACATGAAATTGCTGAAGCCATCTACGACATTTAGCAGACGTTCATCATTCAAAACAGCATCTCGAGATATTAAATTCTTCTCGAAAGTTGTTCTTCCACTAATGGAAAAATACTTTTCAACGCATCGTAATTACTTTGTTGCAATGGCCACAGCAACAAATATAACAGGGGCAGCTTCATTAAAAGAAAAGGAAATGGTGGCATCCATATTTTGTAAATTAGCGTCGCTTCTTCGGAATCGCCTCAGTGCTTTTGGTCCCGATGTACGAATTACAGTAAG…	24	ATCGATCATCCCCAACAGCAAAGCAAAAATGTCTACAGGAGCGTCGTTTCTATACAAAGGAAGCGCGCCGTTATCGCGTGTTTCCGTCAGACATCTCTACATTCTCTTCCAAG	24	GTCAAGAACTAAAGGACCTGTACGAAGACGAAGAAATGAGGCACAGCCTCAGGTACCTAGAAACCGAGTCCGTTCGTCCTCAAATGAAAATGACGGATATCAG	24	GCCAAGAACTGAAGGATTTATACGAAAACGAAGAAATGAAGCACAGCCTCAGGTATCTAGAAACCGAGTCGGTTCGTCCTCAGATGAAAATGACAGACATCAG	24	GTCAAGAATTGAAGGAACTGTACGAAAACGAAGAAATGAAACACAGTCTCAGGTATCTGGAGACCGAATCGGTCCGACCTCAGATGAAAATGACGGACATCAG	24	GTCAAAAACTAAAAGACTTGTATGAAGACGAGGAAATGCGACACAGTTTAAGGTATCTAGAAGCAGAGTCTGTAAGACCGCAAATGAAAATGACAGACATCAG	24	GGATGTTCCTTCCAGTGATCAGGCGATCGACAACATACGCAATCTGTACAGCCCGTACTTCCCGCTCGACGTTGTGCGGGATTACGTGATGATGGCGCTCAACGAAGCTGTCGAAGTGAATCAGGTGCACAATCGAGATCCGATCGGAGGCAGCAACGAGAATCTCTTCCT	24	CGAGGAGGAAAAAATGAGAAGGTGGAATGAGATCAAGATCAGGCAGCACCGACTTAAAGTGGAGGCGGATCAGCAAGGCCCGCCGGCGCACATAGAAAATATAATGAAGAGCGGCTTTTCCATGAGCGACATTAAGGGTCTACATCGGAATTACTCCGAGGATGCCGTCGAGTCGGACGAGGTTATGAAGCAACAACAGCAGCAAATGCCGAAATCCATAAGGAACTTACCCTCCCGTCCTCCAAGGAAAGGTTCTTTGTCGAGAGCGGTCAACGGGTATGAAGAAAATG	24	ATACGCAAATAAACGGGTCCAGGGGCGTACATAGATCTACAAGCGAGTTGGACATGAATCGATACTACGATACTTCGCGACAAATTACGGAGAAACCTGAGGACAAGAAAAAGAGAGGGCGGTCCCCATTCAG	24	ATTTTTCTCGCGAAAGAAAGCCGGGAATTCCCCCGGAGGTGAGTCTGTTAAAGCAGACAAATCCAAAACTCCAGACCGGGAAAGAGAAAGAATGGGAACGATCAAAGTGCCGACTCGTCAAGCTGGAGTGTCGCCGTCGAGGCTCACAAGGAGTCCAACAATTAAACAATCACAGAGCGATCTAATGCAAGTTCCGGCCGCTGCTTCAGGACAACAGAAACAGCTTTCGGTGCCTCATACTTCTGATGTTGAGGCGGTCGGTGATGAATTGTTTGATGGAGAGTGCCTTAAACTTATCAATGAATATTTTTATG	24	GTTCTTCTCGAAAAAACGTGGTGAAACTTCCAGTGCTGATCGGCATACTAAAACTAAAAAATCCAGAACGCCAGACCGTTACTCTAGAGTTCCTGAAGGTCTATCGCCTTCTGCTCGTTCAGTGGGACTTTCCAATACGATGCTCTCCCGAAGCCCTACAATGAAACAAACTCAA	24	GAAGAAAAAATTTACATGGGGACAGCCGAATCATTTGGTAGACAGTGGCAAGTTGGAGATGTCGTGGGAGTGTTTTTAGATTTAATGGACCATACAATAAGCTTTTCGATGAACGGAGAATTACTAATGGATACGTTAGGAGGGGAAACAACATTCTCTGAAGTCCAAGGAGAAGGATTTGTACCTGCGTTTACGCTGGGACTAGGACAAAAAGCAAAATTGACATTTGGTCAAGACGTTAACTCATTGAAATACTTCACGACTTGTGGACTTCAAGAAGGATATGAACCATTTTGTGT	24	CTTTATTGGCGGAAGCAAGTCGTTCTAAACATCAGGCCTTTAGGACGTACAGAGCTGAAAAAAATTATGCAGTAACCAGTGGAAAATG	24	GTACTTCGAGTTTGAAATTCTAACAGCTGGACCGATGAAAGTTGGTTGGGCTACGTCGGATTACTGTCCCGGATCACAACTTGGAAGCGATGAAAACTCTTGGGCTTTTGATGGTTACAAT	24	CTATGCTCGCGGAGGCAAACAGATTACGTCAATTGACATTTAGGACATACAGAGCACAAAAAAATTACGCTGTTACGACAGGAAAATG	24	GCCGATGGTAAAGATTCAATGGCAGGCGATAGAAATGTTAATTTACAAGACAAAATGTCTCCGGGAGTCGATTCCGTAGGAAACGAACCATTCGACGTAGAATGTTTAAAACTTATAAATGAATATTTTTACGGAGTCAGAATATTTCCGGGACAGGATCCCTCCCATGTTTACGTCGGATGGGTAACAACGCAATATCATTATTTCAGTAATGAATTCAATCAAACCAAAGTGAGAAAAGCTTCAATAACTAAAATTGACGATTTTAATAATGTAAAAGAAAG	24	CCCTACTTGCCGAAGCTGCAAGAAATAAAAACATAAATTTCAGGACATACAGAGCTGAAAACACCTATGCTGTATCAACAGGAAAATG	24	CTTTGCTTGCTGAGGCCAATAGAAATAAACAGACACGTTTCAGAACATACCGAGTAGAAAAGAATTATGCTGTTTCTAGTGGAAAATG	24	CTCTACTAGCGGAGGCTTCTAAGCAGAAACAAGCTGATTTCAGAACCTACAGGGCGGAAAAGAACTACGCCGTTAGTTCTGGGAAATGGTATTTCGAATTTGAAATATTAACGGCTGGGCCAATGAGG	24	GTGGGCTGGGCTCACGCTGACATGGCGCCTGGTATGATGCTCGGACAAGATGAAAACTCCTGGGCCTTTGATGGATACAAT	24	CACTTTTGGCGGAAGCATCGAAACAAAAGCAAGCTGACTTTAGAACATATAGAGCTGAGAAGAACTACGCAGTCAGCTCGGGGAAGTGGTACTTTGAATTCGAAATACTCACCGCTGGACCAATGCGG
		25	GCACTATTGGCAAGCAGATGGTGGACACGCTGGTGGAGTCTGCCAGCAATGTGGAGCTGATTCTTAAGTACTTCGACATGTTCCTGAAGCTCGCCGACCTTATCGAATCGCCCAGCTTCCACGAAGTGGACATGAAGAACGAGGGTTGGGTGACCCCCAAAGACTTTAGGGAAAAGATGGAGCAATCCAAGAACTACACACC	25	CAATCTTTCGAGGATTCTGAAAAGAAAAAGAAGGAAGACGAAGAAGAAGAAGGCAAACCCGATCCACTGACGCAGTTGATCACGACTTTCTGTCGCGGTGCCATGACTGAACGATCTGGCGCGTTGCAGGAAGACCCGCTGTACATGTCCTATGCTGAGATTGTCGCTAAATCTTGCGGTGAAGAAGAAGAAGAGGGTGGCGATGAAGAAGAAGAAGGCAAAGAAGGCGAAGAAGAGGGTGGTGCAAGTATTCAC	25	ATCGACCATCCACAACAACAAAGCAAAAATGTTTACAGAAGTTGCGTCTCGATACAGAGAAAACGAGCGGTCATTGCCTGTTTCAGACAAGTTTCCTTACATTCACTGCCAAG	25	ATTGACCATCCCCAACAACAAAGCAAGAACGTCTACAGGAGTGTTGTATCTATACAAAGGAAGCGTGCCGTTATCGCATGTTTCCGCCAGACATCTCTACATTCTCTACCCAG	25	ACATCGCGCTTGTAATATTTTCGCTCGCACTTACTATGAACAGTGGCTGCAGGAGGAAAATGTGGGTCAAGAGGTGATGATCGAAGACCTTACCCAAACCTTCGAAGATTTCGAGAAATCGAAGAAGGACGAAGACGAAACGGAGGCCAAACCAGATCCTTTAACTCAATTGGTTACCACCTTCTGTCGCGGTGCTATGACTGAACGAAGTGGCGCATTGCAAGAGGACCCATTGTACATGTCATATGCACAAATAGCCGCCAAATCCTGTGGCGAAGAAGAAGAGGAGGGTGGTGACGAAGAAGGTGGCGAAGAAGAAGGCGAAGGCACCAGCATTCAT	25	GGAAATTCCTTCTAGCGATCAGACGATCGAGAACATAAGGAGCCTCTACAGTCCCCACTTTCCTTTGGACGTGGTGAGGGATTACGTGATGATGGCTTTGAACGAAGCTGTCGAAGTCAATCAAGTTCACAATCGAGATCCGATCGGTGGCAGCAACGAAAATCTCTTCTT	25	TGATCAAACGATCGAGAACATAAGGAGCCTCTACAGTCCGTACTTCCCTCTGGATGTAGTGCGGGACTACGTGATGACTGCACTGAACGAGGCCGTTGAGGTCAATCAAGTTCACAATCGGGACCCCATTGGTGGCAGCAATGAGAATCTTTTCCT	25	GGATGATTCTTCCAGCGACCAGGCGATCGAGAACATAAGGAGCCTGTACAGCCCGCACTTCCCCCTCGACGTGGTGCGGGATTACGTGATGACAGCTTTGAACGAGGCCGTCGAGATCAATCAAGTTCACAATCGAGATCCGATCGGAGGCAGCAATGAGAATCTTTTCCT	25	CGAGACCCAGAGCATCGAGAACATACGCAGCCTGTACAGTCCGTACTTCCCGCTGAGCATCGTCAGAGACTATGTCATGATGGCCTTGAACGAAGCCGTGGAGATTAATCAAGTGCACAATAGAGATCCAATAGGCGGTAGCAATGAAAATTTATTTTT	25	ACCTCTTCTGAAGCTGGTGGATAGATTGCTCTTAGTAGGTTTGCTGACGAACGATGACGTGTTCAAACTGCTCATCATGATTAATCCCGAGACTTGGGATCCGACTTTCGACAAAG	25	GATTAACTGTGAACTTTGGCAGAGGGGTTCATCGGTCGAGCAGCGAACTGGACATTAATAGATATCACGACATCGCACCCACACATCAAGAGAAAGCCGATGACAAAAAGAAGAGAGGAAGGTCTCCGTTTAG	25	GTTTTTCTCCAAGAAACGGGGAGATACCGCTAGTGCTGAACGAACCAAGTCAAAAAAGACTCGAACACCCGAAGCTCATTCTGTTCGAATCGGAGGTGGAATGTCCCCAACCGCCCGATCAGTCGGACTGTCCAATACCATGCTCTCTCGTAGCCCCACAATGAAACAGCAGCAG	25	GTGTTCGAATTTTTCCTGGTCAGGATCCCACTCACGTGTATGTTGGGTGGGTCACAACACAGTACCATCGACATACCAAGGATTTTAATCAAAATCAAGTCAGGAAAAGTTCTATTGTTATCCTCGATGATTATGACAGAGTTGTGGACTG	25	GGCGAAAACCTTCAAGCGGCTACAGGAAATCAACAAAAGCAGCTGAGCGTACCTCAAACTTCCGATGTGGAAGCTGTAGGAAATGAGATTTATGACGTTGAATGCTTCAAGTTAATTAATGAATATTTTTATGGCGTAAGGATATTTCCAGGACAGGACCCAACGCACACTTATGTGGGCTGGGTAACTACTCAGTACCACTTCTATGATAAGGAATTCAATCAGAATCACGTACTTAAAGCTTCAGTGGTCATTGCAGATGAATACGATCGAATTATTGATCA	25	AAATATGAAGAGGCCTGTTACTTATTGGTATACTAAGGATCAACCAATTTTTGAGAATACTGACGATTTTTCGTCTGTTATTGATGTTACAAGAATACCAGCTGGTTCAGATACACCACCTTGTCTAAAGATAAGTCATAATACATTTGAAACCATGGAAAAAGCCAATTGGGAATTTTTACGGCTATCATTACCTGTCATATGTCTACCAAGTTTTATTGA	25	GTATTTTGAGTTTGAAATTTTGACTGCTGGTCCAATGCGTGTTGGTTGGGCAATAGCTGATTACAGTCCAGGGACTCAATTGGGTAGCGATGACTGTTCATGGGCATTTGATGGTTTTAAT	25	GAAGAAAAAATTTCTTCAGGTGTAGCAGAATCGTTTGGTCGACAATGGACAGTCGGTGATGTTGTAGGAGTTTTCCTGGATCTTTTAGACCACACTATTA	25	GTATTTCGAATTCGAAGTATTAACCCCAGGACCAATGCGTGTTGGTTGGGCTCGAATAGAAAGTGAACCAGGATACCAGCTGGGTAACGATGAAAATTCCTGGGCCTTTGATGGATTCAAC	25	AATTGATCGTCAAAGTTGTTACATGGTTAAAGCATCAGAATTATACAATGAAGTATCAAGTGATACCTCTGGTAAAGGGGCTTCTCAGGGAATGTTTATCGGTTGTTTTGTTGATACGGCCACAGGTTTTATAACGTATACCTGTGAGGGTAAAGAAACCAGTCACAAATATAAAATGGAACCCGAAACAAAACTTTTCCCAGCAATTTTTGTCGAAGCAACAAGTAAAGAAATTTTACAAGTAGAATTGGGTCGAACTTCATCCACTCTGCCCTTATCAGCTGCGGTTTTAATGAACTCTGAACGTCACATCACTCCTCAG	25	GTATTTTGAATTTGAGATCATGACTGTAGGCCCTATGCGAGTTGGTTGGGCTCGTGCTGATTGCAATCCAGGTTGTCAGTTGGGAAGTGACGAGTATTCTTGGGCATTTGATGGCTATAAT	25	GTATTTTGAATTTGAGATAATGACAGCTGGTCCCATGCGTGTTGGCTGGGCTCGAGCTGACTGTAGTCCAGGTTGTCAACTTGGAAGTGATGAAACCACATGGGCTTTTGATGGTTACAAT	25	GTTGGTTGGGCTCATGCTGACATGGCTCCGGGCATGATGTTGGGACAAGACGAGAATTCTTGGGCGTTCGACGGATACAAC	25	GAAGAGAAAGTGTTCTGCAGTAGCACAGAGTCGTTCGGCAAGCAATGGGCGGTTGGTGACGTAGTGGGAGTATTCCTTGATCTGATTGACAAGACAATAA	25	GTTGGTTGGGCTCATGCGGACATGGCCCCTGGAATGATGTTGGGTCAGGACGAAAATTCTTGGGCTTTCGATGGATATAAT
		26	GGAAGAAATGGATTTCCTTTTGGCCTGCTGCGAGCGCAACCACGAGGGCAAGATCGATTACCGGGCCTTCGTGGAGCACTTCCACGAACCATCAAAGGAGATCGGTTTCAACCTGGCTGTGCTCCTGACCAACCTCAGCGAACACATGCCAAACGAACCGCGCCTGGCGCGCTTCCTGGAGACCGCCGGCTCGGTGCTCAACTACTTCGAGCCCTTCCTGGGCCGCATCGAGATTCTCGGCAGCTCCAAGCGCATCGAGCGCGTTTACTTTGAGATCAAGGACTCGAACATCGAACAGTGGGAGAAGCCCCAGATTCGCGAGTCCAAGCGTGCCTTCTTTTATTCCATCGTCACCGAAGGTGGCGACAAGGAGAAACTGGAGGCCTTTGTGAACTTCTG…	26	GAACAAGAAATGGAGAAGCAGAAGTTGCTGTTCCATCAAGCCCGACTCGCCAATCGCGGTGTCGCTGAGATGGTTTTGTTGCACATTTCTGCATCGAAAGGCTTCCAGTCCGACATGGTCATGAAGACTCTCGAGCTTGGTATCGCCGTGCTTCGTGGTGGTAATATCGATATACAGATGCGAATGTTGAACCATTTGAAAGACAAGAAGGACGTTGGATTCTTCACATCGATCGCTGGTCTGATGAACTCTTGCAGTGTGTTAGATTTGGATGCTTTTGAAAGAAACACAAAGGCTGAAGGTCTCGGCGTTGGATCCGAGGGTGCTGCTGGAGAGAAGAACATGCACGACGCAGAGTTCACTTGCGCATTGTTTCGATTTATCCAACTTACTTGTGAG…	26	ACATCGTGCTTGCAACATTTTTGCCCGAAGCTACTCGGAGCTGTGGCTGGAGGATGAAAATACGGGCCAAGAGGTCATGATTGAGGACCTCACG	26	ACATCGTGCCTGTAATATTTTTGCAAGATCTTACTATGAGCAATGGCTTCAAGAGGAAAATGTAGGTCAAGAGATAATGATAGAAGATTTAACACAGACATTTGAGGAGTCCGAGAAATCAAAGAAAGACGAGGAGGAATCTGAAGGTAAGCCAGATCCTCTAACTCAACTGGTAACAACCTTCTGTCGCGGGGCGATGACCGAACGGAGCGGTGCATTACAAGAGGATTTACTCTATATGTCGTACGCTCAAATTGCTGCAAAATCCTGTGGAGAAGAGGAAGAAGAAGGGGGCGATGAAGAAGGTGGTGGAGAAGGTGGCGAAGAAGGTGCTAGCATACAT	26	GAACAAGAAATGGAAAAACAGAAATTGCTCTTCCATCAAGCCCGCCTGTCGAATCGCGGTGTCGCTGAAATGGTCCTGCTTCATATCTCAGCGTCCAAGGGTATACCGTCAGAAATGGTCATGACCACACTCAATCTGGGCATTTCGATACTGCGTGGTGGCAACATTGACATTCAAATGGGAATGTTGAATCATCTGAAGGAGAAGAAGGACGTCGGTTTCTTCACCTCCATAGCCGGCTTAATGAATTCATGCAGTGTCCTGGATTTGGATGCGTTCGAGAGAAACACCAAAGCTGAAG	26	GCCACTGTTGAAGCTGGTCGATAGACTACTCCTGGTGGGAATGTTGAGGAACGAGGATATCATGAAGCTTCTTATCATGATTCATCCGGAGACGTGGGATCCGACGTTTGACAAAG	26	GCCACTTTTGAAACTAGTAGACAGGTTGCTCTTGGTTGGAATGCTTAGGAACGAAGACGTTATGAAGCTTCTGATTATGATTCATCCTGAGACTTGGGATCCGACGTTTGACAAAG	26	ACCACTTTTGAAACTTGTAGACAGGTTGCTCTTGGTTGGAATGCTCAGGAACGAAGACATCATGAAGCTTCTGATCATGATCCATCCCGAGACTTGGGACCCAACGTTTGAAAAAG	26	GCCTCTGATCAAGCTAGTGGATAGACTATTTTTGGTTGGAATGCTCAGAAACGAAGACATAAAAAAATTACTTATTATGATTCATCCAGAAACTTGGGATCCTACTTTTGATAAAG	26	AAGGGAAGGACGAGCATAAGAAAGGCTTGCTGCACATGAAAATGGCCGAGGGCGCCAAGTTACAGATGTGCTACCTGCTTCATCACCTGAACGACATCCAGCTGCGCCATCGTGTCGAGTCCATCATCGCCTTCAGCCACGATTTCGTCGGAGAGTTGCAAGCCGATCAATTGCGACGTTACATTGAGATCAAGCAGTCGGACTTACCGTCTGCCGTTGCCGCCAAGAAGACCCGAGAATTCCGATGTCCACCGCGCGAACAGATGAACGCCATTTTGAGTTTCAAGAACTTGGACTCCGAGGAAGATCCGGAGAACTGCCCCTGCGGCGAGGATCTGATAGTGAAGATGAACGAGTTCCACGGCGACCTGATGTCCTACGTGTCCTTGCACGCTCTTC…	26	ATTTTTCTCGAAGAAAAATCGCGATACGTCGAGCGGCGACAGACTGAAAGGTAAGAAAGCGAAAACTCCTGAAGTCACCAGTCGAATAGCCGGAATTAGTCCCCAAGCTAGATCTGTGGGATTATCGAATACGATGTTACAGCGTACTCCTACCGTGAAACAGTCTCAG	26	GGCGACAATCTTCAGGCTGGTTCAGTTCCACAACAGAAACAGTTATCCGTTCCTCAAGCTTCAGATGTTGAATCGGTGGGCAACGAGATATACGATGCGGAATGTTTGAAACTTGTTAACGAATATTTCTACGGAGTGAGAATATTTCCTGGCCAAGATCCCACTCATACTTATGTTGGATGGGTCACGACTCAATATCACTTTTACAGCAAAGAGTTCAACCAGAATCATGTTTTGAAGTCCTCGGTCGTGATTGCAGATGACTACGACAGGATAGTTGATAG	26	CGTTGACAGACAATCATGCTACATGGTACGCGCTGACGAGTTGTACAACCAAGTAACTCAAGACGCTTCCGGCAAAGGAGCATCTCAAGGCATGTTCATTGGTTGTTTCCTCGACGCTGCTACCGGTGTTATCACCTTCACCTGCGAAGGCAAACCAACTTCTCACGTATTCAGG	26	AATCGATAGACAATCTTGTTACATGGTACGAGCTGATGAATTGTACAACCAAGTGACACAAGATGCTTCTGGAAAAGGAGCATCTCAAGGAATGTTTATTGGTTGTTTCCTGGATGCTGCCACAGGTTATATCAGTTTCACATGTGATGGCAAACCTACTTCGCATAAATTTAAA	26	CGATCAAGAAAAACAAAGGAGATGGCAAGAAATAAGAATTAGGCAACACAGGTTATTGTCGCAATCTGAGCATGCTACTCCTGCTCATATTGAACAAATTATGAAATCAGGATTTTCAATGAGTGATATAAAAG	26	GAAGAGAAAGTTTATTCTGGCGTGTCAGAATCGTTTGGAAGGCAATGGCAAATTGGTGATGTTGTTGGAGTATTTCTCGACTTGTTGGATCACACAATTA	26	GCTTTTCATTAAATGGTGAACTTCTTATGGACACATTAGGAGGAGAGACATCGTTTTCCGACGTCCAGGGTGAAGGGTTTGTGCCAGCTTTTACTCTCAGCGTTGGGCAGAAGGCAAAGCTGACTTTCGGCCAGGACGTGAACGCACTAAAGTATTTTACAACATGTGGACTTCAAGAGGGCTATGAGCCTTTTTGTGTGAACATGAACCGTGCTGTGACATATTGGTACACCAAGGACCAGCCGATCTTTGAAAATACCGACGACTATGCCGATACGAGAATTGATGTCACACGTATCCCTCCTGGGTCGGATTCTCCACCTTGCCTCAAAATCAGCCACAACACTTTCGAGACCATGGAAAAGGCCAACTGGGAGTTCTTGCGTCTTTCCCTACCTG…	26	GAAGAGAAAGTGTATATGGGAACGGCTGAATCATTTGGAAGACAATGGCAAGTTGGTGACGTCGTCGGTGTATTTCTCGACCTACTTGATCGCACCATCA	26	TTTCCTCCAAGGTTGAAAGTTCAATGTCTGAAACCAAATCAATGGGCGCGAGTACCTAATCAATCATTGCAAGTTCATGCTCTTAAATTGTCCGATATAAGAGGTTGGAGTATGTTGTGCGAAGATCCGATTTCAATGCTCGCCGTTCACATTCCCGAAGAAGATAGATGCATTGATGTTCTTGAATTAATCGAAATGGAACGTTTATTAAG	26	GAAGAAAAGCTTTATTGTGGATCAGCTGAGTCTTTTGGCAAACAATGGCAAGTGGGAGATGTGGTCGGAATATTCCTCGACCTAATTGATCGTACAATAA	26	GAAGTGAAGTATAATTGCGGACAAGCCGAGACGTTCGGCAAACAGTGGCAAGTGGGAGACGTGGTTGGAGTATTCCTCGATCTTGTAGATCGAACTATCA	26	GAGGAAAAGGTATACTCCAGTAGCACAGAAGCCTTCGGCAAGCAATGGGCAGTCGGTGATGTGGTTGGCGTGTTCCTTGATCTCATCGATAAGACGATAA	26	GTTTCTCTCTCAACGGAGAGTTATTAATGGACGCATTGGGAGGAGAGACGACATTCGCGGATGTGCAAGGTGACAACTTCGTACCCGCCTGCACACTGGGTGTCGGACAGAAAGCCAG	26	GAGGAAAAAGTGTACAGCGGTAGCACAGAATCGTTCGGCAAGCAATGGGCGGTCGGTGACGTAGTCGGAGTGTTCCTAGATCTAATCGATAAGACGATAA
				27	CCTGTTGCGAAGTCAATCACGACGGAAAGGTCGACTACATCGGATTCGTTGATCGTTTCCACGAACCATCAAAGGAAATCGGCTTCAACTTGGCTGTTCTGTTGACCAACTTGTCAGAACACATGCCCAACGAGCCGAGGCTGGCGAGATTCCTTGAGACTGCTGGCTCTGTACTCAACTATTTCGAACCATTTTTGGGAAGAATTGAAATCATGGGATCGTCAAAGAGAATCGAGAGAGTTTACTTCGAGATTAAAGAGTCGAACATCGAGCAGTGGGAAAAACCACAGATCAAGGAATCAAAACGCGCTTTCTTCTACTCAATCGTCACTGAAGGCGGTGACAAGGAGAAACTCGAGGCATTCGTCAACTTCTGTGAAGACGCAATCTTTGAAATGA…	27	CAAACATTTGAGGATGCTGAAAAGAAGAAGAAGGATGAGGAAGAGGAGGAAGGCAAACCGGATCCACTTACGCAGCTCGTGACAACGTTCTGCCGTGGTGCGATGACTGAACGCAGTGGCGCTTTGCAGGAAGATCCTCTGTACATGTCCTACGCTAGCATCGTTGCACGATCCTGCGGTGAAGAGGAGGAGGAAGGTGGCGACGAAGAAGAAGGAGCAGGAGAGGACGAAGGAGGTGCTAGTATTCAT	27	GAACAGGAAATGGAGAAGCAAAAACTTCTGTTTCACCAAGCACGACTCTCAAATCGTGGAGTTGCCGAAATGGTTCTTCTTCATATATCAGCCTCAAAGGGTATACCATCTGAAATGGTCATGACCACACTCAATTTGGGCATAGCAATATTACGTGGCGGCAATATTGATATTCAAATGGGAATGTTAAATCATCTTAAGGAGAAAAAGGACGTAGGCTTCTTTACATCCATAGCTGGACTTATGAATTCTTGTAGTGTATTAGATTTGGATGCATTTGAACGCAACACGAAAGCAGAAG	27	AATACATTCCAAGTGCGGGTGCAGGTCTTGGTGTCGGCTCGGAGGGTGCTGCTGGCGAGAAAAACATGCACGATGCTGAATTTACGTGTGCGCTCTTCCGTTTCATCCAACTGACTTGCGAAGGACATAACTTGG	27	AAGGGAAAGACGAGCACAAGAAGGGATTACTTCATATGAAAATGGCGGAAGGAGCGAAACTACAGATGTGTTATCTTCTTCATCATCTGAACGACATCCAGCTTCGACATCGCGTGGAATCGATCATCGCCTTCAGCCACGACTTCGTCGGTGATTTGCAGTCCGATCAACTTCGTCGGTACATAGAAATCAAACAGTCTGACCTGCCATCGGCTGTGGCAGCGAAGAAGACCAGAGAGTTCAGGTGTCCACCTCGGGAGCAGATGAACGCGATTTTGAGCTTCAAGAACATGGAAGCCGCAGATGATCCAGAGAACATCCCTTGCGGAGAAGATCTGATAAACAGAATGAACGAGTTCCACAACAATCTTATGTCCTATGTGTCTTTGCACGCTCTTC…	27	AAGGAAAAGACGAGCACAAGAAGGGTCTGCTTCACATGAAAATGGCCGAAGGTGCGAAACTACAGATGTGCTATCTTCTTCATCATCTAAACGACATCCAGCTTCGACATCGCGTCGAGTCCATTATCGCATTTAGCCACGACTTCGTCGGTGATCTTCAGTCCGATCAACTTCGGCGTTACATCGAAATCAAACAATCTGACTTACCATCGGCAGTAGCAGCGAAGAAGACAAGAGAATTTCGATGTCCACCTCGTGAACAGATGAATGCGATCTTAAGTTTCAAGAATATGGAATTCGTGGATGATCCCGAGAATAGTCCTTGCGGAGAAGATCTGATAAATCGGATGAATGAATTCCACAACAGTCTCATGTCCTACGTGTCCTTGCACGCCCTGC…	27	AGGGAAAGGACGAGCACAAGAAGGGATTGCTTCACATGAAAATGGCCGAGGGAGCTAAGCTGCAGATGTGCTACCTTCTCCATCATCTGAACGACATCCAGCTTCGACATCGCGTCGAGTCCATCATCGCGTTCAGCCACGACTTCGTCGGTGATCTCCAATCCGATCAACTTAGACGTTACATCGAGATCAAACAGTCCGACTTGCCATCGGCGGTGGCAGCCAAGAAGACCAGAGAGTTTAGGTGTCCGCCTCGAGAACAGATGAACGCTATCTTAAGTTTCAAGAATATGGAATTCGAGGATGATCCCGAGAATATACCTTGCGGGGAAGAGTTGATAAGCAAGATGAACGAATTCCACAACAATCTCATGTCTTACGTGTCCTTGCACGCTCTTC…	27	AAGGCAAAGACGAGCACAGGAAAGGTTTACTACATATGAAAATGGCAGAAGGCGCAAAATTACAGATGTGCTACTTGCTCCATCACCTAAATGATATTCAGTTGCGTCATCGCGTAGAGTCGATAATTGCTTTTAGCCACGATTTTATTGCTGATTTGCAGCAAGATCAACTTCGACGATATATCGAGATCAAACAATCGGATTTACCATCAGCCGTTGCCGCAAAGAAAACTCGGGAGTTCCGTTGCCCTCCTCGCGAGCAGATGAACGCAATACTCAGTTTTAAAAACATGGAAGAGGACGATCCCGATAATTGCCCCTGTGGTGAAGACCTTATAGTGAAAATGAACGAATTTCACGGTAACCTTATGTCGTATGTTAGTTTGCATGCTCTCCAAG…	27	AGGTGTTCCGCAAGGTGCTGATAGCGACCATCGTAAAATGGGCCGAAGAGTCGCAGATTGAGACACCGAAACTCGTACGAGAAATGTTCAGCTTGCTGGTCAGGCAATACGACACCGTGGGTGAGTTGATCCGGGCCTTGGAGAAGACCTACGTTGTCAACAACAAGACCAAAGACGACGTCGCATTGATGTGGGTCGGCCTCAGCCAGATTCGCGCCTTGCTGCCGGTGCAAATGTCGCAGGAGGAGGAGGAGTTGGTCCGCGAGAGATTGTGGAAGTTGGTGAACAACCACACCTTCTTCCAGCACCCCGATCTCATCCGAGTACTGAGGATTCACGAGAACGTGATGGCGATCATGATGAACACCCTGGGAAGACGCGCCCAGGCGCAGTCCGACG…	27	AACGATATCCCCCAAACGGGACCGGAGCGTCAACAGAAACAACTGACTATCGCCACACCTTCCGACGTGGAGGCCATAGGAAATGAAATATACGACGCCGAGTGCCTTAAATTGATCAACGAGTATTTTTACG	27	ACAATCGTGTTATATGGTAAGAGCTGATGAGCTTTATAATCAAGTTACACAGGACGCTTCAGGAAAAGGAGCGTCCCAGGGAATGTCTATTGGATGTTTCCTGGATGCTGCCACTGGCTACATTAGCTTTACTTGTGATGGAAAACCGACTTCTCATAAGTTCAAA	27	ATGGAGCCTGAAACCAAACTCTTCCCTGCAATTTTCGTCGAAGCCACAAGCAAAGAAATCCTCCAAATTGAACTAGGTCGAACACCTACAAGCCTACCACTCTCGGCTGCTGTTCTGCAAAACAGTGCCAAACACGTAATCCCCCAGTTCCCTCCAAGACTGAAAGTGCAATGTCTTAAACCACACCAATGGGCTCGAGTGCCTAACCAGAGCTTGCAAGTCCATGCATTGAAATTATCCGACATAAGAGGTTGGTCGATGCTGTGTGAGGACGCAATTTCAATGCTAGCTCTCCACATTCCGGAGGAAGATCGCTGTATTGATGTATTGGAATTGATCGAAATGGACAAATTGTTGAGTTTCCACGCACACACTTTGACTCTTTATGCCGCCTTGTGT…	27	ATGGAACCTGAAACCAAACTATTTCCAGCAATATTTGTGGAGGCCACCAGTAAAGAAATCATGCAAATTGAGCTTGGCCGAACCACCACTAGTCTTCCATTATCGGCCGCTATTCTTCAAAACAGTTCTAAGCACGTTATTCCACAATTTCCTCCAAGATTAAAGGTTCAATGTCTAAAACCTCATCAATGGGCTAGA	27	GTCTTCATCGAGGTTATTCAGATGATCCTGTTGAAAATGACGAAATTATGCCAAATACTGCGCCTTTACCACCAAGAGGGAAAAATCAACCACCACCACCCAGACCACCACGAAAGGGGTCATTATCGAGGCATGATGACTTAACAATCGAAAATG	27	GTTTCTCTTTGAACGGTGAACTATTAATGGATGCATTAGGAGGTGAAACATCTTTTGCTGATGTGCAAGGAGATGGTTTCGTGCCAGCTTTTACTCTAGGAGTTGGACAGAAAGCAAAACTTACATTTGGCCAAGATGTTAATTCCCTTAAATTTTTTACTACATGTGGTCTTCAGGAGGGTTATGAACCATTTTGTGT	27	CGAAACAGAAAAGATGAGACGTTGGCAGGAAATTCGAATTAGACAACATCGCCTCCTTGCCGAACAAGAGCAGACGACCCCAGCTCATATTGAGCAAATAATGAAATCTGGATTTAGTATGAGTGATATCAAAG	27	GTTTCTCGTTGAATGGTGAAGTTTTGATGGATGCACTAGGAGGTGAAACATCATTTAGTGACGTACAAGGTGAAGGATTTGTGCCAGCATTTACATTAGGAATAGGACAAAAAGCTAAATTGACTTTCGGTCAAGATGTCAATGCTTTGAAATATTTCAGTATGTGCGGATTACAAGAAGGCTACGAACCATTTTGCGT	27	CTTCCACGCTCACACGTTAACTCTATACTCGGCTTTATGCTATCAATCGAACTATAGAGCAGCTCATATTTTATGTCAGCACGTGGATGAAAGACAACTTTTATATGCAATTAAATCAGCTTATATGTCGGGTCCTTTAAGAAGAGGATTTTACGATTTGTTAATTTCTTTACATTTGGAATCTCATGCGACTACAAT	27	GCTTTTCACTGAATGGTGAGCTCCTGATGGATGCTCTTGGTGGAGAGACATCATTTGCAGATGTCCAAGGTGATGCATTTGTGCCGGCTTTTACGTTAGGAGTTGGACAGAAAGGAAAACTCACATTTGGTCAAGATGTGAATCAGTTGAAGTTCTTCACCTTGTGTGGTCTACAGGAAGGATATGAACCTTTCTGTGT	27	GTTTCTCTCTAAATGGTGAACTTCTCATGGATGCACTTGGAGGAGAAACATCTTTTTCTGATGTGCAAGGTGATTCGTTTGTTCCGGCATGTACTTTAAGTGTCGGACAGAAAGCCAAATTGACATTCGGTCAGGATGTCAACACCCTTAAGTTCTTCACAACATGTGGGTTACAGGAAGGTTATGAACCATTCTGTGT	27	GTTTCTCTCTTAACGGAGAGCTTCTGATGGATGCCCTTGGCGGGGAGACGACATTCGCAGATGTCCAAGGCGATAATTTCGTGCCGGCTTGCACACTTGGGGTCGGGCAGAAGGCCAG	27	ACTGACATACGGCCAAGATGTAAATACATTAAAATATTTTACAACGTGCGGTTTGCAAGAGGGATACGAACCGTTTTGTGT	27	GTTTCTCTTTAAATGGAGAACTGCTGATGGACGCCCTCGGTGGAGAGACCACATTCGCAGATGTCCAGGGCGATAACTTTGTGCCGGCCTGTACTCTTGGCGTTGGGCAAAAGGCCAG
				28	TTTTCCAGTCAACTACTGGGACAAGTTTGTGAAGAAGAAGGTCAGACAGAAGTACAGCGAGACCTACGATTTCGACTCAATATCAAATCTGCTTGGAATGGAAAAATCTGCATTTGGCGCACAAGAAGTCAGCGAAAGCAGTAGTTTGATCCACTTTATATCAAACATTGATTGGCGCTATCAAGTGTGGAAGGCTGGCGTGACAATCACTGACAACTCGTTCTTGTACTCGCTTTGGTACTTCACTTTCTCGATTCTTGGAAACTTCAACAATTTCTTCTTCGCTGCGCATTTGCTTGATGTCGCCGTGGCCGTCGATTCACTCAAAACAATCTTGCAGTCTGTCACCCACAACGGAAAGCAACTTATCTTGACCGTCATGCTGCTTTCTATTATTGT…	28	GAACAAGAAATGGAAAAGCAGAAGCTCCTGTTCCACCAGGCACGTCTGGCCAACCGTGGCGTCGCGGAGATGGTGCTGCTGCACATTTCCGCCTCGAAGGGCGTCCCGTCCGAGATGGTGATGCGTACGCTCGAGCTCGGAATTGCCGTGCTGCGGGGTGGTAACATCGACATCCAGATGGGAATGTTGAACCATCTGAAGGAAAAGAAGGATGTCGGATTCTTTACCTCGATTGCCGGTTTGATGAACTCCTGCAGCGTGCTAGATTTAGATGCGTTCGAGCGTAACACCAAGGCGGAAGGTCTTGGCGTCGGTTCGGACGGCGCAGCCGGTGAGAAGAACATGCACGATGCCGAATTTACGTGCGCACTGTTCCGCTTCATTCAGCTGACCTGTGAG…	28	AGTACATTCCAAGTGCGGGCGCAGGTCTCGGCGTGGGTTCGGAAGGCGCTGCAGGCGAGAAAAATATGCATGATGCTGAGTTCACTTGTGCACTATTCCGTTTCATTCAGCTAACCTGCGAGGGTCACAATCTTG	28	AGTGGCAGAACTATTTGCGTACCCAGGCTGGCAACACGACAACTGTCAATGTGGTCATCTGTACGGTCGATTATCTACTGCGTCTGCAGGAATCAATCATGGACTTCTACTGGCATTACTCGAGCAAGGAAATAATAGATCCGGCGGGAAAAGCAAACTTTTTCAAAGCCATCGGTGTGGCCAGTCAGGTTTTCAACACGCTTACTGAAGTCATTCAAGGTCCCTGTACGCTCAATCAACAGGCATTGGCCCACTCCAGATTGTGGGATGCTGTGGGCGGTTTCCTCTTCCTGTTCTCACACATGCAGGAGAAGCTGTCGAAACACTCCAGTCAGGTGGACCTTCTGAAGGAGCTTTTGAATCTACAAAAGGACATGATCACCATGATGCTCTCCATGT…	28	AGGTATTCCGCAAGGTCCTCATAAAAACCATCGTCAGCTGGGCCGAAGAGTCGCAGATCGAAACGCCAAAGTTGGTTCGAGAGATGTTCAGCCTTCTAGTTCGTCAGTACGACACCGTTGGCGAACTAATTCGAGCTCTGGAGAAGACCTACGTGATCAACAGCAAGACCAAGGACGACGTCGCCCTCATGTGGGTCGGACTCAGCCAGATCCGTGCCTTACTGCCTGTGCAGATGTCCCAAGAAGAGGAGGAACTGGTCAGAGAAAGACTCTGGAAGCTCGTGAACAATCACACGTTCTTCCAGCATCCGGACTTGATCAGAGTACTCAGGATCCACGAGAACGTGATGGCAATTATGATGAACACGCTAGGCAGACGCGCGCAGGCGCAATCCGACG…	28	AGGTGTTCCGTAAAGTTCTGATAAAAACCATCGTCAGCTGGGCCGAGGAATCCCAAATCGAGACTCCGAAGTTAGTTCGAGAAATGTTCAGTTTACTGGTTCGCCAGTATGACACGGTGGGCGAGTTAATTCGAGCTCTAGAAAAGACTTACGTGACCAACAGCAAGACAAAGGACGACGTTGCTTTGATGTGGGTCGGTTTAAGCCAAATTCGAGCCTTACTGCCTGTACAAATGTCTCAAGAGGAAGAAGAGCTCGTTCGGGAACGACTCTGGAAATTAGTCAACAATCATACGTTCTTCCAGCATCCAGATTTAATCAGAGTGCTTAGAATTCACGAGAACGTTATGGCCATCATGATGAACACACTAGGCAGACGTGCACAGGCGCAATCGGATG…	28	AGGTATTCCGCAAAGTTCTTATAAAGACTATCGTCAGCTGGGCCGAGGAATCTCAGATCGAGACTCCAAAATTGGTTCGAGAAATGTTCAGTTTGCTTGTCCGTCAATACGATACCGTGGGCGAATTAATTCGAGCCTTGGAGAAGACTTACGTGATCAACAGCAAGACGAAAGACGACGTTGCTTTGATGTGGGTCGGTTTGAGCCAGATACGTGCCCTGTTGCCTGTCCAAATGTCCCAAGAGGAGGAGGAATTGGTCAGAGAACGACTCTGGAAATTGGTGAACAATCACACTTTCTTCCAGCATCCAGATCTGATCAGAGTATTGAGAATTCACGAGAACGTGATGGCGATCATGATGAATACGCTGGGCAGACGTGCGCAGGCGCAGTCCGACG…	28	AAATATTCCGAAAGGTATTGATTTCAACGATAGTAACTTGGGCAGAAGAATCGCAAATAGAGACGCCAAAATTAGTCCGCGAAATGTTCAGTCTGCTAGTACGACAATACGATACAGTAGGTGAATTGATCAGAGCTTTGGAGAAGACATACGTCATCAATAGCAAGACAAAGGACGACGTAGCGGAGATGTGGATTGGTTTGAGCCAGATTCGTGCATTACTACCTGTTCAAATGTCCCAGGAAGAGGAAGAACTTGTCCGGGAGCGTCTCTGGAAGCTTGTGAACAATCACACATTCTTTCAGCATCCGGATTTGATCCGTGTACTACGCATTCACGAAAACGTCATGGCTATTATGATTAACACGCTGGGCAGGCGAGCTCAGGCTCAGTCGGATG…	28	GTGAGAGCGTGGAAGAGAATGCCAACTTGGTGATTCGTTTGCTAATCAGAAGACCAGAATGTCTGGGTCCTGCTCTTCGAGGCGAAGGTGAGGGTCTGTTGAGGGCCATCATGGAGGCCAACAAGATGTCCGAGCGCATTGCTGATAGGCGAAAA	28	GCGTTAGAGTGTTTCCGGGTCAAGACCCCACCCATATTTATGTGGGCTGGGTAACGACGCAGTACCACCTGCACAGCAAGGATTTCAACCAAAACCAAGTCCTCAAATCGTCGGTGATGATCGCCGACGAATACGACCGCATCGTGGACTGCGTCGATCGTCAATCTTGTTATATGGTCAGAGCCGACGAACTATACAATCAAGTGTCTCAGGACGCTTCTGGTAAGGGAGCGTCCCAGGGTATGTTCATCGGGTGCTTCTTGGACGCGGCCACTGGCATTATAACGTACACGTGCGACGGCAAGCCCACGTCTCACAGATTTAAG	28	ATGGAACCAGAAACAAAACTCTTCCCCGCTATCTTTGTGGAAGCCACCAGTAAGGAAATAATGCAAATCGAGTTGGGCAGAACATCGACCAGTCTTCCCTTATCTGCAGCGGTGCTTCAGAACAGTGCCAAGCATGTAATTCCGCAATTTCCACCGAGGTTAAAAGTTCAGTGTCTCAAGCCGCATCAATGGGCTCGT	28	GGAGGTTTGTCAGAATGAGTATGTTATTCCACTGAGTCAAGAATTGAAGGAAATGTATGAGGATCCAGAGATGCGGCATAGTTTGAGAGCTTTGATGATGGAGTCGGTGCAGCCGCAAATGAAAATGTCTGACATAAC	28	GTTCCCAATCATAATCTTCAAGTTCATGCTTTAAAGTTATCAGATATTAGAGGTTGGTCCATGTTGTGCGAAGATCCAGTGTCAATGTTGGCTTTGCACATTCCAGAAGAAGATCGTTGCATAGATATTCTGGAACTGATAGAAATGGACAAGTTGCTTAGTTTTCATGCACATACTTTGACTTTGTATTCGGCGTTATGTTATCAGAGCAATTACAGAGCCGCTCATGTATTGTGTCATCATGTCGACCAAAAGCAACTTTTATACGCTATCAAATCTGAGTATATGAGTGGACCGCTTAGGCAAGGGTTCTATGATTTGTTGATTTCACTGCATTTGGAGGCAACTGCCACCACAAT	28	ATGGGAAATTGAATCGTTCATCTAGTGAACTGAATTTCAACATATATAATCATCAAAATGGCGATGGTCAGGATATAAACAAAGACGATAAGAAAAAGAGAGGACGTTCTCCATTTCG	28	AAACATGAACCGTGCAGTAACTTATTGGTATACAAAAGATCAACCGATATTTGAAAATACCGAAGATTATGCAGATACTAAGATCGATGTAACCAGAATACCTCCTGGATCAGATACACCTCCATGTCTTAAGATTAGTCACAATACTTTCGAAACCATGGAGAAGGCTAACTGGGAATTTCTTAGACTTTCTCTACCAGTGATCTGCGAATCGACGTTTATTGA	28	GTTTACAAAGAGGATATTCTGAAGATGCAGTTGAAGCTGATGAAGTTATCGGACCGAGTTCTTCTCCCATGATGAAATCAAAACTCAAGTCAACACCATCCAGACCACCTAGGAAGGGTTCACTTTCCAGACAGGAAGATATGACTCACTTGAATGGAACTTTAGAATCAG	28	GAACATGAAATGGCCAGTAACATTTTGGTATACGAAAGATCAACCGATATTTGAAAACATCGATGATTTCACTTCGGTAATCGATGTGACGAGAATACCAGCTGGCTCTGATTCTCCGCCATGTTTAAAAATCAGTCACAATACTTTCGAAACGATGGAAAAAGCGAATTGGGAATTTTTGAGATTATCTTTGCCAGTTATGTGTTTGCCTGAATTTATCGA	28	GGAAGTTTCTAAAAATGAATACGTGATTCCGTTAAGTCAAGAATTAAAAGAATTGTATCGAGATTCAGATATGTATCACAGTTTAAGTTCGCTAAATATGGAATCGGTGAGACCAAAAATGAAAATGACTGATTCTTC	28	TAATATGAAGAGACCTGTTACATTCTGGTATACAAAAGATCAGCCCATCTTTGAAAATACTGAAGATTTCATTGATACAAGGATAGACGTAACCAGGATTCCAGCCGGTTCAGACACTCCACCTTGCATGAAGATTAGCCACAACACATTTGAGACCATGGAGAAGGCAAACTGGGAATTCCTAAGACTGTCTTTGCCAGTTATATGTCAACGATTTTTCATTGA	28	AAACATGAAGAGAGCTGTAACTTACTGGTACACTAAGGATCAACCAATATTTGAAAACACTGATGATATGCTGGATACAAAAATAGATGTAACTNNNNNNCCTGCTGGTTCAGACACACCTCCATGTCTGAAGATAAGCCACAATACATTTGAGACTATGGAAAAGGCCAATTGGGAATTCTTGAAACTTTCACTGCCAGTCATCTGTCATTCAAAATTCATAGA	28	GTTGACATACGGACAAGACGTGAACACTCTAAAATACTTCACGACCTGCGGTCTTCAAGAGGGATACGAACCTTTCTGTGT	28	TAATATGAAACGTGATGTAACACACTGGTATACTAAAGATCAGCCCATTTTCGAGAACACAGACGAAATGTCTGACACTAAGATTGATGTGACGAGGATACCAGCTGGTTCAG	28	GTTAACCTACGGTCAAGATGTTAACACATTGAAGTATTTCACCACGTGTGGTCTTCAAGAGGGTTACGAGCCTTTCTGTGT
						29	GTACCTCACGGGTTCGATACGCACGTCGCCCAGGAGCACAATCTCGCCAACTACATGTTCTTCCTGATGCATTTAATCAACAAACCGGACACGGAGTACACCGGTCAGGAGACGTACGTGTGGAACATGTATCAGCAGCGATGCTGGGACTTCTTCCCCGTCGGTGACTGCTTCAGAAAGCAGTACGAAGATGAGCTGGGTGGTGGCGGTAGC	29	ATTGGCAAAACTATCTGCGTACTCAGGCGGGCAACACTACCACGGTTAATGTTGTAATCTGCACAGTTGATTATTTATTGCGGCTACAAGAATCTATAATGGACTTTTATTGGCATTACTCTAGTAAAGAGATTATTGATCCGGCAGGAAAGGCAAATTTCTTCAAAGCTATCGGTGTGGCAAGTCAAGTGTTCAATACACTAACAGAGGTTATTCAAGGTCCATGTACATTGAATCAACAAGCACTTGCGCATTCACGTTTGTGGGACGCAGTTGGTGGTTTTCTTTTCCTTTTCTCACATATGCAGGACAAATTATCTAAGCATTCAAGTCAAGTGGACTTGCTTAAGGAGCTTCTTAATTTGCAGAAAGATATGATTACTATGATGCTCTCCATGC…	29	GTACGATTGGTAAACAGATGGTGGACACTCTGGTAGAATCAGCCGGCAACGTCGAGTTGATCTTGAAATATTTCGATATGTTCTTGAAATTGAAGGATCTTATTGAATCCCCCAGTTTCATGGAAATCGATATCAAGAACGAGGGCTGGGTTACACCGAAAGACTTCCGCGACAAAATGGAACAATCGAAGAACTACACACC	29	GCGAAAGTGTCGAGGAGAATGCTAACTTGGTGATAAGATTGCTGATCAGAAGACCTGAGTGTCTGGGACCCGCGCTTCGAGGAGAAGGTGAAGGATTATTGAGAGCGATTATAGATGCCAACAAGATGTCCGAACGCATTGCTGACCGACGACAA	29	GTGAAAGCGTCGAGGAAAATGCAAACTTGGTGATCCGTTTGCTGATCAGAAGACCGGAATGTCTGGGACCAGCGCTTCGTGGTGAGGGTGAGGGTCTATTGAGAGCTATCATAGACGCCAACAAGATGTCAGAACGAATCGCTGATCGAAGGAAAGTGCACGACGAAGCAGAAGGTACAACGGCGCTCATGCAATTCGAACATCCGCTTCCGGAATCAGACGACGACGAAGACTATATCGATACAGGAGCTGCGATCTTGAACTTCTACTGTACCTTGGTGGACCTATTAGGCCGCTGCGCTCCAGATTCTTCTGTTATCGAACAAG	29	GTGAAAGTGTCGAGGAAAATGCAAATTTAGTGATCCGTCTGCTGATCAGAAGACCAGAATGCTTGGGTCCAGCTCTTCGTGGTGAAGGCGAAGGTTTATTGAGAGCCATCATAGACGCCAATAAGATGTCCGAAAAAATCGCGGATCGACGAAAAGTACACGACGAAGCAGAGGGTTCAACGGTCATGCAATTCGAACATCCACTTCCAGAATCAGACGACGACGAAGACTATATCGACACGGGAGCCGCCATCTTGAATTTCTATTGTACTTTGGTGGACCTATTAGGCCGCTGCGCTCCAGATTCTTCCGTTATCGAACAAG	29	GTGAAAGCGTCGAGGAGAACGCAAACTTGGTTATCCGATTGTTGATCAGACGACCAGAATGTCTTGGACCTGCATTGAGAGGAGAAGGCGAAGGCTTGCTGAGGGCTATTATGGACGCTAACAAAATGTCTGAAAAGATAGCTGACAGAAGAAAG	29	GTGCAAGACGAGCCCGAGGGCACGGCTATGGTGATGCAGTTCGAGCACCCGCTTCCCGAATCAGACGACGATGAGGACTACATCGACACGGGCGCAGCGATCCTGAACTTTTATTGCACCCTCGTCGATTTATTAGGTCGCTGCGCTCCAGATTCTTCTGTCATAGAACAAG	29	ATGGAGCCGGAAACGAAGCTGTTTCCCGCTATATTCGTCGAGGCGACCAGCAAGGAAATACTTCAGATAGAGCTGGGCAGGACTTCTACGAGTCTTCCGTTGTCGGCAGCCGTTTTACAGAACAGCGCCCGGCACGTGATTCCCCAGTTCCCGCCAAGGCTTAAGGTGCAATGTCTTAAGCCGCATCAGTGGGCGAGG	29	GTACCAAACCAGAATCTTCAAGTTCATGCACTTAAATTGTCCGATATTCGGGGCTGGTCGATGCTCTGTGAAGATCCGATTTCCATGCTGGCACTGCACGTACCCGAAGAGGATCGATGTATCGATATTTTAGAGCTGATTGAAATGGACAAATTGCTCAGCTTTCATGCTCACACGCTGACTTTGTATTCAGCGCTCTGCTATCAAAGTAACTACAAGGCGGCCCATGTGCTTTGCAATCATGTGGATCAGAAGCAGTTGTTGTATGCCATTAAGTCTGAGTACATGAGCGGGCCGCTGAGGCAAGGATTCTATGATCTGCTGATTTCCCTACATCTCGAAGCCACTGCTACCACAAT	29	TGACACCGTGGAAAACATCAAAAATTTATACTCACCTTACTTCCCCTTGGACATTGTCCGCGACTACGTGATGACAGCGTTAGCCGAAGCCGTTGAAACCAATCAAGTGCACAATCGTGACCCGATTGGAGGCTCAAACGAAAACCTATTTCT	29	GGAAGTGTGCAAAAACGAGTATGTTATTCCGATTGGACAGGATTTGAAGGATTTGTATGAAGAGACTGAGATGGGACATAGTTTGAGAAGACTTCAAATGGAGTCGGTAGTGCCACAGATGAAAACTTCCGATATTAG	29	ATTTTTCTCGAGAAAAAAAGAAGGACCCTCAGATAACCCGAAAAGAGCAAAAACGCCGGATCCAGCTAGGAATGTAGATAGATCACGAAATGCTGCACACAGACCTAATACATTAAATGAAAGAGTAACCCCCCAAATAAGAGTTTCACAA	29	TGAAGCTGAAAAAATACGAAGATGGCAAGAGATCCGTATTAGGCAACATCGCTTGTTGGCTGAATCTGATCAGACAACCCCTGCTCATATTGAACAAATTATGAAATCTGGATTTAGTATGAGTGATATCAAAG	29	GCTTAGGAGCGATGAACAGATCGACAAGTGAACTCGACTTTAATCGTTACAATGGGGAAATCTCAGATGGAAAGGATGACAAGAAAAAACGTGGAAGATCCCCGTTTAG	29	TGAGGGTGAAAAGCAACGCCGCTGGCAAGAAATACGCAAACGTCAACATCGTTTGATTTCAGAAGCAGATCGTTCAACTCCTGCTCATATTGAACAAATAATGAAATCCGGATTTTCAATGACTGATATAAAAG	29	AGAACAAGTGGAAAATATTCGAGAACTTTATAGTCCATATTTTCCTTTGAATGTCGTTAGAGATTTTGTTATGCAAGCTTTAGAAGAAGCAGTTGAAGTTAATCAAGTTCATAATCGGGATCCCATCGGGGGAAGCAATGAAAATTTATTTTT	29	TGAATCTGAGAAAGTAAGAAGATGGCAAGAAATTAAGATTCGCCAACATCGTCTTCTTGCAGAAGCAGATCAGACACAACCTGCTCACATAGAACAGATTATGAAGTCAGGTTTTACAATGAGTGACATTAAAG	29	AGAAGGTGAGAAAATAAGGCGATGGCAAGAAATAAAAATCCGACAACACAGGTTACTTGCTGAAGCAGATCAGACAACACCAGCTCATATTGAACAAATAATGAAATCTGGATTTACAATGAGTGATATTAAAG	29	CAACATGAAAAGAGATGTCACTCATTGGTACACAAAAGACCAGCCCATCTATGAAAACACAGATGAAATGGCCGACACAAGAATCGATGTAACCAGGATACCAGCTGGATCAG	29	ACACGCCTCCATGTTTGAAAATATCTCACAACACTTTCGAGACTATGGAAAAAGCTAATTGGGAATTTCTACGACTGTCGCTTCCTGTTATATGCCAAATGGAGTTTATTGA	29	AAATATGAAGAGAGATGTCACTCATTGGTATACTAAAGATCAGCCTATCTATGAGAATACAGACGAAATGCCCGACACGAGGATCGACGTCACCAGAATACCTGCAGGATCAG
								30	GTACAATTGGAAAACAAATGGTGGATACATTGGTGGAGTCTGCTAGTAACGTGGAATTGATTCTTAAATACTTTGATATGTTCCTTAAGCTGAAAGATTTAATCGAGTCTCCGAGTTTTGCTGAGATTGATATTAAGAATGAGGGTTGGGTGACACCCAAGGATTTCAGAGACAAAATGGAGCAATCAAAGAATTACACACC	30	CGAGGAAATTGACTTTTTGCTGGCCTGCTGTGAACGGAACCACGAGGGCAAAATCGATTATGCAGGCTTCGTGGATCGTTTCCATGAACCCTCGAAGGAGATTGGTTTCAATCTGGCTGTGCTGTTGACAAATTTGAGTGAGCACATGCCCAACGAACCACGCTTGGCTCGCTTCCTGGAAACTGCCGGATCGGTATTGAACTATTTCGAACCATTCTTGGGCCGCATAGAAATCCTGGGTAGCTCCAAGAGAATTGAACGTGTCTACTTTGAGATTAAGGACTCCAACATCGAGCAGTGGGAGAAACCCCAGATTAGGGAATCGAAGCGGGCCTTCTTCTATTCTATTGTAACTGAGGGCGGCGACAAAGAAAAGCTTGAGGCTTTCGTCAATTTCTG…	30	GTGCACGACGAAGCCGAGGGTACAGCGAGCGTGATGCAGTTCGAGCATCCCCTTCCGGAATCAGACGACGACGAGGACTACATAGACACTGGAGCTGCGATCTTGAACTTCTATTGCACCCTGGTAGATCTGCTAGGTCGTTGCGCTCCAGATTCTTCCGTCATCGAGCAAG	30	GGAAGAACGAGTCTCTTCGAGCGAGGGCTATTCTTCGATCTCTGGTGCCACTCGATGATCTACAAGGTGTCCTGTCTTTGAGGTTCACGTTATTGAATCCCGCGGCAGGCGAAGAAAAACCAAAAAGCGATATGCCGTCTGGTTTGATTCCTGGACATAAACAGAGCATCGTTCTGTTTTTGGAGCGCGTTTACGGAATCGAAACCAGAGAATTGTTCTTTAAGATACTCGAGGAAGCGTTTCTGCCCGATCTCAGAGCCGCCACTATGTTGGATAGG	30	GAAAGAACGAATCTCTTCGAGCGAGAGCCATTCTTCGATCGTTGGTGCCTCTTGATGATCTACAAGGTGTCTTGTCTTTAAGATTCACCTTACTGAATCCAGCAGCAGGTGAAGAGAAACCAAAGAGCGATATGCCGTCTGGTTTGATTCCTGGACACAAGCAGAGCATCGTTCTGTTTCTGGAACGCGTTTACGGCATCGAAACTCGGGAACTGTTCTTCAAAATACTCGAGGAAGCTTTCTTGCCTGATCTCAGAGCTGCTACTATGTTGGATAGG	30	CACTGTAAACAGTTGAACGACGAAGGTGAGGGCAATGGAATAGTGCCATTCGAGCATCCGCTTCCGGAGTCCGACGACGACGAAGATTACATTGATACCGGGGCTGCAATTCTGAATTTCTATTGCACCCTTGTTGACTTGCTCGGTAGATGCGCGCCTGACTCATCTGTCATTGAACAAG	30	GGAAGAACGAATCTCTGCGAGCTCGGGCGATCTTGAGATCGCTGGTGCCTCTGGACGATCTTCAGGGTGTGTTGTCCTTGCGATTCACCCTGCTCAACCCAGCCGCAGGCGAGGAACGACCGAAAAGCGACATGCCATCGGGCTTGATACCGGGACACAAGCAAAGCATCGTGCTGTTTCTCGAACGCGTTTACGGCATCGAAACGCAGGAATTATTCTACAAGATATTGGAGGAGGCCTTCCTGCCGGATTTACGCGCTGCCACGATGCTCGATAGA	30	GTGCCCAACCAAAGCTTGCAAGTGCACGCCCTGAAGCTGTCCGACATCCGCGGTTGGTCGATGCTCTGCGAAGACCCCATTTCCATGCTCGCGCTCCACATCCCCGAGGAGGATCGTTGCATAGACATACTGGAGCTCATAGAGATGGACAAATTGTTGAGTTTCCACGCTCACACTCTTACGTTATACGCTGCGCTGTGCTACCAGAGTAATTACAAGGCGGCGCACGTCCTGTGCAAGCACGTCGATCAGAAACAGTTGCTCTACGCTATAAAATCGGAGTATATGAGCGGACCGTTGCGGCAAGGTTTCTACGATTTGCTTATCGCGGTCCATTTGGAATCCACGGCGACAACCAT	30	GGAAGTGTGTAAAAACGAGTATGTAATTCCCATTGGGCAAGAACTGAAAGATCTATATGAAAATGTGGATATGGGTCACAGTTTGCGACGACTGAAGATGGAGTCGGTTGTGCCACAAATGAAAACTTCCGATATCAG	30	ACCTTTACTTAAACTAGTAGACCGCCTGTTGTTAGTCGGCATGTTACGCGATGAAGACATTGCCAAACTGCTGATAATGATTTGTCCCGAAACTTGGGACCCTTCATTCGTCAAAGACGGAAAAGACGAGCACCGCAAAGGCCTCCTCTCGATGAAAATGGCCGAAGGAGCGAAGCTCCAAATGTGTTACTTGCTCCAGCATTTGTGCGACATTCAATTGAGGCACAGAGTGGAGTCCATCATTGCCTTCAGTCACGATTTCGTCGGTGATTTACAATCGGATCAGTTGCGACGTTACATTGAAATCAAACAATCAGACCTTCCTTCTGCTGTCGCAGCCAAGAAAACGCGTGAGTTCCGGTGTCCACCACGCGAGCAAATGAACGCGATTTTATCGTT…	30	TGACAATATCGACAATATAAAGAACCTCTATTCTCCGTACTTTCCTTTGGACGTTGTTAGAGACTATATAATGACAGCCTTGACAGAATCCGTGGAAATCAATCAATTACATAACAGGGATCCAATAGGAGGTTCTAATGAGAACCTGTTCTT	30	ATGGATTTAAAACTGGTCCCACCAGCTATTCCTGATAGACCAGGAGGTCCAAAAGCGATGTCATTTACACCTACATCAGCAGGAATTGAATTTGTGGGAAATGAAATATTTGATTTAGAATGTTTAAAATTAATAAATGAGTATTACTATGGTGTAAGAATATTCCCGGGTCAAGACCCTACACATGTTTACGTGGGATGGGTTACTACTCAATATCATCTTCATACTAAAGATTTCAGCCAAAACCATGTGCGAAAAAGCACTGTAACAATTGTCGATGAACATAATAGAATTTTAGAAAG	30	GTTTACATCGCGGTTACTCTGAGGATGCTGTAGAAGCAGATGAGGTTTTGGCTCCGAGTTCATCTCCACAAACTAAAGGAAAGATGAGACAAGTACCTCCAAGACCTCCAAGAAAAGGATCACTTTCAAGGCCAGAAGATGTTGCACAGATGAATGGGACTTTGGAACCAG	30	GTTTTTCTCGCGTAAAAGAGATGCAAGTGGCGAAAGAGGGAAGAAAGGTAGAACTCCCGAGCCAGCTTCTAATAATCTGTTGGAACCGCCAAGGACACCACAGATGCAGAGGGGTGGAAGCCTGATAAGAACACCTACAAAAGCTCTTGCT	30	GTCTTCATCGAGGATATTCTGAAGATGCGGTAGAAACAGATGATATGATGCTTAGTCCAGCATCTTCACCAATGACAAAATCCAAACGAAGTCCAAAGCCAACAAGACCTCCAAGAAAAGGTTCCTTACCCAGATCTGATGATATTCCTCAAATAAATATAAAAATGGACAAAG	30	GCCATTATTAAAACTTGTAGACAGACTTTTACTTGTTGAAGTTCTTCGAGATGAAGATTTAAAAAAGCTTTTGATTATGATGGATCCTGAAACTTGGGATGAAACATTTGATAAAA	30	GTCTCCAGAGAGGTTATTCAGAAGATGCTGTTGAAGCTGATGAACTCATAATGAATGGACCAGATTCTCCTCCATCTCCTAGCAAACTGAAGCATAAGCCATCTAGACCACCAAGACGGGGTTCACTTTCACGAAATGCTACATATGACAATTTGGAGAATGGTCAAATTAATGGCACATTAGATCCAG	30	GTCTCCAGCGAGGTTATTCAGAAGATGTTGTAGAAGCAGATGAAATTATTATGAATGGACCAACACCTGATTCTCCACAGTCACCTAGCAAACTTAAGAATAGACCATCTAGACCACCGCGCAAAGGTTCCTTGTCAAGAAATGCTACTTATGATAACATGGAAAATGCATTGACAAATGGGATGCTGGAACCAG	30	AGACTCCACCGTGTCTGAAAATATCTCACAACACATTCGAAACGATGGAAAAAGCCAACTGGGAGTTTCTGCGTTTGTCTCTACCGGTCATTTGCCATTCGCAGTTTATAGA	30	TGAGAACGAAAAGGCTCGTCGTTGGGTAGAGATCAAAGAGCGACAGCAGATCTTAATGAAAGAGGCGACGGAGGCACAGATGCCAGCACACATCGACCAGATCATGAGGAGTGGCTTCACTATGAATGATATTAAAG	30	ACACTCCACCATGTTTGAAGATCTCTCACAACACGTTCGAGACAATGGAGAAGGCTAACTGGGAGTTCCTGAGGCTGTCGTTGCCTGTTATATGTCACTCGGAATTCATTGA
								31	GGAGGAAATGGACTTTCTTTTGGCTTGTTGCGAACGTAACCACGAGGGAAAAATTGATTATGGAGATTTTGTCGATCGTTTTCATGAACCGTCAAAAGAGATCGGTTTTAATTTGGCTGTATTATTAACTAATCTCAGTGAGCATATGCCCAATGAGCCTCGATTAGCTAGGTTCTTAGAGACAGCAGGATCTGTGCTTAATTATTTCGAACCTTTCCTCGGTCGCATTGAAATTTTAGGTAGCTCGAAACGAATTGAACGCGTATACTTCGAAATCAAAGATTCAAATATTGAACAATGGGAAAAGCCACAAATTAAGGAATCAAAGAGGGCATTTTTCTATTCAATTGTTACTGAGGGTGGTGACAAAGAGAAACTGGAAGCGTTTGTTAATTTCTG…	x		31	GGAAGAACGAGTCTCTGCGAGCGAGGGCCATTCTACGATCCCTGGTACCATTGGATGATCTGCAGGGTGTGTTGTCCTTAAGATTCACTCTGTTGAATCCAGCAGCTGGAGAAGAGAAACCGAAGAGCGACATGCCATCCGGTTTGATCCCGGGACACAAACAGAGCGTCGTGCTGTTTCTGGAACGCGTTTATGGCATCGAAACGAGGGAGCTTTTCTTCAAGATACTCGAGGAAGCCTTCTTGCCTGATCTTAGAGCTGCCACGATGCTCGACAGA	31	AACGATGGATACGAATCAGACATGGCGTTAGCGATGAACCGTTACATTGGAAACAGTATTCTACCTCTGTTGATCAAGCATTCGAAATTCTACAACGAGGCGGATAACTACGCCAGCTTACTGGATGCTACCTTGCACACTGTATATCGATTGAGCAAGAACAGAATGCTCACTAAGGGTCAACGTGAAGCAGTGTCGGATTTCCTCGTGGCATTGACCAG	31	AACGATGGATACGAATCAGATATGGCGTTAGCGATGAATCGTTATATCGGGAACAGTATTCTACCATTATTGATCAAGCATTCCAAGTTCTATAACGAGGCTGACAATTACGCGAGTTTATTGGACGCCACGTTACACACTGTATACCGATTGAGCAAGAACAGAATGCTGACAAAGGGTCAACGAGAAGCAGTCTCGGATTTCCTCGTGGCATTGACCAG	31	GAAAAAATGAATCTCTTCGGGCAAGGGCTATTTTGAGATCTTTAGTGCCCTTAGATGACCTTCAAGGTGTCTTGTCACTTCGGTTTACTCTTTTTAATCCTGCTGCTGACGAACCAAGACCAAAAAGCGATACGCCATCTGGGCTGATTCCTGGTCACAAGCAGAGTATCGTACTATTCTTGGAGCGTGTTTATGGCATAGAAACTCAGGAACTGTTTTTCAGAATATTAGAAGAAGCATTCTTGCCAGATTTGAGAGCAGCAACCATGTTAGACCGG	31	AACGATGGTTACGAATCCGACATGGCGCTTGCTATGAACCGCTACATAGGGAACAGCATTTTGCCGTTACTGATCAAGCACTCGAAGTTTTACAACGAAGCCGACAATTACGCGAGTTTACTCGACGCTACGTTGCACACGGTCTATCGGCTCAGTAAGAACCGGATGCTGACGAAAGGACAGCGAGAGGCCGTTTCGGATTTTCTCGTTGCATTGACTAGGCAA	31	GGAGGTCTGTAAAAACGAGTACATCATTCCGATAAGTCAGGAATTGAAAGATTTGTACGACGATCTGGAGATGGGACACAGCTTGAGGAGGCTTAAAATGGAGTCGGTGCAGCCGCAAATGAAAACGTCGGAAATAAC	31	CGACCTGATAGACAGCATTAAGAATCTTTACTCTCCGTTTTTCCCCTTGGACGTGGTGAGAGACTACGTAATGACCGCTTTGGCTGAGTCCGTTGAAGTAAACCAATTGCATAATAGAGACCCCATAGGAGGCTCAAACGAAAACTTATTTCT	31	GTTAATGGTGAAAGTGTTGAGGAGAATGCAAATTTAGTTATTAGGTTGCTTATCAGGAGGCCTGAATGTTTAGGGCCGGCTTTAAGAGGCGAAGGCGAGGGCTTGCTGCGTGCTATCGTAGATGCGAACAAA	31	GCCATTGCTGAAACTCGTCGATCGACTACTTTTAGTTGGAATGTTAAGTGACGAAAATGTGGAACGACTTCTCATAATGATCTGTCCAGAAACGTGGGATCCAACGTTTGAAAAAGAAGGCAAAGATGAGCACCGAAAAGGTCTACTCCAGATGAAAATGGCTGAAGGTGCCAAATTGCAGATGTGTTATCTTCTTCAACATTTGTGCGACATACAATTGAGGCACCGTGTAGAATCCATTATAGCGTTCAGTCATGATTTCGTGGCCGACTTGCAAACAGATCAGTTGCGACGTTACATCGAAATTAAACAATCAGATTTACCTTCCGCGGTTGCCGCGAAGAAAACGAAAGAGTTTAGATGCCCACCCAGGGAGCAGATGAATGCCATTTTGT	31	CATTGATCGGCAAAGTTGTTATATGGTTCGATCCGATGAATTGTACAATGAAGTTACAAATGATTCATCGGGAAAGGCAGCCTCTCAAGGCATGACCATTGGTTGTTTTATTGACATAGCTACTGGACTGATGTCATTTACATGCGAAGGAAAAGAAACTAGTTTTAAATTTAAA	31	GTATGGGAAATATGAATAGATCAACTAGTGAACTTGACTTTAATCGATACAATGGTGAGGCAGCCGACGGTACGGATAAAAAGAAACGTGGTAGATCACCATTCAG	31	GATGTCAAACCACCGTCTCCTATGGCAGACCGAGGGGGACCAAAAACAATGTCCGTCCCACAAGGATCAGGAGTCGAATCCATCGGAAACGAGATTTATGATGCTGAATGCTTAAAACTTATTAACGAATATTACTATGCCGTGAGAATATTCCCAGGACAAGACCCAACTCATGTTTATGTCGGATGGGTGACAACGCAGTTTCACCTTCACAGCAATGACTTCAGCCAGAGCAAAGTCCTGAAAAGCACAGTGTCTGTCGAAGATGACTACAACCGCATTATCGAGAGTATCGAAAGGCAGAGCTGTTACATGCTCAGGGCCGATGAACTTTACAACGAAGTCACTCAAGATGCATCAGGAAAAGTGGCTTCTCAAGGCATGACCATTGGATGTTCC…	31	GAAAAATTCATAGATCTACCAGCGAATTGGATTTAAATCGTAATGACATGAATCACGATATGAGTAAAGATGACAAGAAGAAAAGAGGGCGTTCACCTTTCAA	31	GTGGCAAAGATGAACATAGAAAAGGATTGTTACATATGAAAATGGCGGAAGGAGCCAAACTTCAAATGTGTTACGTTTTACATCATTTTGGCGACATTCAATTAAGGCACAGAGTCGAATCTTTGATAGCATTCAGTGCAGAATTCGTTGGTGAGTTGCAACAGGATCAACTCAGAAGATATACAGAAATAAAACAATCGGATTTACCATCTGCCATTGCGGCTAAAAAAACTCGAGAGTTTAGATGTCCACCGAGAGAACAG	31	GCACAATGCAGCGCTCTACAAGTGATGTTGATTTAAACCAGTATGGTGATGGATTGACAAGCCCAGATGCAAAAGATAAAGAGAAGAAACGAGGACGTTCACCTTTTAG	31	GTAAAATTCATAGGTCAACAAGTGACATGGATCTCAATAGATACAACATCGATGGGATGGCAAATAACCAAGATGCTATCAGAGATGACAAAAAGAAGAGGGGTCGTTCACCATTCAG	31	TGAATCAGAGAAAGCACGACGCTGGGTAGAGATTAAGGAACGTCAGCAGATCCTCATGAAAGAGGCCACCGAAGCTCAGATACCAGCTCACATCGACCAAATCATGAGGAGTGGATTTACTATGAATGACATAAAAG	31	GTCTGCACTACGATGAGAATCAAGAAGAAATGCCAACAAGTTCTAAAGTGAAGAGACAACCATCAAGACCTCCTAGGAAAGGATCAATCACTCGAGGCGTTACTATACAGAATTATAATTTGCAACCAG	31	TGAAGCAGAGAAAGCTCGCAGATGGGTGGAGATCAAGGAACGACAACAGATCCTCATGAAGGAGGCTACGGAAGCCCAGATGCCAGCCCACATAGACCAGATCATGCGCAGTGGGTTCACCATGAACGATATTAAAG
												32	AACGATGGCTACGAGTCTGACATGGCACTGGCGATGAATCGCTACATCGGGAACAGTATCCTACCTCTACTGATCAAGCATTCCAAGTTCTACAACGAGGCAGACAACTATGCCAGTCTGCTCGACGCCACGCTGCACACTGTCTACAGATTGAGCAAGAACAGAATGCTGACGAAAGGTCAACGTGAAGCCGTGTCGGACTTCCTCGTGGCATTGACCAG	32	CCAAATGCAACCCAGCATGTTGCTGAAGCTGCTTCGAAAGCTCACCGTAGACGTGTCCAAGCTATCAGAATATACGACAGTCGCTTTAAGG	32	CCAAATGCAGCCTAGTATGCTGTTGAAGCTGCTTCGAAAACTGACCGTGGATGTATCCAAGCTATCTGAATACACGACCGTCGCTTTAAGG	32	AACGACGGCTATGAATCCGATATGGCTTTGGCTATGAATCGTTACATCGGCGTCAGTATTTTGCCACTTCTTATCAAGCACTCGAAATTCTATAACGAAGCAGATAATTATGCGAGTTTACTCGATGCCACCTTACATACCGTCTATCGCCTAAGCAAAAATCGAATGTTGACCAAGGGACAGAGAGAAGCAGTGTCCGATTTCCTGGTAGCCTTGACCAG	32	ATGCAGCCGAGCATGTTGCTGAAGTTGTTGCGCAAGTTGACTGTTGACGTGTCGAAATTGTCAGAATATACCACAGTAGCACTCAGA	32	GGAAAACATAGAGAATATAAAAAATTTGTATTCTCCACATTTTCCGCTAGATGTGGTGCGCGATTATGTCATGATGGCCTTGGCCGAATCCGTTGAGATTAACCAGGTTCACAACCGAGACCCCGTCGGAGGATCCAATGAAAATTTGTTTTT	32	GCCGCTGTTAAAACTCGTGGACCGCCTCCTATTAGTTGGAATGCTGAGCGACGATAACGTCGACAAACTTCTCATAATGATCTGTCCCGAAACGTGGAACCCTACTTTCAAAAAAGAGGGCAAAGACGAGCACCGAAAGGGCCTGTTGCAGATGAAAATGGCCGAGGGGGCCAAACTCCAAATGTGCTATCTTCTGCAACACTTGTGCGACATACAGTTGCGACACAGAGTCGAATCAATCATTGCCTTCAGTCATGATTTTGTGGGCGATCTGCAGACTGACCAATTGAGGCGATACATCGAAATCAAACAGTCCGACTTACCTTCAGCTGTTGCCGCGAAGAAAACCAAAGAGTTTCGTTGTCCACCCAGAGAACAAATGAATGCCATTTTGTGTAA…	32	ATGTCTGAACGTATTTCCGACAGACGAAAAATGATGGACGAAGCTGAAGGCACCGTAAACGTCGCTCCTTTCACTCACCCTCTTCCAGAAAGCGACGACGACGAAGACTACATAGACACGGGAGCCGCCATCCTGAACTTCTACTGCACTTTAGTAGACCTTTTAGGACGATGTGCCCCCGATGCAACAGTTATAGAACTT	32	GTTTCAAGAATTTAGAAGAAGAAGAAAAAGAAAATTGTCCCTTGGGTGACGATTTGTGTGAAAGAATGAATAGTTTCCATGATCAACTTATGACTCAAGTGTCTTTGCAAGCTCTTCAGGCTCCAGTTGAGGATGAGAACCATGAAGAACAAGTCAAACCGGGGCCTCTTAAAAAACTTTATAACTTGATTAATGCGGTTAAGGAACTCGAAGAAGATCCAAAGCCCGAACCAG	32	ATGGAACCAGACATTAAGTTATTCCCTGCAATATTTGTGGAAGCAAGTAGCAAAGAGATTTTACAAATCGAATTGGGCAGAACTTCAACCACACTTCCATTATCTGCAGCTGTCTTACAAAATTCGGAACGTCATGTTCTTCCTCAG	32	ATTCTTCTCAAGAAAGCGAGATGCTAGTGGTGAAAGAGCTAAAAAATCAAGAACACCCGAACCTGCTGCTCTACTACTGGAACCTCCAAGAACACCTGTCCTTCAGAGAGGAGGTAGCATGATCAGGTCTTCGGGTCCGGTTAAACCAGCAATGCAG	32	ATGGAACCAGACACCAAACTATTCCCAGCAATTTTTGTTGAAGCGACAAGCAAAGAAATCCTTCAGATCGAGCTTGGAAGGACACCCACAACTTTGCCCCTTTCGGCAGCTGTACTTCGCAATTCCGAACGGCATGTGATTCCACAG	32	ATTTTTCTCGAGAAAAAGAGACGCCAGCGTAGAACATGGTAAAAAAGCAAAAACACCGGAACCTCGCATGGCAGATAGACCGGATAAACATGTCTCTCGTTACAATACATTGAATGTTAGACAAACTCCTCAAATAAGAGTTTCTCAG	32	ATGAACGCCATCCTTGGTTTTAAAAACCTTGAAGATGATGACGTAGAAAATTGTCCGTGTGGAATAGAATTAAGAGAAAAATTAAACGTTTTTCATTCGAAGCTAATGAGCCAAGTTTCATTAACGGCTCTTCAAGAGCCACTGGAAAGTGAGGATGAAGAAACGAGTGATAAACCCA	32	ATTCTTTTCTCGAAAACGTGATGCAAGTGGCGATCGTGCTAAGAAGGGCAAAACTCCAGAACCAGATGGTGATGTTAGTCCTGAAAGGAAACCTATTGGTATGAGAACAAACACCTTGCAAGTTAGAGGAGCGCCACAAGTCAGGGTCTCAACG	32	ATTTTTCTCCCGAAAACGAGATGCAAGTAGTGAAGGTATGAAGAAGGCGAAAACTCCAGAACCAGGTGGTATAGATGGTGAAATGCTACCAGAAAGAAATAAACCACTTGGTATGGGTCGGACAAATACACTTCAGCCACCACGAACTGCTCAAGTTCGCATGTCTCAG	32	GTCTGCACTACGAAGACAATCAAGAAGAGATCCAGAGCTCCAAAGTGAAACGTCAGCCGTCCAGACCACCACGTAAGGGTTCAGTCACACGCGGTGTCACGATACAGAATTACAATACACCATCAG	32	GACAAGCCAACGGCATGCACCGGTCTACAAGTGAAGCTGAGATGGCCAAATACGAACTCGGAGTTAACAATGTTCAAGATGACAAGAAAGATAAGAGAGGACGCTCACCATTCAA	32	GTCTGCACTACGAGGACAACCAGGAGGAGCTGCAGGGCTCGAAGGTGAAGCGGCAGCCATCGCGGCCGCCGCGCAAGACCTCCATACCACGCGGCGTTACCATACAAAATTATAATATACAACCAG
												33	CCAAATGCAACCCAGCATGCTGTTAAAACTGCTCCGCAAACTGACCGTAGACGTGTCCAAGCTGTCCGAATATACGACCGTCGCTCTCAGG	33	TTGCTGACCCTTCACTACGATCGTTGCGCGAAATATTACGGATCGACCGGTGGACAAGGCGCATACGGTGCATCGAGCGATGAAGAAAAACGCCTGACTATGGTTCTCTTCAGCAACATTTTCGATTCGTTATCCAAGATGGACTATGATCCAGAATTGTTTGGAAAAGCTCTACCTTGTCTCACAGCTATTGGTTGCGCGTTACCGCCTGACTATTCATTGTCCAAAAATTACGATGACGAGTGGTACGGAAGCAAATCAGCATCTGCACAGTCGCCTGATGGACCTTATAATCCTCAGCCAATCAATACCTCTAG	33	CTGCTGACTTTGCATTACGATCGTTGTGCAAAATATTACGGTTCAACCGGCGGACAAGGTGCATACGGTGCATCGAGCGATGAAGAGAAACGTTTGACAATGGTTCTGTTCAGCAACATATTCGATTCGTTGTCCAAGATGGATTATGACCCAGAATTGTTCGGAAAAGCTCTGCCTTGTCTCACAGCTATCGGTTGCGCGTTACCGCCTGACTATTCGTTATCTAAAAATTACGATGACGAGTGGTACGGAAGTAAATCTGCGTCTGCACAGTCGCCCGATGGACCATACAATCCTCAACCTATCAATACGTCCAG	33	TCAAATGCAGCCAAGCATGTTGCTGAAATTGCTGCGAAAGCTTACCGTTGATGTCTCTAAATTATCTGAATACACCACTGTCGCTCTCAGG	33	CTGCTGACGCTGCATTACGAACGTTGCGCAAAGTACTACGGCTCCACCGGCGGTCAAGGCGCGTACGGGGCGTCGAGCGATGAGGAGAAACGCCTCACAATGGTCCTCTTCAGCAATATATTCGACTCCTTGTCCAAGATGGACTACGATCCGGAATTGTTCGGCAAAGCGCTGCCTTGCCTGACGGCTATCGGCTGCGCCTTACCGCCGGATTATTCCCTGTCGAAGAACTACGACGACGAGTGGTACGGCAGCAAGTCGGCCTCGACTCAATCACCCGACGGCCCTTACAACCCGCAGCCAATCAACACCTCCAG	33	GCCTCTCCTGAAACTTGTGGATCGGTTACTGCTCGTGGGAATGTTAAGCGACGAAGACGTAGACAAACTACTGATAATGGTGTGTCCGGAAACCTGGGACCCGTCCTTCGAGAAGGACGGCAAGGACGAGCACCGCAAAGGCCTGCTTTCTATGAAGATGGCCGAGGGAGCCAAACTGCAGATGTGCTACTTGCTCCAGCACCTGTGCGACGTTCAGCTACGCCACAGGGTGGAATCTATAATAGCCTTCAGTCACGATTTCGTCGCAGATCTACAGACCGATCAGTTGAGGCGTTACATTGAGATCAAACAGTCCGATCTGCCGTCGGCGGTGGCGGCGAAGAAAACCAAAGAGTTTAGGTGCCCGCCCAGAGAACAGATGAATGCCATTTTGTGTAA…	33	ATTTCAAAAATATCGAGGAGGAAGAAAAAGAAAATTGTCCCCTGGGTGATGATTTATGCGAAAGAATGAACAATTTTCATAATTCGCTGATGACGCATGTGTCGCTTCAAGCCCTCCAGGCTCCGGTAGAAGAAGATAATCCGGATGAGCACGAGAAGCGAGGTCCTTTTAAAAAACTTTACAACATAATAAATGCTGTCAAAGAGCTGGAGGAAGAGCCCAAACCCCCACTAG	33	GGCAAAAACGAATCACTTCGTGCCCGTGCCATTCTCAGATCTCTAGTTCCACTCGAAGACCTTCAAGGCGTCCTAAGTCTCAGATTTACTCTTCAAAACCCAGCGGCTGGCGAAGAGCGACCCAAATCTGATATGCCATCAGGTCTAATCCCTGGCCATAAACAATCCGTTGTACTTTTCTTAGAAAGAGTTTACGGAATTGAAACTCAAGAACTCTTCTTCAGATTGTTGGAGGAAGCGTTTCTGCCTGATTTGAGATGCGCTACTATGCTAGACAGG	33	AACCTGAAAAAAAGACTCCCGAAGAAGTATTCAGGAAAGTGTTGATTAGTACTATTGTAAGATGGGCAGAAGAGGCGCAGATTGAAATGGCAAATCTCGTACAAGAAATGTTCAG	33	TTTCCACCTAGATTAAAAGTCCAATGTTTAAGACCACATCAGTGGGCTAGAGTTCCAAATGATTCTTTACACATTCACACTCTGAAATTATCTGATATTAGAGGATGGAGTATACTCTGTGAAGATCCAGTGTCGATGATTGCACTACACATTCCCGAAGAAGATCGATGTATAGATATCTTAGAGTTGATTGAAATGGAGAAATTATTATC	33	GAAATGAAACCTCCATCACCTCTGGCTGAACGTGGTGGTCCAAAAGCAATGTCTGTTATACAAGCATCAGGAATAGAAACTGTTGGGAATGAATNGTTTGACGCTGAATGTCTAAAATTAATCAATGAATATTATTATGGCGTAAGAATCTACCCTGGTCAAGATCCTACTCATGTCTACATTGGCTGGGTTACAACTCAGTTTCATCTTCACTCAAAAGATTTCAATCAAAATCGTGTTCGGAAGAGTACTGTCACTTTAGCTGATGAATTTCATAGGGTCATTGAAAG	33	TTTCCCCCAAGGATGAAAGTACAGTGTCTGATTCCACATCAATGGGCGAGAGTGCCGAACATTTCTCTGCAGGTCCACGCTCTCAAACTGTCCGATATCAGGGGTTGGAGTATGCTCTGTGAAGACCCAATTTCAATGCTCGCGCTTCACATCCCCGAAGAGGATAGGTGCATTGATATTCTCGAGCTGATCGAAATGGAAAAACTTTTGTC	33	AGCGATATGAAAATGACACCTTCACCAGTACTAGAACGAAGCGCTGGTCCGAAAATCATGTCAGTTTCAACTCCTTCCAATGTAGAAGCATTCGGCAATGAGATTTTTGATGCTGAATGTCTGAAATTAATCAACGAATATTTCTACGGTGTTAGAGTATTCCCTGGACAAGATCCGACTCATGTATACGTTGGCTGGGTCACGACGCAATTCCATCTTCATAGTAAAGATTTCAATCAAAGTAAAGTACGAAAAAGTACTACGACAAAGGTCGACGATTATGGACGTCCCACGGAAAG	33	CAACAATGAAGAAACTTTATAGCCTAATACATGCCGTTAAAGAATTGGAAGAAACTCCTGAACCTTCAGAAGAACCACAAAAAAAATCTCCAGAGGCAATTTTTCGAAAGGTTCTTATATCGACCATTGTGCGATGGGCCGAAGAATCTCAAATAGAAACATCTAAACTGGTTAGAGAAATGTTTAGTCTTTTGGTTCGTCAATATGATAGCGTTGGCGAATTGATAAAGGCTTTGGGAAAAACATACGTGACGAATGCGAAAACTCGCGACGATGCTGCTCTTATGTGGGTCGGATTAAGTCAAATACGTTCATTGCTACCCGTACAAATGTCACAAGAGGAAGAAGGATTACTAAGAGAAAGATTATG	33	ACTGATCTGAAAATTGTCCCACCACAAGTTCCTGAGAGAGGTCCAAAAGTAATGTCTGTACCTGTTGCTTCAGGCGTGGAATCGATAGGAAATGAAATATTTGATATTGAATGTCTCAAACTAATTAATGAATACTTCTATGGAGTTCGGATCTTCCCTGGACAGGACCCAACTCATGTTTATGTGGGATGGGTAACAACACAGTTCCATTTCTTCAGCAATGAATTTAATCAGAAGAGTGTTCGCAAAACGACAGTAACAATTGTGGATGATTTTGACAGATTCGTTGACAA	33	ACGGACCTGAAAGTAATTCCACCATCAGTTCCAGATAGGACACCAAAGGCTTTGTCTGTTCCTGCAGCTACAGGTGTCGAGTCCATTGGTAATGAAATTTTTGATGCTGAATGTCTCAAACTCATAAATGAGTATTTCTATGGCGTCCGAATATTTCCTGGTCAGGACCCAACTCATGTGTATGTTGGATGGGTAACAACTCAATACCATGTCCACAGAAAGGATTTTAGCCAGAGCCATGTTCAGAGAGCATCTGTGACAATTGTGGATGAATATGAAAGAATAATGGACAG	33	GACAACAAGTAAATGGAATTCATCGGTCCACCAGTGAAGCAGAAATGGCGAAATATGAATTAGGCGCTCAAACTTTAGCGCCAGATGAGAAGAAAGATAAAAGAGGACGTTCTCCTTTCAA	33	GTTCTTTAGAAGCAAACGCGGTGAGAGTGGGGAAAGAGCCAAGTCTCGCAAGTCCAAAACACCAGATCCTTTCAGCGATACTGAAGTATCTCCAGACAGGGGCAGAAGACCTAATCCACAAATTAGAATATCCCAG	33	GACAACAAGTCAACGGCATGCATCGGTCCACCAGCGAGGTCGAGATGGCAAAGTACGAGCTTGGAGGAGCTCAGAGCTTAGCCCCAGACGATAAGAAGGACAAGCGTGGCCGGTCGCCTTTTAA
												34	CTGTTGACTCTGCACTACGACCGATGCGCGAAATATTACGGATCAACCGGTGGACAAGGCGCCTACGGAGCCTCAAGCGACGAAGAGAAACGTTTAACTATGGTGCTCTTCAGCAACATATTCGATTCTCTGTCCAAGATGGACTACGATCCAGAACTGTTCGGAAAAGCCTTGCCTTGCCTCACGGCCATTGGTTGCGCTTTACCACCTGATTATTCGTTGTCGAAGAACTACGACGACGAATGGTACGGTAGTAAATCTGCATCCACTCAGTCGCCGGACGGTCCTTACAACCCTCAACCCATCAACACCTCTAG	34	TGTGGTCCTCAATAACGACCTCAATCAGATAGTCCAAAAGTTCTCCGAGCATTACCACGACGCTTGGGCCAGTCGAAAGTTAGAAAACGGTTGGACCTACGGCGAACAGTGGTCTGAAGTGAACAAGACTCATCCCAGGCTGAAGCCGTACAACATGTTAAACGATTACGAGAGAGAACGATACAAAGAGCCAGTCAGGGAGAGCTTAAAAGCTTTATTGGCTATAGGATGGAGCGTTGAACATGCAGAGGTGGATGTACCATCTACCAATCGTAGTTCCATGAGAAGATCATCGAAAAGTCAA	34	TGTGGTGCTGAACAATGATCTTAATCAGATAGTACAGAAATTCTCCGAGCATTATCACGATGCTTGGGCCAGCAGGAAGTTAGAAAATGGTTGGACGTATGGCGAACAGTGGTCCGACATGAACAAAACTCATCCGAGATTAAAGCCTTATAACATGTTAAACGATTATGAGAGAGAACGATACAAAGAGCCAGTTAGGGAGAGTTTAAAAGCTTTGCTTGCTATAGGATGGAGCGTTGAACACGCAGAAGTGGATGTGCCCTCTACGAATCGTAGCTCGATGAGAAGATCATCGAAAAGTCAG	34	CTTTTAACTTTGCATTACGATCGTTGTGGAAAGTACTATGGTTCCACTGGTAGTCAAAGTTTGTATGGAGCATCCAGTGATGAAGAAAAACGTTTGACCATGGTTTTGTTTAGTAATATTTTTGACTCTCTATCAAAAATGGATTACGATCCCGAACTATTCGGCAAAGCACTCCCTTGTCTGACGGCTATTGGGTGTGCCCTACCACCAGATTATTCACTGTCGAAAAATTACGACGACGAATGGTACGGTAGTAAGTCTGCTTCGACTCAGTCTCCTGACGGACCTTACAATCCTCAGCCCATTAATACATCCAA	34	CGTGGTGCTGAACAACGATCTTAATCAGATAGTACAAAAGTTCTCGGAGCATTATCACGACGCTTGGGCCAGCCGGAAACTGGAGAACGGCTGGACCTACGGCGACCAGTGGTCGGACACGAATAAGACTCACCCGCGATTGAAACCGTACAACATGCTGAACGACTACGAGCGAGAACGATACAAAGAGCCTGTCAGAGAGAGCTTGAAGGCTCTATTGGCGATCGGTTGGAGCGTGGAGCACGCAGAGGTCGACATGCCGTCGACCAATCGTAGTTCCATGCGAAGGTCTTCCAAGAGTCAA	34	GCTTCAAAAATTTAGAGGAGGAGGAGAAAGAAAACTGCCCGTTGGGCGAAGACCTATGCGACCGGATGAACATCTTCCATGGCAGATTGATGACCCACGTTTCCTTGCAGGCCTTGCTGGCCCCCCAAGAAGAAGAAAATCCCGATGACCTGATGAAACCGGGTCCGATTAAAAAACTATTCAATTTCATAAATGCCGTAAAGGAACTCGAAGAAGAGCCCAAAGAGGAACCCGAACCCGAAAAGAAATCGCCGGAGGAAAACTTCCGGAAGGTCCTAATCGACACTATAGTCAGATGGGCCAAGGAAACCCAAATAGAAACTTCTAAACTCGTTCAAGAAATGTTTAGTTTACTGGTAAGGCAGTACGATTCGGTCGGAGAACTGATAAGGGCCCTGG…	34	AGCCCGAAAAGAAGACTCCTGAAGAAGTATTCAGAAAAGTGTTAATCAGCACCATTGTAAGATGGGCTGAGGAGGCTCAGATCGAAATGCCCAATCTAGTACAGGAAATGTTCAG	34	AACGACGGCAGCGAGTCCGACATGGCATTAAGCATGAACCGCTACATCGGCAACTCGATTTTACCACTCCTCATCCAACACAGCAAATTCTACAGCGAAGCTGAAAACTATGCCTCTCTCCTTGACGCTACTTTACACACAGTCTACCGACTGTCCAAGAACCGTATGCTCACCAAAGGCCAACGAGAAGCCGTTTCTGATTTCTTGGTAGCCTTAACAAGTGCTCTCCAACCCTCAATGTTGCTAAAACTTCTCCGCAAACTCACAGTTGACGTTTCAAACTTATCGGAATATACAACAGTTGCTTTGCGACTTTTGACGCTACACTACGACCGGTGTGCCAAATATTACGGTTCCAGCACCGGCCAAGGCCTCTATGGAGCCGCTAGTGATGAAGAG…	34	CCTTTTAGTAAGACAATATGACTCTGTTGGAGAATTAATTAGAGCTCTGGAAAAAACTTACATAATTAATTCCAAAACAAAAGTAGATGTTGCTGAAATGTGGATTGGTTTGAGTCAAATTAGAGCTTTGCTGCCAGTGCAAATGTCTCAGGAGGAAGAAGAACTAATGCGTGAACGACTCTGGAAGTTAGTGAACAATCACACATTTTTCCAACATCCAGACTTGATCAGAGTGCTCAGAATTCACGAAAACGTAATGGCTGTAATGATCAATACACTCGGACGTAGATCACAGGCTCAATCCGATGCTAGTATTCAAACACAAGCCACAGAAGGTGAATCTGGAACAACCAAGGAGAAG	34	TTTCCATGCTCACACATTGACTTTGTACGCTGCTGTGTGCTACCAAGCCAACTACCGAGCTGCTCACATATTATGTACTCATGTAAATCAAAAACAATTGTTATATGCTATATGTTCAGAATATATGTCTGGTCCATTGCGTCAAGGATTTTATGATCTCTTAATAGCTTTGCATTTAGAGTCCCATGCCACAACAAT	34	TTTTGAGAGACAAAGTTGCTATATGGTCCGTGCGGATGAATTGTACAATGAAGTTACGCAAGATCCATCTGGTAAAGGAGCCTCTCAAGGAATGACTGTCGGATGTTTTATTGATACTGCTACCGGCTTTATGACATTTACATGCGAAGGCAAAGAGACCAATTACAAATATAAA	34	ATTCCATGCCCACACTTTGACACTTTATGCGGCTTTGTGTTACCAATCGAATTACAGAGCAGCACATGCACTTTGCCAACATGTAGATCAGAAACAGCTCCAGTATGCCATCAGATCTGAATACATGTCTGGACCACTGAGATTGGGCTTTTATGACCTGTTGATTGCCCTCCATATCGAATCTCATGCAACAACAAT	34	CATTGAAAGGCAAAGTTGTTATATGGTAAGGGCAGATGAACTTTACAATGAAGTAACAAACGATGCCTCTGGGAAAGGAGCCTCCCAAGGAATGTTCATTGGATGTTCTGCCGACGCTGCCACTGGTTTCATAACATTTACTTGCGAAGGAAAAGATACATCTTATAAATTTAAA	34	GAAATTAGTAAATAATCACACGTTTTTCCAACACCCGGATTTGATTAGAGTTTTACGTATTCACGAAAACGTTATGGCCGTCATGATGAACACTTTGGGTCGTAGAGCACAAACTCAATCAGATACGCCTCAAACGACCGATCAAGGAGAAGCTGTGCCAAAAGAAAAA	34	CATTGATCGTCAGAGTTGCTATATGGTACGAGCAGATGAACTGTATAACGAAGTAACTCATGATGCATCAGGCAAAGGAGCATCGCAGGGAATGTTTATTGGCTGTTTCATTGACACTGCAACTGGACACATCACATACACTTGTGAAGGAAAGGAAACCAGTCATAAATATAAG	34	TGTTGACCGTCAGAGTTGCTATATGGTGCGAGCTGACGAGCTTTACAATGAAGTAACAAATGATGCATCAGGAAAAGGAGCATCTCAGGGGATGTTTATAGGATGCTTTGTTGATGCTGCTACTGGTTATGTGACATATACCTGTGAAGGAAAGGAAACAAACCATCGTTTTAAG	34	ATTTTTCAAGAGCAAACGTGCCGAGAGCAGTGATCGCGCCAAAATCCGCAAGTCCAAAACTCCAGATCCCTTCAGTGACACCGAACTGTCTCCTGACAGGGGGACGAAGAGACCCAACCCTCAGATCAAGGTGTCTCAG	34	GCCAACCAAAGATATAACGGCATGCAAGGTAGACCTAGCCGACCCAATTTATATGGAAGTCAAGGTGGTTTGAAT	34	GTTTTTCAAAAGCAAGCGCGGCGAGAGCGGCGACCGCGGCAAGTCGCGCAAGTCCAAGACTCCGGATCCCTTCAGCGATACAGAAGTGTCGCCCGAGAGGACCGTGCGAAGGCCCAATCCGCAAATCAAGGTGTCACAG
												35	CGTGGTACTGAACAACGATCTGAATCAGATAGTGCAAAAGTTCTCGGAGCATTACCACGACGCTTGGGCCAGTCGCAAGCAAGAGAACGGTTGGACTTTTGGTGAACAGTGGTCCGAAGTGAACAAGACCCATCCCAGACTGAAACCTTATAATATGTTAAACGATTACGAGAGAGAACGCTACAAAGAGCCGGTCAGAGAGAGCTTGAAAGCTCTGTTAGCCATAGGCTGGAGCGTCGAGCACGCGGAAGTGGATGTGCCTTCTACGAATCGTAGTTCTATGAGAAGATCATCGAAAAGTCAG	35	GCTGATTCAGCGAGTCCATTTAATTATAATCCTCATCCAGTTGACATGACTAATTTGACTCTGAGCAGAGAAATGCAAAACATGGCAGAGCGTCTCGCGGATAATGCGCACGATATTTGGGCGAAGAAGAAGAAGGAAGAACTCATCACTTGTG	35	GGTGATTCGGCAAATCCATTCAATTACAATCCTCATCCAGTTGATATGACCAACTTGACTTTGAGCAGAGAAATGCAAAATATGGCGGAACGTCTGGCGGATAATGCGCATGATATTTGGGCGAAAAAGAAGAAAGAGGAACTTATCACTTGTG	35	CGTGGTTCTGAATAATGATTTAAACCAAATAGTTCAAAAGTTTTCTGAACACTATCATGATGCTTGGGCAAGTCGGAAATTAGAAAACGGGTGGACTTACGGCGAGCAATGGTCTGACTCTAATAAAACTCATCCAAGACTAAAACCCTACAACATGTTGAACGATTACGAAAGAGAGCGTTATAAGGAACCTGTCAGAGAGAGTCTGAAGGCTTTACTCGCCATCGGCTGGAGTGTTGAGCACGCTGAAGTCGATGTGGCATCAACAAGCAGGAATTCTCTTAGAAGATCATCCAAGGGACAG	35	GGCGACTCGGCAAATCCATTTAATTACAATCCTCACCCGGTGGACATGACGAATCTGACGCTGAGCAGAGAGATGCAGAACATGGCCGAGAGGTTGGCAGATAACGCACACGACATCTGGGCCAAGAAGAAGAAGGAAGAACTCATTACTTGCG	35	GATACGTCTCACGAAATGGTTGTGGCGTGTTGCCGGTTCCTGTGTTACTTCTGCAGGACCGGTAGACAGAACCAGAAAGCGATGTTCGAGCATTTCGACTTCCTTTTAGACAACAGCAATATCTTGTTGTCGAGGCCGAGTCTTAGAGGTTCGACGCCATTAGACGTGTCGTACTCGTCGCTTATGGAGAACACAGAATTGGCCCTTGCTCTTAGGGAGCACTATCTGGAGAAAATCGCGATATATTTGTCTCGCTGCGGGCTCCAGTCGAATTCTGAGTTGGTGGAGAAAGGTTATCCGGATCTGGGGTGGGATCCTGTGGAAGGCGAGAGATATTTGGATTTCCTAAGGTTCTGCGTGTGGGTAAACGGTGAGAGTGTCGAGGAGAACGCTAACTTG…	35	CCTTTTAGTAAGACAGTACGACTCTGTCGGCGAATTGATTCGCGCACTTGAAAAAACCTACATAATAAATTCGAAGACGAAACTTGATGTGGCCGAGATGTGGATTGGCCTCAGTCAGATTCGGGCCCTTTTGCCCGTCCAAATGTCCCAGGAGGAGGAGGAGTTTATGCGGGAGCGTCTGTGGAAGCTGGTGAACAACCACACGTTCTTCCAGCATCCGGATTTAATTAGGGTGTTGAGAATACACGAAAATGTGATGGCTGTGATGATTAACACATTAGGAAGACGGTCTCAGGCGCAGTCTGATGCCAGCACTCAAGCTGCAAATCCCGAGGGCGAAATCGGGGGAACAAAAGAAAAG	35	GAGAAGGAACGGTACAAAGAACCTGTTCGTGAGTCTTTGAAAGCCTTATTGGCCATTGGTTGGTCGGTCGAGCACTCAGAAGTGGATCATCCTTCAACCAATCGCAACTCAGTCCACCACCAATCAGGCGAAGGTTCATCCCCCTTTAATTACAACCCTCACCCAGTCGACATGACCAACTTAACACTGTCAAGAGAGATGCAAAACATGGCCGAACGTCTTGCCGAAAACGCTCATGACATTTGGGCCAAAAAGAAGAAAGAAGAGTTGAACACTTGTGGTGGTGGCATCCATCCACAACTAGTCCCTTACGATCTTTTGACCGATAAAGAAAAACGCAAAGATAGAGAGCGTTCGCAAGAGTTTCTCAAGTATTTGCAATACCAAGGATATAAATTA…	35	GATACATCCCATGAAATGGTAGTAGCATGCTGCAGGTTTTTATGTTATTTTTGCCGTACTGGTCGTCAGAATCAAAAGGCTATGTTTGAGCATTTTGATTTCCTTCTAGACAACAGTAATATTCTTTTATCCAGGCCTAGTCTTAGAGGTTCTACACCTCTTGACGTTGCCTATTCCTCCTTGATGGAAAACACCGAACTTGCCTTGGCTTTAAGAGAACATTATCTGGAGAAAATCGCTATATACCTTTCCCGTTGTGGACTCCAGTCCAATACAGAGCTTGTTGAAAAA	35	GGAGGTTTGTAAAAATGAATACATTATACCTTTGGGACATGAATTAACTACCTTGTATGACGATCCACAAATGGGCCATAGTTTACGGTCGTTACAAACGGAATCTGTTCGACCTCAGATGAAAATGACTGAAATTTC	35	ATGGAGCCAGATACCAAGCTCTTCCCAGCAATATTTGTGGAAGCTACAAGTAAAGAAGTGCTTCAGATTGAATTAGGGCGAACTCCTACTACATTACCTTTATCTGCAGCTGTGTTAAGGAACTCAGAAAAACATGTTGTCCCACAA	35	GGAAATTTGTAAAAATGAGTTTATTATTCCACTTGGGCCTGAGTTGAAGGAGCTTTACGAAGACCCAGAAATGGGGCACAGCTTGAGATCCTTGCAAATGGTGTCAGTTCTTCCCCAGATGAAAATGACGGATATAAA	35	ATGGAACCAAGTTCTAAATTATTCCCTGCTATTTTCGTGGAAGCCACGAGTAAGGAAGTTTTACAAATTGAACTCGGCCGTACATCAACCACACTACCACTTTCAGCGGCCATTTTACAAAATTCAGATCGTCATGTTACCCCTCAA	35	GACACATCTCATGAAATGGTCGTTGCATGCTGTCGTTTTCTCTGCTATTTCTGTAGAACATCAAGGCAAAATCAAAAAGCAATGTTTGATCATTTAGCTTTCTTATTAGAAAACAGTAATATTTTACTTTCCCGTCCATCTTTGAGAGGTAGCACTCCGTTAGATGTTGCATACTCTTCTGTTATGGAAAATACAGAATTAGCTCTTGCTCTTAG	35	CTGGAGCCTGAAACCAAAGTTTTCCCAGCTATTTTTGTAGAAGCTACAAGTAAGGATGTCATGCAAATAGAATTAGGCAGAACTTCAACCACATTGCCTCTGTCTGCTGCTGTGCTGCAAAACTCAGAAAGACATGTTATTCCACAG	35	ATGGAACCAGAGACAAAGCTTTTCCCAGCAATTTTTGTAGAAGCAACAAGTAAAGAAATTCTACAGATAGAGTTGGGAAGGACATCAACTACACTGCCATTGTCAGCTGCAGTGCTTCAGAATTCAGAGAGGCATGTCATACCACAG	35	CCGAACCAAAGGTATAATAATGGCACGCAGCCCCGAGCAAGCAGACCCAACTTGTATGGAAGTCAAAGCGGTCTTAAC	35	ACAAATCTGCAAGTAGCAACCCCACCTCAAGAAAGGAAGCAGATGACGACTACAACACTCGCAGCAGCTGCTACAGAAACTGTTGGCAATGAGATATTTGATGCAGATTGCTTGAAACTTATCAACGAATACTTCTATGGTGTTAG	35	GCGAATCAAAGATATAACGGAATGAGTCCACGCGCCAGCAGGCCCAACTTGTACGGAAGCCAAGGGGGTCTGAAC
												36	GGTGATTCGGGAAATCCGTTCAACTACAATCCTCATCCGGTGGACATGACCAACCTGACGCTCAGCAGAGAAATGCAGAACATGGCCGAACGTCTGGCGGACAATGCACACGACATCTGGGCGAAGAAGAAGAAGGAAGAGTTGATTACTTGCG	36	GAGGTGGTATTCATCCTCAACTAGTTCCGTATGATCTTTTGACCGACAAGGAGAAACGAAAGGATCGCGAACGTTCCCAAGAATTCCTCAAGTACCTGCAATATCAGGGTTACAAGCTTCATAAACCAAATAGAGGCGGAGAATCAGAAGTTGCGACGGCTGGAGCCTCGGTGGAATTACGATTCGCCTACTCGTTACTTGAAAAGTTGATAGCCTACTTGGATAAGGCCACAATCAACATGAAATTGCTAAAACCGTCCGACACGTTCAGTCGTAGAAATAGCTTTAAAACGTCTACAAGAGACATCAAATTCTTCAGCAAAGTTGTCCTGCCACTGATGGAAAAATATTTTAGCACACACAAAAACTATTTCATCGCTGTGGCAACGGCTACTAACA…	36	GAGGAGGTATCCATCCTCAGCTGGTCCCGTACGATCTTTTGACCGACAAGGAGAAACGAAAAGACCGCGAACGTTCCCAAGAATTCCTAAAATATTTGCAATATCAAGGTTACAAGCTTCACAAACCGAATCGAGGCGGAGAATCGGAAGTTGCGACAGCTGGTGCCTCGGTGGAGTTGCGATTTGCATACTCGTTGCTAGAAAAGTTGATAGCCTACTTGGACAAGGCTACCATCAATATGAAATTGTTGAAACCTTCAGACACGTTCAGCCGTAGAAACAGTTTCAAGACGTCCACGAGAGACATCAAATTCTTCAGCAAGGTCGTTCTTCCGTTGATGGAAAAATATTTCAGCACGCACAAGAATTACTTCATCGCTGTGGCCACGGCTACCAACA…	36	GGCGAATCCGCGAGCCCATTCGACTATAATCCTCACCCGGTCGACATGACGAATTTAACATTGAGCAGAGAAATGCAAAATATGGCAGAACGCTTAGCTGATAATGCTCACGATATATGGGCCAAGAAGAAAAAGGAAGAGTTACTAACAGTAGGTGGTGGAATCCATCCTCAGCTAGTGCCTTACGATCTCTTAACTGATAAAGAGAAGAGGAAAGACCGCGAAAGGTCTCAAGAATTCTTGAAGTATTTGCAATATCAAGGGTACAAACTACACAGACCAAATCGCGGTGGTGATACTGAAGTAGCCGGCGCCGGTGCAGCAGTTGAACTTCGCTTTGCTTATTCTCTCCTTGAAAAATTGATAGCATACTTAGACAAGGCTACCATCAACATGAAG…	36	GAGGCGGCATTCATCCTCAGCTAGTACCGTACGACCTGCTGACCGACAAGGAGAAGAGGAAGGATCGCGAACGGTCGCAGGAGTTCCTCAAATACCTGCAATATCAGGGCTACAAGCTTCACAAGCCTAATCGCGGCGGGACCGAGACCGAAGTGGCCGGTGCGGTCGCTTCGGTGGAGCTGAGATTCGCTTACTCCTTGTTGGAGAAGCTGATAGCGTATCTGGATAAGGCGACGATCAACATGAAGCTGCTGAAGCCCTCCGACACGTTCAGCCGCAGGAACAGCTTCAAGACCTCCACCAGGGACATCAAGTTCTTCAGCAAGGTAGTGCTGCCGTTGATGGAGAAGTACTTCAGCACACATAGGAATTACTTCATCGCCGTCGCCACCGCCACGA…	36	ATGTCGGAAAGAATCGCAGACAGAAGAAAGATGATGGACGAAGCCGAAGGCACGGTCGTAAACTGCGCTCAATTTACCCATCCTCTGCCGGAAAGCGAGGACGATGAGGATTACATCGATACCGGAGCGGCTATTTTAAATTTCTATTGCACGCTGGTCGACCTCCTCGGAAGGTGTGCGCCGGATGCCGCCGTTATTGCTTTAGGTAAAAACGAGTCGCTTCGCGCAAGGGCCATTTTAAGATCATTGGTGCCACTGGAAGACTTACAAGGCGTTTTAAGTTTACGGTTTACCTTGCATAACCCGGCCGCAGGCGAGGAGAGACCAAAATCCGACATGCCTTCCGGATTAATACCTGGACATAAACAATCGGTGGTACTTTTCTTGGAACGAGTCTAC…	36	GACACCTCACATGAAATGGTAGTAGCTTGCTGCAGATTTTTATGCTACTTTTGCAGAACAGGCCGGCAAAATCAGAAAGCCATGTTTGAGCACTTTGATTTCCTCTTGGATAACAGCAACATCCTGCTGTCCAGGCCCAGTCTGCGGGGCTCCACGCCTCTGGATGTTGCTTATTCGTCCCTCATGGAAAACACAGAACTCGCGCTGGCTTTGAGAGAGCACTATTTGGAAAAAATTGCCATTTATCTTTCTCGATGCGGTTTGCAATCTAATACGGAACTAGTGGAGAAG	36	TCGATGAAATTCAAGTTGCCTCGTATAAAATTTTGCAAGCTTTGTATACTCTGGGCACTGACACGACCCTTACCCACGACAGAAAGTATCTTAAAACTGAAATCGAAAAATACAAACCGGCTTTAGGTTCCTGTTTAGGCGCCTTCAGCTCAACTTTCCCAGTTGCGTTCCTAGAGCCTCATCTCAATAAAAACAACCAATTTTCTTTCTTAAACCGCATTGCAGATCACTCATTAGAAGCCCAAGACATTATGGCAAAAATGGAGGGCTCAATGCCCACACTTGAGACAATTTTATCAGAAGTGGACCAATTTGTCGAAAGTGAAAAGACATATTCTGACGCTCCTCATATTATAGATGTTATAATGCCTATGTTGTGTTCATATTTGCCTTTTTGGT…	36	GGATATCCGGACTTAGGTTGGGACCCTGTGGAAGGTGAAAGGTATCTTGATTTCTTGAGGTTCTGCGTATGGGTAAATGGAGAGAGCGTAGAGGAAAATGCAAATTTGGTTATAAGACTATTGATCCGTCGTCCTGAATGTCTTGGACCCGCATTGAGAGGTGAAGGCGAAGGTCTACTGAAAGCGATTGTAGATGCCAATAAA	36	AGACGTTATTGACAATGTTCGAAACTTATACAGTCCTTATTTTCCATTACAAGTAGTCAGAGAATATGTAATGGCTGCCCTTGAGGAAGCCGTATTAGTTAACCAGGTTCATAATAGAGATCCCATTGGGGGATCTAACGAAAATTTGTTTTT	36	TTCCCTCCAAGATTAAAAGTACAGTGTTTGAAACCTCATCAATGGGCTCGGGTGCCAAACGTATCCTTACAAGTGCATGCTCTTAAACTGTCCGATATCAGAGGCTGGAGTATGCTATGTGAAGATCCAGTGTCTATGTTAGCTTTACATATACCAGAAGAGGATCGATGTATGGATATTCTAGAACTTATTGAAATGGAAAAAATGTTATC	36	TGAACCCATTGAGAGCATTAATACGCTGTACAGCCCTTATTTCCCTCTTGATGCTGTCAGGGATTATGTTATGTTGGCTGTGCAAGAAGCGGTCGAGATAAACCAACTTCACATCAGAGATCCTGTTGGAGGCTCAAATGAAAATCTTTTCTT	36	ATACCACCCAGGCTTAAAGTACAATGCTTGAAACCTAATCAATGGGCTCGTGTACCAAATACCTCGTTACAAGTGCATGCTTTAAAATTATCAGATATTCGAGGGTGGAGTATGCTGTGCGAAGATCCTGTATCAATGCTCGCATTACACATACCTGAAGAAGATCGTTGTATCGATATACTGGAGCTTATCGAAATGGAAAAACTTTTATC	36	AGAACATTATTTAGAAAAAATTGCTGTTTATTTATCTCGGTGTGGACTACAATCAAATTCGGATTTAGTTGAAAAAGGTTATCCAGATTTGGGTTGGGATCCTGTTGAAGGAGAAAGATATTTAGATTTTCTTAGATTTTGCGTTTGGGTAAATG	36	TTCCCTCCAAGACTGAAGGTTCAGTGTTTGAAACCTCACCAATGGGCCCGTGTGCCAAACCAGTACCTGCAAGTGCATGCTCTGAAACTGTCAGACATTCGTGGTTGGAGTATGCTTTGTGAAGACCCTGTGTCCATGTTGGCACTTCACATTCCAGAAGAAGATAGATGTATTGATATATTAGAATTAATTGAGATGGAAAGACTGCTCAG	36	TTCCCTCCAAGACTGAAAGTGCAGTGCTTAAAGCCACACCAGTGGGCACGAGTTCCAAATCAGTCACTTCAAGTACATGCTTTGAAACTATCCGATATTCGTGGCTGGAGTATCCTTTGTGAAGACCCTGTCTCAATGCTTGCTTTACACATTCCTGAAGAGGATAGATGCATTGATATTCTTGAGCTTATTGAAATGGAAAGATTACTCAG	36	ATGGCGACTCCAACTCAGGAGAGAAAGCAGTTAATGACAACCACGAATCTGTCGGCCGCTGCGACGGAGACCGTCGGCAACGAGATATTCGACTCCGAGTGCTTAAAGCTCATTAATGAATACTTCTACGGGGTCAG	36	AATATTCCCCGGTCAAGATCCCACTCATGTGTACATCGGCTGGGTGACCACGCAGTATCACCTTCATTCCAAGGACTTCAATCAAAATAAGGTGATGAAGTCATCTGTCATCATCACCGATGATTATGATAGAGTCATCGAAAG	36	ACGGCTACCCACATGACTCCCACCCAAGACCGCAAACAGATGACGACTACAACGCTCGCGGCTGCCACTACAGAGACGGTTGGCAACGAAATCTTCGACGCGGAGTGCTTGAAGCTCATCAACGAATATTTCTATGGTGTTAG
												37	GAGGCGGTATTCATCCACAATTGGTGCCATACGATTTGCTGACCGACAAGGAGAAACGGAAAGACCGCGAACGTTCCCAGGAATTCCTCAAGTATCTACAGTACCAGGGTTACAAGCTCCACAAGCCGAATCGAGGAGGAGAGTCCGAAGTTGCCACGGCTGGAGCCTCGGTGGAATTGCGATTCGCCTACTCGTTGCTGGAGAAGCTGATAGCGTACTTGGACAAGGCTACCATCAACATGAAGCTGTTGAAGCCGTCCGACACGTTCAGCCGAAGAAACAGCTTCAAGACATCGACGCGGGATATCAAATTCTTCAGCAAGGTTGTGCTACCGTTAATGGAGAAGTACTTCAGCACGCACAGGAACTATTTCATCGCTGTAGCCACAGCCACGAACA…	37	TGGACGAAATTCAGGTGGCATCCTACAAAATGCTGGCGTCTTTATACACTCTCGGTGTAGATGCCTCTCTAACACACGACAGAAAATATTTGAAGACAGAAATCGAGCGTCACAAGCCCAGCTTAGGTTCCTGTCTAGGTGCCTTTTCTAGTTGTTTCCCTGTGGCCTTCCTGGAGCCACATTTAAACAAGCACAATCAGTATTCCCTTTTGAATCGTATAGCCGACCATTCCTTGGAAGCACAAGATATCATGATGAAGATGGAATCGAGTATGCCTACCCTAGAGACGATCTTGACGGAAGTCGATCAATTCGTCGAGTCTGAGAAAACCTACAATGATCTTCCCCACGTAGTTGACATTATTCTTCCTCTACTTTGCTCCTATCTGCCTTTCTGGT…	37	TGGACGAGATTCAGGTAGCATCCTACAAAATGCTGGCATCTCTTTACACCTTGGGCGTAGACGCGACGTTGACGCACGACAGAAAGTATTTGAAGACAGAAATCGAGCGTCACAAACCGAATTTAGGCTCTTGCCTAGGTGCTTTCTCCAGTTGTTTCCCCGTAGCGTTTTTGGAGCCCCACTTAAACAAACACAATCAATATTCTCTTCTGAATCGTATCGCCGATCACTCGTTGGAAGCGCAGGATATTATGACGAAAATGGAATCGAGCATGCCCACCCTCGAAACGATTCTGACGGAGGTCGATCAATTCGTCGAGTCTGAGAAAACTTACAACGAAGTTCCTCACGTGGTCGACGTTATTCTTCCTCTACTTTGCTCTTATCTGCCCTTCTGGT…	37	TGGATGAAATTCAGGTGGCCGCTTACAAGATGCTGGAGTCGCTTCACAGATTAGGAACCGAGCCTGCACTCACCAGAGACCGCAAGTACTTAAAGACTGAAATCGAGCGCAACAAGCCGAATCTCGGCTCGTGCCTCGGAGCATTTGCCAGCTGCTTCCCAGTGGCTTTCCTCGAGCCCCATCTCAATAAGAATAACCCCTACTCCTTGATAAATCGAATAGCTGATAATTCGGTCAAGGCTCAGGATATCATGGCTCGCATGGAGGAGGGAATGCCGACGCTAGAGACTATACTTAATCACGTTGACCAATTTGTAGAATCCGATAAGACTTATAATGACGAGCCTCACGTGGTTGATGTCATTTTGCCGTTGCTCTGTGCATATTTGCCATTCTGGT…	37	TTGACGAAATTCAAGTAGCATCATACAAAATGCTGGCGTCTCTTTACACTCTCGGAGTGGACGCTAGCTTGACGCACGATCGGAAGTACCTGAAGACAGAGATCGAGCGACATAAACCTAACTTGGGCTCTTGTTTGGGAGCTTTCTCGAGCTGCTTCCCGGTGGCCTTTCTAGAACCGCACTTGAACAAGCACAATCAATATTCCCTGCTCAATCGAATCGCGGATCATTCGTTGGAAGCTCAAGACATTATGTCGAGGATGGAGTCGAGTATGCCTACGTTGGAGACCATCCTTACCGAAGTCGATCAGTTCGTCGAGTCCGAAAAGACCTACAACGACGCTCCTCACGTTGTCGATGTGATCCTTCCATTACTCTGCTCGTACCTGCCCTTCTGGT…	37	AACGACGGAAGCGAATCGGACATGGCACTGAGCATGAACCGCTACATCGGCAACTCCATACTCCCCCTATTAATTAAACACAGCAAGTTCTACAGCGAAGCGGAAAATTACGCCTCTCTATTAGACGCCACTTTGCATACCGTCTACAGGCTCTCCAAGAACCGCATGCTCACTAAAGGTCAGAGAGAGGCGGTTTCGGATTTCTTAGTCGCGTTGACCAGCCAACTTCAGCCGGCTATGCTCTTGAAGTTATTGCGAAAGCTCACCGTCGACGTTTCTAATCTTTCGGAATACACGACCGTAGCTTTGAGGTTGTTAACGTTGCATTACGAGAGGTGCGCGAAATATTACGGGTCTAGTACGGGCCAAGGGATCTACGGTTCGTCCAGCGACGAAGAG…	37	GGGTATCCAGATTTGGGTTGGGATCCTGTAGAAGGCGAGCGCTATTTGGACTTTCTAAGATTTTGCGTTTGGGTGAACGGCGAAAGTGTGGAAGAAAATGCCAATCTTGTAATTCGCCTGTTGATTCGAAGACCCGAATGCCTCGGTCCCGCTTTGCGAGGCGAAGGTGAAGGCTTATTGAAAGCGATTGTAGATGCAAATAAG	37	ATTGAAACGCAAATTCAGGAAGACTGGCACCTTCTAGTTAGGGATATTTATGCCTTCTATCCGCTTCTAATCAAGTACGTTGATTTGCAAAGAAATCATTGGTTGAGGCATAACATTGCCGAAGCTGAAGATTTGTACAATCATGTGGCCGATATTTTCAACATTTGGTCGAAGTCACAATATTTCCTGCGAGAGGAACAGAACTTTATCTCTGCGAATGAGATTGATAACATGGTTTTGATAATGCCCACAGCTACAAGAAGGCCGGTTGTAACTGACGGTACTCAACAGACAGGTGGCAAG	37	ATGTCGGAACGCATATCAGATAGACGCAAAATGATGGAAGAATCACCTGAAGGTACTGTCAACCTACAACAATTTTCACATCCTTTACCTGAAAGTGATGAAGATGAAGATTATATAGACACTGGAGCTGCGATCTTAAACTTCTACTGCACCTTAGTAGATTTACTAGGAAGATGCGCACCCGACGCTGCTGTGATTTCTTTG	37	ACCGTTATTAAAATTAGTGGATCGTCTTTTACTTGTCGGTATGTTACGTGACGAGGATGTCGAAAAATTATTAATAATGATTAACCCTGAAACTTGGGATCCTGAATTTCAAAAAG	37	TTTCCATGCTCACACGTTGACTCTATATTCAGCGCTTTGTTATCAATCGAACTATCGTGCAGCTCATGCTCTGTGCCGTCATGTAGATCAGAAACAACTTCAATATGCTATTCGTTCTGAATATATGTCAGGTCCACTTCGCCGTGGATTTTATGATCTACTTATTTCACTACATATTGAGTCACATGCTACAACTGT	37	ACCACTTTTGAAGCTGGCTGACAGGCTGCTTTTAGTAGGAATGCTCAGGGATGAAGATGTGATAAAACTTCTGATAATGTTCGATCCTGAAACCTGGGATCCAAATTTTGAAAAAGATGGAAAGGATGAACACAGAAAGGGTCTTCTTCAAATGAAAATGGCCGAAGGGGCTAAACTTCAGATGTGCTATTTGTTACAACACTTGTGCGACATTCAGTTGAGACATCGGGTTGAAGACATTATTAATTTCAGCCATGATTACGTCGCAGACATTCAAACT	37	ATTCCATGCTCATACTCTCACTTTATACGCGGCACTTTGTTATCAAGCCAATTACAGAGCAGCTCATATTTTATGTGCGCACGTCGATCAGAAACAACTTTTATACGCTATTCGATCGGAATACATTTCCGGCCCATTAAGACAAGGCTTTTACGATTTACTAATCGCCTTGCACATAGAATCGCATGCGACTACAAT	37	GGGAAAGCGTGGAAGAAAATGCAAATTTGGTTATTCGGCTATTAATTCGTCGTCCAGAATGTCTCGGACCAGCGTTAAGAGGAGAAGGAGAAGGTCTTTTACGTGCAATAGTGGATGCTAATCAG	37	CTTCCATAAACATACTCTGACTTTGTATGCTGCTGTTTGCTATCAGTCTAATTACCGTGCTGCTCACACTCTTTGCCAACATGTAGATCAGAAACAGCTGCTGTATGCTATTTGTTCTGAGTACATGTCTGGACCACTTCGCCAAGGATTCTACGACCTGCTCATTGCACTTCACTTGGAGTCTCATGCCACTACAAT	37	CTTCCATGCTCATACTCTAACTTTGTACGCTGCACTGTGCTACCAGTCAAACTACCGAGCAGCTCATGCCCTATGCCAACACGTGGACCAGAAACAGTTGCTGTATGCCATTCGTTCAGAATACATGTCTGGTCCACTGCGACAAGGATTTTATGACTTACTTATAGCACTTCACCTGGAATCACATGCAACGACCAT	37	AATATTCCCTGGCCAAGACCCAACTCACGTGTACATTGGGTGGGTGACCACTCAGTACCATCTGCACTCGAAAGACTTCAACCAAAACAAGGTGATGAAGTCATCAGTCATCATCACCGACGACTACGACCGGGTCATTGAAAG	37	TGTGAACCGTCAGTCTTGCTACATGGTACGTGCAGATGAGCTGTACAACGAGGTGATGGCGGAGGCTACTGGTAAAGGCGCTTCACAAGGCATGTTCATAGGCTGCTCCGTGGACACCTCTACCGGAACTGTTGCCTTCACTTGTGAGGGCAAAGAAACTAGTATTAAATTTAAG	37	AATATTCCCCGGCCAAGATCCAACGCACGTGTACATAGGCTGGGTGACGACGCAGTACCATCTCCATTCCAAAGACTTCAACCAGAGCAAAGTGATGAAGTCATCTGTCATCATCACTGATGATTACGACAGGGTTGTTGAGAG
												38	TGGATGAAATTCAAGTGGCGTCCTACAAAATGCTGGCGTCTCTCTACACTCTCGGTGTGGATTCCACTTTGACACACGACAGGAAGTACTTGAAGACGGAGATAGAACGTCACAAGCCTAACCTAGGCTCCTGTCTGGGTGCCTTCTCCAGTTGCTTCCCAGTAGCCTTCCTAGAGCCCCACCTGAACAAACACAATCAATTTTCTCTCTTAAATCGAATCGCTGACCATTCCTTAGAAGCGCAGGACATCATGACGAAGATGGAGTCGAGCATGCCAACCCTGGAGACGATCCTAACAGAAGTCGATCAGTTCGTGGAATCCGAAAAGACCTACAACGATCTTCCTCACGTTGTCGATGTAATTCTTCCTCTGCTCTGCTCCTACTTGCCCTTCTGGT…	38	AAAAAGAAGAAGCACCGTGACAAGAAAAGAGATAAAGACAAAGAAGTGCAGGCTTCCCTAATGGTAGCCTGTTTGAAGAGGTTGCTTCCAGTTGGTCTGAATTTATTTGCTGGTCGCGAACAAGAATTAGTGCAACACTGCAAGGACAGATTCCTAAAGAAGATGCCGGAATACGAGATCTCGGAATTCGCGAAGACGCAACTCACTTTGCCAGACAAAATCGACCCAGCTGACGAAATGTCCTGGCAACATTATCTGTACTCCAAACTAGGTCAGAAGAAGGATTCCATGGAACCAGTGAAAGCACAACAGCTAGAGGATGTGGTTGCAAGGATTACAGACATGGCCAAAGTTCTTTACGGTTTACATATG	38	AAAAAGAAGAAACATCGAGACAAGAAGAGGGATAAAGACAAAGAGGTGCAAGCTTCTTTGATGGTAGCATGTTTGAAAAGATTACTCCCAGTTGGTCTCAATTTATTCGCCGGTCGTGAACAAGAATTAGTGCAACACTGCAAGGACAGATTCCTGAAGAAGATGCCGGAATACGAAATCGCTGAATTCGCCAAAACCCAATTGACTTTACCGGACAAGATCGATCCAGCTGACGAGATGTCGTGGCAACACTACTTGTACTCCAAGTTGGGCCAAAAGAAGGACTCCATGGAACCAGTGAAAGCGCAACAACTGGAGGATGTGGTTGCGAGGATCACAGACATGGCCAAAGTTCTTTATGGTTTACACATG	38	GGACGTACATAAGTATGGTAACGAGCGAGCATATGAATCAGTTATTGAAGAACGTGTTGAAATTGATCAAGAAAAACATTGGAAACGAGAATGCACCTTGGATGACGAGAATAGCTGCGTATACACAACAAATCATTATTAATTCATCGGAGGAGCTTTTGAAAGATCCCTTCTTGCCTCTTGCGGAAAGAGTAAGAAAGCGCACCGACAATATGTTTCACAAGGAGGAGTCGATGCGCGGTTTCATCAAATCTTCAACCGATGATACGTCACAGGTGGAAGCTCAGATACAGGAAGATTGGCAACTTCTTGTGCGCGATATATATTCGTTCTATCCTCTGCTAATTAAGTATGTCGATCTACAAAGAAATCACTGGCTTAGGAACAACATCTCTGAAG…	38	AAAAAGAAGAAGCACCGTGACAAGAAAAGAGACAAGGACAAGGAGGTGCAAGCATCCCTCATGGTTGCTTGCTTGAAGCGGTTGCTGCCCGTCGGCTTGAATCTCTTCGCCGGTCGCGAGCAGGAATTGGTGCAGCATTGCAAAGACAGGTTCCTGAAGAAGATGCCGGAATACGAGATCGCCGAATTTGCCAAGACCCAGCTGACGTTGCCCGACAAAATCGATCCTGCCGACGAAATGTCCTGGCAGCATTATCTGTACTCCAAATTGGGCCAGAAGAAGGACGTGATCGAGCCTGTGAAGGCTCAACAGCTGGAGGACGTCGTCGCTAGGATCACCGACATGGCCAAAGTGTTGTACGGTTTACACATG	38	GTACAAGGAACCGGTGCGGGAGTCCCTAAAGGCTCTCCTCGCGATCGGCTGGTCGGTTGAACACACGGAAGTGGACTTGCCCTCGAACAGCAGGAACTCGGTGTTGCGCCAGTCCGGGGAGGGGACGTCCGCTTTCAATTACAACCCCCACCCTGTCGACATGACCAACTTGACTTTGTCCAGAGAAATGCAGAACATGGCCGAGCGGCTGGCGGAGAACGCCCATGACATCTGGGCCAGGAAAAAGAAGGAGGAGCTTAACACTTGCGGTGGGGGGATTCACCCGCAGCTCGTGCCGTACGACTTGCTCACCGATAAGGAAAAGAAGAAAGATCGTGAAAGATCGCAGGAGTTCTTGAAGTACTTGCAGTACCAAGGTTATAAATTGCACAG	38	ATGTCGGACAGGATATCAGATCGACGAAAAATGATGGAGGAATCACCCGAAGGAACGGTGAATTTACAACAGTTTTCTCATCCACTACCTGAAAGTGATGAAGACGAAGACTACATTGACACAGGGGCAGCTATTCTGAACTTCTACTGCACGCTGGTGGACCTGCTGGGAAGATGCGCTCCTGATTCAGCTGTAATTTCGCTG	38	AAAAAGAAGAAGCATCGTGACAAGAAGCGTGATAAAGACAAGGAAATCCAAGCTTCCTTAATGGTGGCTTGCTTGAAACGTTTATTGCCAGTAGGTCTTAACTTATTTGCTGGGCGAGAGCAGGAATTGGTCCAACATTGCAAAGACCGTTTCTTGAAGAAAGCACCAGAATACGACATCATCGAGTTCGCTAAAACCCAGCTTACTTTGCCTGATAAAATTGACCCAGCTGACGAAATGTCTTGGCAACATTATTTGTACAGCCAACTGGGAAGCAAAAAGAGCGCAGCTGTAGGAATGGTCGACAATAACGGCAAAAATTTGCTAGAAGAGACAGTTGATAGAATTGTCGCCATGAGTAAAGTACTCTATGGGTTACATATG	38	GGCAAAAATGAATCTTTAAGAGCCCGAGCCATTCTTCGTTCTCTGGTGCCACTTGAAGACCTCCAAGGAGTATTAAGTTTAAAATTCACTCTTCATAATCCAGCTCAAGGAGAGGAAAGGCCCAAGTCAGATATGCCTTCTGGTCTGACACCACCCCACAAACAATCTATAGTTTTATTCTTGGAGAGAGTTTATGGTATCGAGACTCAAGAGCTTTTCTATCGGCTTCTTGAAGAAGCATTCCTGCCTGATCTTAGATGTGCTACAATGCTTGACAGA	38	ATGGTCCTGATGAACATAGAAAAGGATTATTGCACATGAAAATGGCTGAGGGTGCCAAACTTCAGATGTGTTATTTATTACACCATTTATGTGATATTCAACTAAGGCATAGGGTTGAATCGATAATCTCATTTAGTTACCAATTTGTCAATGATATACAAATA	38	GGAAGTCTGCAAAAATGAATTCATCATTCCACTTGGTTCCGAGCTGAAAGAACTCTATGAAGATCCGGAAATGGGTCACAGTCTCAGATCACTTCAAACGGTTTCAGTATTACCACAAATGAAAATGACAGATATAAC	38	GATCAGTTGAGAAGATACATTGAAATCAAACAGACAGATCTACCAGCGTCAGTAGCGGCGAAAAAGACAAGAGAGTTCCGTTGTCCTCCTAGGGAACAG	38	GGAGGTATGCACCAATGAGTACATTGTTCCATTAGGTCAAGAATTAAAGCAGCTGTATGAAGATCCAAACATGGGACACAGTTTGAGATGCTTACAAACTGAATCAGTTCGTCCTCAACTTCAAATGACTGATACAGC	38	ATGTCTGAAAAAATATCGGATCGACGAAAATTAATGGATGAAGCTGAAGGTACGATGGCAATGTCAGATTTTCAACATCCCTTACCCGAAAGTGATGAAGATGAAGATTACATTGATACTGGAGCTGCAATACTTGCATTTTATTGTACTTTAGTAGATTTATTGGGTAGATGTGCACCAGATTCAACCGTTATCGCTTTG	38	GGAGGCATGCAAAAATGAGTACATTATACCATTAGGACCTGAACTGAAGGAACTGTATGAAGATCCTGAAATGCGTCACAGTTTACGTTCTCATCGAACTGAATCAGTACAACCACAAATGAAGATGACAGATGTAGC	38	GGAAGCATGTAAGAATGAGTACATAATTCCCCTTGGCCAAGAACTTAAGGAATTATATGAGGATCCTGAGATGAGACACAGCCTCAGATCTCTAAAAACAGAATCAGTTAGACCACAGATGAAAATGACTGATATAGC	38	CGTAAACCGTCAGTCCTGCTACATGGTGCGAGCTGATGAGCTTTACAACGAAGTGATGGCGGAAGCTACGGCCAAGGGCGCGTCCCAAGGAATGTTTATTGGATGTTCAGTGGACACTTCCACCGGGACTGTAGCGTTCACATGCGAGGGAAAAAGCACTAGCATTAAATTCAAG	38	ATGGAACCAGAAACGAAGCTGTTCCCGGCGATATTCGTGGAGGCGACATCGAAGGAGATCCTGCAGATCGAGCTGGGGCGGTCCTCCAGCAGCCTGCCGCTGAGCGCGGCCGTGCTGCCCACCAGCGACAAGCACGTCATACCGCAGTTCCCGCCTCGCCTCAAAGTGCAGTGCCTCAAGCCGCACCAGTGGGCGCGG	38	TGTAAACCGCCAATCCTGCTATATGGTGCGAGCTGATGAACTATATAACGAAGTGATGGCCGAAGCTACAGGCAAAGGCGCGTCGCAAGGCATGTTCATCGGCTGCTCTGTGGACACTTCCACCGGCACTGTCACCTTCACATGCGAGGGGAAAGAGACCAGCATCAAGTTTAAG
												39	AAAAAGAAGAAACATCGCGACAAAAAGAGGGACAAGGACAAAGAAGTTCAGGCATCCTTGATGGTAGCCTGTCTGAAGAGATTGCTACCGGTCGGTCTGAACTTGTTCGCTGGTCGTGAACAGGAACTGGTGCAACATTGCAAGGACAGGTTCCTGAAGAAGATGCCGGAGTACGAGATCTCTGAATTTGCCAAAACCCAGTTAACCCTGCCAGACAAGATCGACCCAGCCGATGAAATGTCCTGGCAGCATTATCTGTACTCCAAGTTAGGTCAGAAGAAGGATTCGATGGAACCGGTGAAGGCGCAGCAGTTAGAGGACGTCGTTGCTAGGATCACCGACATGGCTAAAGTTCTTTACGGTTTACATATG	39	ATAGATCATCCGCAACAGCAGAGCAAGGGTCAATATCGATCCGTGGTGTCGATACAACGTAAACGAGCAGTGATCGCTTGTTTCCGTCAAACTTCCCTACATTCCCTGCCCAG	39	ATAGATCATCCGCAACAGCAGAGCAAGGGTCAATATCGATCCGTGGTGTCGATACAACGTAAACGAGCAGTAATTGCTTGCTTCCGTCAAACTTCCCTACATTCCTTGCCCAG	39	AAAAAGAAAAAGCACAGAGACAAGAAGAGAGACAAGGACAAAGAAGTGCAGGCATCCCTGATGGTCGCTTGCTTGAAACGTCTTCTCCCAGTCGGTCTAAACTTGTTTGCAGGTCGAGAGCAAGAGTTAGTGCAGCATTGTAAGGACAGATTTTTGAAGAAAATGCCCGAGCAAGAAATAGCGGAGTTTGCGAAAACGCAGCTTACGCTACCTGACAAAATTGATCCTGCTGATGAGATGTCATGGCAACATTACCTCTACTCAAAGTTGGGCCAACAAAAGGAGATCGTCGAGTTCGTCAAAGCACCGGTAGTAGAGGATGTCGTAGCGAGGATCACTGATATGGCAAAAGTACTTTATGGCCTTCATATG	39	ATCGATCATCCGCAACAGCAGAGCAAGAGTCAGTATCGATCAGTGGTGTCGATTCAACGTAAACGAGCGGTAATCGCTTGCTTCCGCCAAATTTCCCTACATTCCTTGCCCAG	39	GCCAAACCGTGGCGGGCAACAAGAGACGGAGCAGTCCACCGCCGGTCCTTCCGTAGAACTGAGGTTCGCCTACAGCCTGTTAGAAAAGCTGATCCAGTACCTGGACCGCGCTTCCATTAACATGAAACTGCTGAAACCTTCACAAATTTTCAGCAGGAGGAGCTCGTACAAAACGTCGTCTCGTGACATTAAGTTTTTCTCGAAAGTCGTCCTGCCTCTGATGGAGAAATATTTCTCCACGCACCGAAACTATTTCATAGCCATCGCTACGGCCACAAACAACGTAGGAGCCGCCAGTCTAAAGGAGAAGGAGATGGTTGCCTCTCTTTTCTGCAAACTGGCGAGTCTGTTGAGGTCTCGCTTGGCAGCCTTCGGGGCCGACGTGAGGATAACCGTCCG…	39	GGTAAAAACGAGTCTTTGAGGGCAAGAGCAATTCTCAGATCCCTTGTGCCATTAGAGGACCTACAGGGTGTTCTTAGCTTGAAATTCACTCTTCACAATCCGGCACAAGGCGAAGAGCGACCTAAGTCTGATATGCCCTCCGGGTTAACACCGCCCCATAAGCAATCTGTGGTTTTGTTCCTGGAACGGGTTTACGGTATTGAAACGCAAGAACTATTTTATCGGTTGCTCGAAGATGCTTTTTTGCCGGACTTAAGATGCGCTACGATGTTAGATAGG	39	ATCGATCACCCACAACAACAACAAAAAGGTGTTTACCATAGCGTGGTCTCTACTCAGAGGAAACGTGCTGTACTGTCTTGTTTCCGGCAAGCTTCTTTGCACAGTTTACCAAG	39	AATGATGGTAGCGAGTCTGACATGGCACTAAGCATGAACCGTTACATAGGCAACTCGATTCTGCCTCTTTTAATTCAACACAGTAAATTTTATAGTGAAGCTGAAAACTATGCTTCATTACTAGATGCAACTCTTCACACTGTGTACAGGCTATCCAAAAATAGAATGTTGACGAAAGGACAACGAGAAGCTGTCTCAGATTTTCTAGTTGCCTTAACTAGTCAATTGCAACCGTCAATGTTGTTGAAGTTGTTAAGAAAACTCACAGTGGACGTATCAAATTTATCTGAATACACTACGGTAGCCTTAAGGCTTTTGACGCTGCATTACGATAGATGCGCGAAATATTATGGATCTAGTGGAGGACAAG	39	GATCAATTAAGAAGATATAATGAAATAAAACAATCAGATTTACCATCTGCAGTTGCTGCAAAAAAAACAAGAGAGTTCCGATGTCCACCTCGAGAACAA	39	GGAAACAATAGAAAGTATAAATACACTCTATAGTCCTTACTTTCCTCTTGACGCTGTCAGAGATTATGTAATGACAGCTTTGGAAGAGGCTGTTGAGATAAATCAGGTTCATAATAGAGATCCTGTAGGTGGATCAAATGAAAACCTTTTCTT	39	ATGAATGCAATTATTTGTTTCAAAAACCTGGACGAAGATGACAGCGAAAGTTGCCCATGTGGTCCCGAATTAAGGGAAAGATTGAATTCTTTCCATTCTGGGCTTATGCAGAAAGTATCATTGGTTGCTTTACAAGAACCTGAAGAG	39	GAACTCTGTTGAAAAAGTTTCAAATTTATACAGTCCATATTTCCCTTTGGATGTGGTCCGAGACTATGTAATTACAGCTTTAGAAGAAGCGGTAGCTATAAATCAGGTCCATAATCGAGATCCGATCGGTGGCTCCAATGAAAATTTATTCTT	39	AATAAAAATGAATCCATCAGAGCTCGGGCCATTCTTCGATCTTTAGTTCCGCTGGAAGACCTTCAAGGGGTTTTAGCATTGCGATTTACTCTCCAACAACCAGCAGCCGGGGAAGAAAGAGCCAAAAGTGACATGCCCTCAGGTCTAATTCCCGGTCATAAGCAAAGTATAGTTATGTTTTTAGAACGAGTCTACGGAATCGAAACGCAAGAATTATTTTTCAGACTTTTAGAAGATGCATTTTTACCAGATTTAAGATGTGCAACTATGCTTGACAGA	39	GGAAAAGGTTGACAACATCAGAAGTCTCTACAGCCCATTTTTCCCACTTGATATTGTTAAGAACTTTGTGATGACTGCATTAGATGAAGCTGTACAAATAAATCAAGTACATAACAGGGATCCAATTGGTGGAAGCAATGAAAACCTGTTCCT	39	TGAAACAATTGAAAACATCAGGAACTTGTATAGTCCAGATTTCCCACTTGATGCTGTTAAGGATTACATAATGGCTGCTTTGGATGAAGCTGTACAGGTTAACCAAGTGCATAACAGGGATCCAATTGGAGGCAGCAATGAAAATTTGTTCCT	39	ATGGAGCCAGAGACCAAATTATTCCCGGCGATCTTCGTCGAAGCGACATCGAAAGAGATCCTCCAGATAGAGCTGGGCAGGTCTCCGACAAGTCTACCGCTAAGTGCCGCGGTGCTACCAACGAGCGACAAGCACGTCACGCCGCAGTTCCCGCCCAGGCTGAAAGTGCAGTGTCTCAAGCCGCATCAGTGGGCTAGA	39	GTACCAAATCAATCGCTACAAGTGCACGCACTCAAACTGTCAGACATTCGCGGTTGGTCCATGCTCTGTGAAGATGCAGTCTCCATGTTGGCATTGCATATACCAG	39	ATGGAGCCAGAAACAAAGCTATTCCCGGCCATCTTCGTAGAAGCGACGTCCAGGGAGATACTTCAGATAGAACTGGGCAGATCTCCGACCAGCCTCCCGCTCAGTGCGGCGGTGTTGCCCACCAGTGACAAGCATGTCATTCCTCAGTTCCCGCCGAGGCTCAAAGTGCAGTGCCTTAAGCCGCATCAATGGGCGAGG
												40	ATAGATCATCCGCAACAGCAGAGCAAGGGTCAATATCGATCAGTGGTGTCGATACAACGTAAACGAGCGGTGATCGCTTGTTTCCGTCAAACTTCCCTACATTCCCTGCCCAG	40	GCATCGGGCTATAAATATCTTCGCGCGAACATACTACGAGCTCTGGTTGCAGGATGAGAATGTTGGCCAAGAAGTGATGATTGAAGACCTTACG	40	GCATCGGGCTATAAATATTTTCGCGCGAACATATTACGAGCTCTGGTTGCAGGATGAAAATGTTGGCCAAGAAGTGATGATTGAAGACCTAACG	40	ATAGATCATCCACAACAACAAAGCAAGAGTAACTATCGCTCGGTGGTTTCCATTCAGCGGAAGCGAGCCGTCATTGCTTGCTTCCGTCAAACTTCCTTACATTCCTTGCCCAG	40	GCATCGAGCTATCAACATATTCGCGCGGACGTACTACGAGCTGTGGTTACAGGACGAGAACGTGGGTCAAGAGGTCATGATCGAGGACCTCACG	40	GGAAAGTACAGCCATCTAAGAGGAACTCATCTGAAAACTTCCACCTCGTTATTCTATGTCAACGCCGTGGTACTTCCAGTCCTTACGTCGTTATTCGACCACTTGGCAAATTGCGAATACGGCAGCGACCTGCTGT	40	CACGATGGCAGCGAATCTGATATGGCCCTCAGCATGAACCGCTACATTGGCAACTCCATCCTCCCGTTGCTAATCCAGCATAGCAAGTTCTACAGTGAGGCGGAAAACTACGCAACCATACTCGATGCCACCCTGCACACAGTCTACAGATTATCCAAGAATCGAATGCTGACCAAAGGTCAGAGAGAAGCAGTGTCGGATTTTCTGGTAGCTCTGACCAGCCAGCTGCAGCCTTCAATGCTGTTGAAGCTGCTCAGAAAACTTACTGTAGACGTATCAAACTTGTCTGAGTATACTACAGTTGCGCTGCGATTGCTCACTTTGCATTATGACCGATGTGCCAAGTATTATGGATCAAGTGGAGGCCAAG	40	ACATCGGGCCATAAATATCTTCATCCGTTCCTACTACGAGCTGTGGCTGCAAGACGAAAATGTGGGTCAGGAAGTTATGATTGAAGATCTTACTCAAAGTTTCGAAGACTCGGAACTTAAGAAGAAAGACGGTGAAGAGGAAGAAAGCAAACCGGATCCTCTTACCCAACTTGTGACGACTTTCTGTAGAGGAGCTATGACTGAGCGTTCGGGGGCGTTACAG	40	GTGTTTATGGAGCAGCCAGTGACGAAGAAAAACGCCTCACCATGATGCTATTCTCTAACATTTTCGATTCTTTGAGTAAAATGGACTACGAGCCAGAATTGTTCGGGAAGGCCCTTCCGTGTCTCACAGCCATTGGTTGCGCTTTGCCCCCTGATTACTCCCTGTCGAAAAATTACGATGACGAATG	40	ATGAATGCAATATTAGGTTTTAAAAATTTGGACATTGATGATAAAGAAAATTGTTTGATTGGTGATGAGCTTCGTGAAAGAATGAACGAATTTAATGAGAAACTCATGAAGCAAATATCTTTAGTAGCTCTTCAAGAATCAGAAGATGAC	40	GCCACTCCTCAAACTTGTAGACAGGTTATTACTTGTTGGGATGTTGCGAGATGAAGATGTAATGAAATTGTTAATTATGTTTAATCCTGAGACTTGGGACCTAACATTTGAAAAGG	40	GAAGGTCCAACTGAAGAAGAGAAACCGAACATGTTTCGAAAATTGTACAATTTCATTAACGCCGTGAAAGAGCTCGATGTTCCACCAAAGATCATTGAAGAGCCTGAAAAGAAAACTCCCGAAG	40	ACCTTTGTTGAAACTTGTTGATCGACTTTTATTGGTTGGAATGTTACGAGATGAATATGTTGAGAAACTTTTGATCATGATAAATCCAGAAACTTGGGATCCTACTTTCCAAATTG	40	AGTGATGGATCTGAATCGGAAATGGCTTTGGCAATGAATCGATATATGGGAAATTCTGTTTTACCACTTTTGATAAAACATGCAAAATTTTACAGTGAAGCAGATAATTATGCGAGTCTTTTAGATGCAACTCTTCACACGGTTTATCGCTTATCAAAAAATAGAATGTTGACAAAGGGACAAAGAGAATCTGTTTCAGATTTTTTGGTGGCATTGACAAG	40	ACCTTTGTTGAAACTGGTAGATCGGTTGTTATTAGTAGGATTGCTTGATGATGAAGACATTGTGAAATTACTCATCATGGTTGACCCAGAGACTTGGGACCCTACATTCGAGAAAG	40	GCCATTATTGAAACTAGTGGATCGCCTGCTTCTAGTCGGATTGCTCACTGATGAGGATGTGGAGAAATTATTAATCATGATTGATCCAGAAACGTGGGACAGTTCATTTGATAAGG	40	GTACCAAATTCATCGTTGCAAGTGCACGCTCTAAAGCTGTCTGACATACGAGGCTGGTCGATGCTGTGCGAAGACGCAGTTTCTATGCTCGCATTGCACATACCAG	40	AGGAAGATCGGTGTATTGATATTCTGGAGCTAATAGAAATGGACAAACTGCTCAGTTTCCACTCACACACGCTCACGTTGTACGCGGCCTTGTGCTATCAGAGCAACTACAG	40	GTACCGAATCTCTCATTGCAAGTGCATGCTCTGAAGTTATCCGACATCCGCGGTTGGTCCATGCTGTGCGAAGACGCTGTCTCAATGCTGGCTTTACATATACCAG
												41	GCATCGGGCTATAAACATCTTTGCACGGACGTACTACGAGCTGTGGTTGCAGGATGAGAATGTCGGTCAGGAAGTGATGATTGAAGACCTTACG	41	CAATCTTTCGAGGACGCGGAACTGAAGAAAATGGACAAAGACGAGGACGAAGGAAAACCAGATCCGCTTACACAATTGGTAACAACATTCTGTCGTGGCGCTATGACCGAGCGATCCGGCGCGCTTCAAGAAGATCCTTTGTACATGAGTTACGCGCAAATTATATCAAAATCTTGTGGCGAAGAGGAAGAAGAAGGCGAAGACGAGGGTGGAGGAGGAGGTGAAGAAGAAGGTGGCGCCTCGATCCAT	41	CAATCCTTTGAAGACGCGGAATTGAAGAAAATGGACAAGGACGAGGACGAAGGAAAACCAGACCCGCTCACACAACTCGTAACGACGTTCTGTCGTGGCGCTATGACAGAACGATCTGGCGCGCTTCAAGAAGATCCTTTGTACATGAGCTACGCGCAAATTATATCGAAATCTTGCGGCGAAGAGGAAGAAGAAGGTGAAGATGAGGGCGGAGGGGGCGAGGAAGAAGGCGGCGCTTCGATCCAC	41	ACATCGGGCGATCAATATTTTTGCAAGAACGTATTACGAACTTTGGTTGCAAGACGAGAATGTGGGACAAGAAATAATGATTGAAGATTTGACG	41	CAATCGTTCGAGGACGCTGAGCTGAAAAAGATGGACAAGGACGAGGACGAGAGCAAGCCTGACCCGTTGACACAGTTGGTCACGACCTTCTGCCGCGGCGCCATGACCGAACGGTCGGGCGCTCTTCAAGAGGACCCGCTCTACATGAGTTACGCACAGATCATCTCTAAATCCTGCGGCGAGGAGGAAGAGGAGGGTGAAGAAGAGGGAGGAGGCGAGGAAGAGGGTGGAGCTTCGATCCAT	41	TGGACGAAATTCAGGTGGCGTCGTATAAAATACTACAAGCTCTGTACATTCTGGGAACGGACCCCAATTTAACGCACGATCGTAAATACTTGAAGACCGAGATGGAGAAATACAAACCCACTCTAGGATCGTCTTTGGGAGCCTTTAGTTCAACGTTTCCGGTCGCTTTTCTCGAGCCGCATTTGAACAAGAACAATCAGTTTTCGCTCTTGAATCGCATAGCGGACCACTCATTGGAAGCGCAGG	41	GAGTGTATGGTGCGGCCAGTGATGAAGAGAAACGTCTGACAATGATGTTGTTCTCAAACATTTTTGATTCTCTCAGTAAAATGGATTATGACCCGGAACTTTTCGGCAAAGCTTTACCCTGTCTTACTGCCTTCGGATGTGCGCTACCGCCCGATTATTCTCTTTCGAAGAATTACGATGATGAATG	41	GAGGATCCGTTGTATATGTCTTATGCCGAAATTATTGCTAAGTCATGTGGTGAGGAAGAAGAAGAAGGGGAAGAAGAGGAAAGTGGTGAAGGTGAAGAAGGAGGAGCATCTATTCAT	41	GTACTCCAACAAATCAGTTTCTGGTCCAGATGGCCCTTATAATCCGCAGCCAATTAATACATCATCAGTGTTATTAAGTAACGATTTGAACAATATTGTTCAACAATTCTCAGAACATTACCATGATGCTTGGGCATCCAGAAAATTGGAAAACAGTTGGAGATACGGGGATACGTATTCGGGATGGGATGGCAATAAAACTCATCCAAGACTGAAACCGTACAGTATGTTGAGTGATTATGAACGTGAAAG	41	AAATCAGATTTGAACAACCTTAACAAAGAAGGTAAAATAAAACAGTTCTATAATTTTATAAATGCTGTGAAAGATGAAGCGAATGAAGATGGTCTTAATGAACATGAAAAAAAAATACCCGAAG	41	ATGGTAAGGATGAACATCGTAAAGGATTATTGCAAATGAAGATGGCAGAAGGTGCTAAACTTCAAATGTGTTATTTACTACATCATCTGTGTGATATTCAATTACGTCATAGAGTTGAATCTATCATAAATTTTAGTTATGATTACATAGCCGATTTGCAAAGT	41	AGATATTTCGCAAAGTACTTATAAGCACAATCGTCAGATGGGCTGAAGAATCACAGATTGAAACACCAAAATTGGTTAGGGAAATGTTCAG	41	GAGAAGACAATCAAAGAAAAGGATTACTTCATATGAAAATGGCCGAAGGAGCTAAATTACAAATGTGTTACTTATTACATCATTTATGCGACGTACAATTACGTCATCGAGTCGAATCCATCGTAGCGTTCAGTTTCGATTTTGTGGGAGATTTACAAACT	41	TCAAATGCAACCGAGCATGCTTTTAAAACTTTTAAGAAAATTAACCGTTGATGTTTCTAATTTATCAGAATATACGACCGTCGCTTTAAGA	41	AGGGTAAAGATGAGCATAGAAAAGGTCTGCTACACATGAAAATGGCTGAAGGAGCAAAATTACAAATGTGTTATCTATTGCAACATCTCAATGATATTCAATTGCGACACAGAGTAGAGTCGATCATTGCTTTCAGCCATGATTTCATTGCAGATTTACAAACA	41	AGGGCAAGGATGAGCATAGGAAAGGGTTGCTTCAAATGAAAATGGCAGAAGGTGCCAAGCTGCAGATGTGCTATCTCTTGCATCACTTATGTGACAGCCAATTACGACACAGAGTTGAATCCATTATTGCCTTCAGCCATGATTTTGTTGCAGAATTACAAACA	41	AGGAAGACCGGTGCATCGACATATTGGAGCTTATCGAAATGGATAAGCTGTTGAGCTTCCACTCGCACACCCTCACGTTATATGCAGCTTTATGCTACCAAAGCAACTACAG	41	AGCAGCACACGCGTTATGTCAGCATGTCGATCAAAAACAACTTTTATATGCGATTCAATCCCAGTACATGTCTGGACCATTACGACAGGGATTCTATGATCTACTCATAGCTTTACATCTGGAATCTCATGCTACTACTAT	41	AGGAAGACCGTTGTATCGACATCTTGGAGTTAATAGAGATGGACAAGTTGCTAAGTTTCCACTCACATACTCTCACGCTGTACGCCGCGCTATGCTATCAGAGTAACTACAG
												42	CAATCTTTCGAGGACGCGGAATTGAAGAAAATGGACAAAGACGAGGACGAGGGAAAACCAGATCCCTTAACGCAACTTGTAACGACGTTCTGTCGCGGTGCCATGACAGAACGATCTGGTGCTCTTCAGGAAGATCCGTTGTACATGAGCTACGCGCGAATTATATCGAAATCTTGTGGAGAAGAGGAGGAAGAAGGCGAGGACGAGGGCGGAGGCGGGGAGGAAGAAGGTGGTGCCTCGATCCAC	42	GAACAAGAAATGGAGAAGCAGAAACTTCTTTTCCACCAAACGCGTCTCGCCAATCGTGGCGTAGCAGAGATGGTTCTGCTTCATATCTCTGCGTGCAAAGGTGTCCCTAGTGAAATGGTAATGAAGACTTTGGAATTGGGAATCTCTATCCTGCGAGGCGGTAACATAGAAATTCAACGAGGAATGCTGAACCACCTGAAGGAAAAGAAGGATGTAGGCTTCTTCACTTCGATTGCTGGTCTGATGAATTCCTGTAGCGTATTGGATTTGGATGCGTTCGAGAGGAATACGAAAGCAGAAGGTCTTGGAGTCGGCTCTGAAGGAGCTGCTGGAGAGAAAAATATGCACGATGCTGAATTTACGTGCGCTCTATTTCGATTCATTCAATTGACTTGCGAA…	42	GAACAAGAAATGGAAAAGCAGAAGCTTCTTTTCCACCAAGCGCGACTCGCGAATCGTGGCGTGGCAGAGATGGTACTGCTTCACATCTCAGCCTGCAAAGGTGTTCCCAGCGAGATGGTGATGAAGACCTTGGAATTGGGAATCTCCATCCTACGCGGCGGTAATATAGAGATTCAACGAGGAATGCTGAACCATTTGAAGGAAAAAAAGGACGTAGGATTCTTCACATCGATTGCCGGTCTCATGAATTCCTGCAGTGTATTGGATCTGGATGCGTTCGAAAGGAACACGAAAGCGGAAGGTCTTGGTGTTGGTTCCGAGGGAGCCGCTGGAGAGAAGAACATGCACGATGCTGAGTTTACATGTGCTCTATTTCGTTTTATTCAACTGACTTGCGAG…	42	CAATCATTCGAGGACGCCGAGTCGAAGAAAATAGACAAGGCGGAGGAGGAGGGTAAGCCCGACCCGCTGACGCAACTGGTAACTACGTTCTGTCGGGGTGCGATGACGGAGCGTTCTGGCGCCCTTCAAGAGGATCCACTGTACATGAGTTACGCCCAGATCATCTCCAAGTCTTGTGGCGAGGAGGAGGAAGAGGGCGAGGAAGAGGAAGGCGGTGGCGAGGAAGAAGGCACTGCATCTATCCAC	42	GAGCAAGAAATGGAAAAGCAGAAGCTTCTGTTTCACCAAGCTCGCCTGGCGAATCGCGGCGTCGCGGAGATGGTCCTGTTGCACATATCGGCCTGCAAGGGTGTCCCCAGCGACATGGTGATGAAGACCTTGGAGCTCGGTATCTCAATCCTGCGCGGCGGCAACATCGAGATCCAGCGGGGTATGCTGAACCACCTGAAGGAGAAAAAAGACGTCGGTTTCTTCACGTCCATCGCCGGCCTGATGAACTCCTGCAGCGTGTTGGATTTGGACGCTTTCGAGAGAAACACGAAGGCCGAAGGTCTAGGAGTAGGCTCGGAGGGCGCAGCCGGCGAGAAGAACATGCACGATGCTGAATTCACCTGCGCCCTGTTCCGCTTCATCCAACTCACCTGCGAG…	42	ATATAATGGCAAGAATGGAGAACTCCATGCCAACTCTGGACACCATCCTCTCGGAGGTGGACCAGTTCGTCGAAAGCGAGAAAACCTACGCGGACGCCCCACACGTCATCGACGTTATTATGCCCATGCTGTGCTCCTATTTGCCGTTTTGGTGGTCGCAGGGACCCGATAACGTCAGTCCCACAGGCGG	42	GTATTCCAATAAGTCCGCTTCAGGACCTGACGGTCCATACAATCCCCAGCCCATTAATACTTCGTCAGTTCAGTTGAACAATGATCTTAACAACATCGTGCAACAGTTTTCTGAACATTACCATGACGCCTGGGGATCCCGGAAGTTGGAAAACGGTTGGAGGCATGGCGAGACTTACTCAGGTTGGGATGGCAATAAAACTCATCCAAGATTGAAGCCCTACTCCACATTAAGTGACTATGAAAGAGAACG	42	GAGCAAGAAATGGAAAAGCAGAAGTTGCTTTTCAACCAAGCAAGACTGGCCAAACGAGGCGTAGCAGAAATGGTCCTTCTGCACATATCAGCATGCAAAGGCGTCCCCTCAGAAATGGTAATGAAAACACTCGAACTGGGCATTTCTATCCTCCGTGGTGGTAACTTCGACATCCAAATGGGAATGTTAAACCATTTGAAAGAGAAAAAAGACGTTGGATTCTTCACCAGCATTGCTGGACTAATGAACAGTTGTAGTGTTTTGGACCTGGACGCGTTTGAAAGAAACACAAAAGCGGAAGGTCTTGGCGTCGGATCAGAAGGTGCTGCTGGTGAAAAGAACATGCACGATGCGGAATTTACATGTGCGTTATTCAGGTTTATCCAACTGACTTGTGAA…	42	GTATAAAGAACCTGTGAGAGAATCTCTGAAAGCTCTTCTGGCCTTAGGTTGGTCAGTGGAACATACAGAAGTAGATTTGCCTTCCAATAATCGTAGCTCTCAATACGCCAGAGGAGAGAGCACAAGTGCCTTTGATTACAACCCTCATCCTGTGGATATGACGAATTTGACATTGTCCAGAGAAATGCAGAACATGGCTGAACGTCTTGCCGAAAATTCTCATGATATATGGGCGAACAAGAAACGTGAAGAGTTAATGACTTGCGGAG	42	AAATATTTAGAAAAGTTTTAATATCCACTATTGTATCATGGGCTGAAGAAACTCAAATTGAAACACCAAAATTAGTTAGAGAAATGTTCAG	42	GACCAATTGAGGAGATATATTGAAATTAAACAGTCCGACTTACCATCATCTGTAGCTGCCAAAAAAACAAGGGAATTCCGTTGCCCACCAAGAGAGCAG	42	TCTACTAGTCAGGCAGTACGATAGTGTGGGAGAACTTCAAAGATCATTGGGAAAGACCTACGTTATTAACTATAAGACCAAAGATGATGTTGCTTTGATGTGGATTGGCCTGAGTCAGATAAGGGCACTTCTACCTGTGCAGATGTCTCAAGAGGAAGAAGGCTTGATGAGAATGCGTTTATG	42	GATCAATTAAGACGATATAACGAAATTAAACAGTCAGATTTGCCATCAGCAGTAGCAGCAAAGAAAACTAAAGAATTCAGATGTCCTCCTAGGGAACAA	42	CTTTTAACTCTTCATTACGATCGTTGTGCTAAATACTACGGATCGAGTAGCGGCCAACAAAGTTTGTATGGGGCGTCAAGCGATGAAGAAAAACGACTCACAATGGTTTTGTTCAGTAACATATTTGATTCGTTATCCAAAATG	42	GATCAGTTGAGAAGATACATAGAAATCAAGCAATCTGATTTACCATCAGCTGTTGCTGCTAAGAAGACCAGAGAATTTAGATGTCCACCTCGGGAACAG	42	GACCAGCTGAGGAGATATGTTGACATCAAACAGTCAGATCTCCCATCAGCTGTTGCAGCTAAAAAGACAAGAGAATTTAGATGCCCTCCAAAGGAACAG	42	GGCTGCCCACGCTTTATGCCAGCATGTAGATCAAAAGCAATTGTTATACGCCATCAAGTCCCAGTACATGTCCGGGCCACTGCGCCAGGGTTTCTACGATCTACTCATTGCTCTACATTTAGAATCGCACGCAACCACGAT	42	GGAGACATGTAAAAACGAGTTCGTGATCCCCCTGGGTCCGGAGCTGAAGGCGTTGTACGAGGAGGCGGACATGCGGCACAGTCTGCGCTCACTGCAGACTGAGAGTGTACGCCCACAGATGAACATGACTGATATATC	42	AGCTGCGCATGCGCTTTGCCAGCATGTGGACCAGAAACAGCTGCTGTACGCGATACAGTCGCAGTACATGTCGGGCCCGCTGCGGCAAGGGTTCTACGACCTGCTCATAGCGCTGCATCTCGAGTCGCACGCTACAACTAT
												43	GAACAAGAAATGGAAAAGCAAAAGCTCCTCTTCCACCAAGCTCGTCTCGCTAATCGAGGTGTGGCCGAGATGGTACTGCTTCATATATCAGCCTGCAAAGGTCTTCCGAGCGAAATGGTGATGAAAACCTTGGAGCTGGGTATCTCCATCCTGCGCGGTGGTAACATAGAGATACAACGCGGGATGCTGAACCACCTGAAGGAGAAGAAGGACGTAGGTTTCTTCACCTCGATCGCTGGTCTGATGAATTCTTGCAGCGTGCTGGACTTGGACGCGTTCGAGAGGAACACGAAAGCGGAAGGTCTCGGAGTCGGTTCCGAGGGTGCTGCCGGGGAGAAGAATATGCACGACGCCGAGTTCACCTGTGCACTCTTCCGATTCATACAACTGACTTGCGAG…	43	ATTGGCAGAATTATCTGAGGACGCAAGCTGGCAACACGACGACGGTGAACGTGGTCATCTGCACCGTCGATTATCTACTACGCCTCCAGGAATCCATCATGGACTTTTACTGGCATTATTCCAGCAAGGAACTCATCGATCCTGCTGGCAAGGCTAATTTCTTTAAAGCTATCGGCGTTGCCAGTCAAGTATTCAATACCCTTACTGAAGTGATTCAAGGACCTTGCGCTCAGAATCAACAGGCACTTGCCCACTCTCGATTGTGGGACGCTGTTGGTGGATTCCTTTTCCTCTTCTCTCATATGCAGGACAAGTTATCCAAACACTCGAGTCAAGTGGACCTTCTGAAGGAATTGCTGAACTTACAAAAGGATATGATCACTATGATGCTCTCTATGC…	43	ACTGGCAGAATTATCTAAGAACGCAAGCTGGTAACACAACAACGGTGAACGTAGTCATCTGCACCGTCGATTATCTACTGCGACTCCAAGAATCCATCATGGACTTCTATTGGCACTATTCCAGCAAGGAACTCATCGACCCTGCCGGCAAGGCTAATTTTTTCAAAGCTATTGGCGTTGCCAGTCAGGTGTTCAATACCCTCACTGAGGTGATTCAAGGACCCTGCGCACAGAATCAACAAGCATTGGCACATTCTCGATTGTGGGACGCGGTTGGTGGATTCCTTTTCCTTTTCTCTCACATGCAAGACAAGTTGTCCAAACACTCGAGTCAGGTGGATCTATTGAAGGAGTTGCTCAACTTGCAAAAAGATATGATCACTATGATGTTGTCTATGC…	43	GAACAAGAGATCGAGAAGCAGAAGCTGCTGTTCAACCAGTCGCGACTGGCGGACAGGGGCGTCGCGGAGATGGTGTTGCTGCACATCTCGGCGTGCAAGGGCATCCCCAGCGAGATGGTGATGAAGACGCTGCAGTTGGGCATTTCGATCCTGCGCGGCGGCAACATCGACATTCAGCGCGGCATGCTGAACCACCTGAAGGAAAAGAAGGACGTGGGCTTCTTCACCTCGATAGCCGGTCTCATGAACAGCTGCAGCGTCCTCGACCTCGACGCCTTCGAGAGGAACACCAAGGCCGAAGGTTTGGGCGTCGGCTCCGACGGGGCAGCTGGAGAGAAGAACATGCACGACGCCGAGTTCACCTGCGCTCTCTTCCGCTTCATACAGCTCACCTGCGAG…	43	ATTGGCAGAATTACCTGAGGACGCAGGCCGGTAACACGACGACGGTGAACGTGGTCATCTGTACCGTCGATTACCTGCTGCGACTTCAGGAGTCCATCATGGACTTTTATTGGCATTACTCGAGCAAGGAGCTCATTGATCCCGCCGGCAAGGCGAACTTCTTCAAGGCCATCGGTGTCGCCAGTCAAGTGTTCAACACCCTGACTGAAGTCATCCAAGGTCCATGCGCGCAAAATCAACAGGCTCTGGCGCATTCGAGATTGTGGGACGCGGTCGGTGGTTTTCTCTTCTTGTTCTCGCACATGCAGGACAAACTGTCGAAGCACTCGAGTCAAGTGGATCTTCTGAAGGAACTACTGAACTTGCAGAAAGATATGATTACCATGATGCTTTCCATGC…	43	AACTCTCGTTTCGATGGTAACTGCGGAACATATGAACCAGTTATTGAAAAACGTGCTCAAACTGATCAAGAAAAATATCGGTAACGAGAACGCGCCTTGGATGACCCGGATCGCCGCGTACACCCAACAGATTATCATCAACAGCAGCGAGGAGTTACTCAAGGATCCGTTCCTCCCTCTAGCGGAGAGGGTTAAGAAAAGAACCGAGGCCATGTTCCACAAGGAGGAGAGCTTGAGGGGATTCATCAAGAGTTCAACGGACGATACGTCACAA	43	TTACAAGGAGCCCGTACGCGAATCGCTGAAAGCTCTATTGGCGCTCGGATGGTCGGTGGAACACACTGAAGTTGATATGCCTTCAAACAGTCGCAGTTCACAATTTGTAAGAGGAGAAACTAGCAACGCTTTCGACTACAATCCGCACCCTGTGGACATGACGAACTTAACACTTTCAAGGGAAATGCAAAATATGGGCGAACGACTAGCGGAGAATGCACATGATATTTGGGCGAGGAAAAAAAGGGAGGAGCTTATCACATGTGGTG	43	AATGGCAAAATTATTTGCGTACTCAAGCTGGTAATACCACAACCGTAAATGTGGTTATTTGCACAGTAGATTATCTGCTACGTCTACAGGAATCAATAATGGATTTTTACTGGCATTATTCCAGCAAGGATTTGATTGATCCTGCCGGTAAAGCAAACTTTTTTAAAGCTATCGGTGTTGCTAGTCAAGTTTTCAACACCCTGACTGAGGTGATTCAAGGGCCTTGTACCCTCAACCAACAGGCATTGGCTCATTCCAG	43	GCGGTATTCATCCTCAACTGGTGCCTTACGATTTGCTCACTGACAAAGAAAAGAAAAAAGATCGCGAACGTTCGCAGGAGTTCCTAAAATATTTGCAATATCAAGGCTTCAAATTACATAGACCCAATCGAGGCGGTCAACTTGAAACTGAACAATCAACTGCAGGTCCTTCCATCGAACTTAGGTTCGCCTATAGCCTACTCGAAAAACTTATCCAGTATTTGGATAAGGCCACTATCAACATGAAACTTCTCAAACCATCGCAAACTTTCAGTCGTAGAAATTCTTATGTAAAATCTTCTCGAGACATTAAATTCTTTTTCAAAGTCGTCTTACCACTGATGGAAAAGTACTTTTCCACACACCGCAATTATTTTATTGCAGTGGCTACGGCCACGA…	43	TTTATTAGTTAGACAATATGATAGTGTGGGAGAATTGATTCGCGCGTTAGAGAAAACTTATGTAATTAATTTTAAAACAAAAGAAGATGTTGCTCAAATGTGGGTTGGACTTAGTCAAATCCGTTCTTTGTTGCCTGTGCAAATGTCACAAGAAGAAGAAGAATTGATGCGAGAAAGATTATG	43	ATGAATGCAATATTATCGTTTAAAAATTTTGATGAAGAAGATAAGGAAAATTCACCATGTGGAGATGATCTAAGAGAAAGATTAAATGCTTTCCACGAACAACTTTTGCAGAAAGTATCCCTTTTAGCTCTTCAGGAGCCCTCTGATGAG	43	GAAGCTTGTGAACAACCATACTTTCTTCCAACACCCTGATCTAATTCGAGTTCTTAGGGTGCACGAGAACGTTATGGCTGTAATGATCAATACACTGGGCAGGAGATCACAAGCTCAATCGGATGCACCTCAAGGCGGACAAGAAGGCGAGCCTGTGGCTAAAGAGAAG	43	ATGAATGCGATCTTGAGTTTTAAAAATTTCGATGAAGAAGAAAAAGAAAACTTATTATGTCGAGAAGATCTACGCGATCGTTTGAACACTGTACACGAAAAATTAATGAAACAAGTCTCTTTAGTAGCTCTACAAGAACCAGTAGAAGAG	43	GATTATGATCCAGATTTATTTGGTAAAGCTTTACCCTGTTTGGCTGCAATTGGTTGTGCTCTGCCTCCAGATTATACACTTTCGAAAACATTTGATGACGAAATTTACGAACGAGGAGGAGCTGGAGAACGTGGCTCTTACACTCCTCAGCCTATAAACACTGCAAG	43	ATGAATGCTATTCTGGGCTTCAAGAATCTAGAGGAAGATGACAAAGAGAACTGCCCATGTGGAGAGGAATTGTCTCAACAACTACTTGATTTCCATGGGCAACTTATGTCTAAAGTTTCCTTGACTGCTCTAGAGGAGCCAGAAGAATCTGAG	43	ATGAATGCAATTCTTGGCTTTAAAAACCTCGAAGAAGAAGAAAAGGAGAACTGCCCATGTGGAGAAGAACTAAGAGATCAACTGAATTCATTCCATGAAAGATTAATGTCACATGTTTCCCTTAATGCACTGCGAGATGCAGAAGAGGCTGAG	43	GGAAACCTGCAAGAATGAATTTGTGATACCCCTGGGGCCGGAGCTGAAGGTTCTGTACGACGAGCCCGACATGGGGCACAGCCTCCGCTCGCTGCAGACGGAGAGCGTCAGACCGCAGTTGGAAATGACCGATATCAC	43	TGAGAAAATAACAGACATCAGCAATCTGTACTCGCCGTACTTCCCGTTGGAAGTGGTGCGGGAGTTCGTGATGCAAGCACTGGCAGATGCTGTCGACACCAACCAAGTACACAACAGAGATCCCGTTGGGGGCAGCAATGAGAACCTCTTCCT	43	GGAGACGTGTAAGAACGAGTTCGTGATCCCCCTGGGCGGCGAACTGAAGATGCTGTACGAGGAACCACACATGGGACATTCATTACGTTCGCTGCAGACTGAGAGTGTACGGCCGCAGATGAAAATGACTGATATTGC
												44	ACTGGCAAAATTATCTGAGAACTCAAGCTGGTAACACGACGACGGTGAACGTGGTCATCTGCACGGTCGATTACCTCTTGAGACTTCAAGAATCCATCATGGACTTCTACTGGCACTACTCCAGCAAAGAACTTATCGATCCAGCCGGAAAGGCGAATTTCTTCAAAGCGATCGGCGTTGCCAGTCAGGTGTTCAACACCTTGACTGAAGTAATTCAAGGTCCCTGCGCGCAGAATCAACAGGCGTTAGCTCATTCTCGATTGTGGGACGCGGTCGGTGGATTCCTCTTCTTGTTCTCTCATATGCAAGATAAGCTATCGAAACATTCGAGCCAAGTGGATCTCTTGAAGGAATTACTGAATCTGCAGAAAGACATGATCACTATGATGCTCTCCATGC…	44	GAAACGTCGTAAATGGAACTATTGGAAAACAGATGGTGGACACGCTGGTAGAATCCGCAAGCAACGTCGAGTTGATTCTGAAATACTTCGACATGTTCTTGAAGCTGAAAGACCTCGTGTCGTCGCCAAGCTTCTTGGAAGTGGATCTCAACAGCGATGGCTGGGTATATCCGAAAGATTTTAAAGAGAAAATGGAACAACAGAAGAGTTACACCGA	44	GTAACGTTGTAAATGGAACTATTGGAAAACAGATGGTGGACACATTGGTAGAATCTGCGGGCAATGTCGAGTTGATTCTCAAATACTTCGACATGTTCTTAAAACTGAAAGATCTCGTATCATCTCCTAGCTTCTTAGAGGTGGATTTGAACAGCGATGGCTGGGTGTATCCGAAAGATTTTAAAGAAAAAATGGAACAACAGAAGAGCTATACCGA	44	ATTGGCAAAACTACCTGAGGACACAGGCGGGTAACACGACAACGGTGAACGTAGTCATCTGCACGGTTGATTATTTGCTGCGACTCCAGGAGTCCATCATGGACTTCTACTGGCACTACTCCAGCAAGGAGCTCATCGATCCGGCCGGCAAGGCTAACTTCTTCAAAGCCATTGGCGTGGCGAGTCAGGTCTTCAACACGCTCACCGAAGTCATCCAAGGCCCCTGCGCCCAGAATCAGCAGGCTCTCGCCCATTCGAGGCTGTGGGACGCGGTCGGAGGTTTCCTCTTCCTCTTCTCGCATATGCAGGACAAATTGTCGAAGCACTCCAGTCAGGTCGATTTGCTCAAGGAGCTGCTCAATCTTCAGAAGGACATGATAACGATGATGCTCTCTATGC…	44	GTAACGTCGTGAACGGGACGATTGGAAAGCAGATGGTGGACACCCTGGTCGAGTCGGCTAGCAACGTGGAACTGATCTTAAAATACTTTGACATGTTCCTGAAGTTGAAGGACCTCGTATCGTCGCCAAGTTTCTTGGAAGTCGACCTTAACAACGACGGTTGGGTGTATCCCAAGGATTTCAAGGAGAAGATGGAGCAGCAGAAGAGTTACACCGA	44	ATCGAAACGCAAATCCAGGAAGACTGGCACCTCTTGGTCAGGGACATCTACTCGTTTTATCCGCTGTTAATAAAATACGTCGACCTGCAAAGGAATCACTGGTTAAGGCACAACGTTGCCGAAGCCGAAGACTTATACAATCACGTAGCGGAAATTTTCAACATCTGGTCCAAGTCGCAGTACTTCCTAAGGGAGGAGCAGAACTTCATTTCCGCGAACGAAATTGATAACATGGTGCTGATTATGCCCACGGCTACCAGGAGGACGGTGGTGCCCGACGGGACGCAACCTACCGTTGGAAAG	44	GTGGCATTCACCCTCAGTTAGTTCCATACGATTTACTGACTGACAAAGAAAAGAAAAAGGACCGAGAGCGATCTCAGGAGTTTTTAAAATATCTCCAATACCAAGGCTACAAATTACACAGACCGAACAGAGGAGGCCAACAAGAAACTGAACAAGCCACAGCTGGCCCGTCGATTGAACTGCGATTTGCTTACAGTTTGCTAGAGAAGCTTATCCAGTATCTCGATAAGGCCACTATTAACATGAAGCTACTGAAACCGTCTCAAACGTTCAGCCGCCGAAACTCCTACATAAAGTCGTCGCGTGACATCAAGTTCTTTTCAAAAGTGGTTCTGCCTTTAATGGAAAAGTACTTTTCCACCCATAGGAATTACTTCATCGCTGTTGCAACAGCGACAA…	44	ATTGTGGGACGCTGTTGGAGGTTTCCTTTTCCTCTTCTCTCACATGCAAGACAAACTGTCAAAACACTCGAGTCAAGTCGATTTGTTGAAAGAATTATTAAACTTGCAAAAAGACATGATTACCATGATGTTGTCTATGCTTGAAGGTAACGTTGTTAATGGTACCATTGGTAAGCAGATGGTGGACACCTTGGTTGAAAGTGCATCAAACGTCGAACTAATCCTTAAATATTTCGACATGTTTTTGAAATTGAAAGATTTGACTTCATCACCTAGCTTCCAAGAAATTGATATTAATAATGACGGTTGGGTGTCTCCCAAAGACTTTAAGGAGAAGATGGAGCAACAAAAAAGCTACACATC	44	GGCAAATACAGTCATCTAAGAGGCACACATCTGAAAACATCCACATCATTATTTTACATTAATGCTGTAGTCTTGCCGGTATTGACAGCAAAGTTCGATCATTTAGCCAATTGCGAGTACGGAAATGATCTCTTAC	44	GAAACTGGTAAATAACCACACATTTTTCCAACATCCTGATTTAATAAGAGTTCTTCGGATGCACGAAAATGTTATGGCCGTTATGATGAATACACTAGGAAGGAGAGCTCAAGCCCAATCACAACCAGGCGGAACTCCTGTGACGGGGCAAGATGGAGAAATTGTTCCAAAAGAAAAG	44	GAAAATGCCGAAGAACAAAATGAAAAACCAGGCATATTTAAAAAACTTTATAATTTTATTAATGCCGTAAAGGAATTGGAAGAGCCACCTAAAGAGGAAGAGGAACCTGTCAAGAAAACCCCTGAAG	44	GATACTTCTCATGAAATGGTTGTGGCGTGTTGTCGTTTCCTTTGTTATTTCTGCAGAACGTCAAGGCAGAACCAAAAGGCTATGTTTGACCATTTGACTTTCCTCCTTGAAAACAGTAATATCCTGCTCTCGAGACCTTCTCTCAGAGGTAGTACACCACTCGACGTTGCTTATTCCTCTCTTATGGAAAACACAGAACTCGCTCTTGCACTCAG	44	TCAAAGAATTTGAAGAAAATCAAAAGGAAGAAGAAGAACCGGAGAAAAAAACACCCGAAGGTACCACGATATGATTTAAAACTAGAAATAATTCAAACGAAGCATGAAAATTTATTTATTCTACATTTGCAGAAATATTCAGAAAA	44	CATTGTATTAAACACAGATCTGAATTCAATTGTTCAAAAATTTTCTGAACATTATCATGATGCTTGGGCTAGTAGAAAACTTGAAAATGGATGGACGTATGGAGAAACGTGGTCTGACACAAACAAAACTCATCCGAGATTGAAACCTTATAGTATGCTTAATGATTAC	44	GAAGTTCCAGAAGAACCTGCTAAACCTGGCCCAATAAAGAGGATATATAATTTTATCAATGCTGTTAAGGAATTGGAGCAGGAACCAAAAGTGGAAGAAGAACCTGAAAAGAAAACGCCTGAAG	44	NNNNNNNNNNNNNNNNNNNNNNNNNNNNNNNNNNNNNNNNNNNNNNNNNNNNNNNNNNNNNNNNNNNNNNNNNNNNNNNNNNNNNNNNNNNNNNNNNNNNNNNNNNNNNNNNNNNNNNNNNNNNNNNNNNNNNNNNNNNNNNNN	44	GGAAAAAAGTATAATGGACATAAGTAATCTGTACTCTCCGAAGTTCCCTCTGGAAGTTGTCCGTGAATTCGTGATGCAGGCACTCGCGGAGGCCGTGGAAACTAACCAGGTCCACAACAGAGATCCGGTCGGTGGAAGCAACGAGAATCTCTTCCT	44	TCCCCTTATAAAGTTGGTGGATAGACTGCTTCTTGTGGGCATGATGCGTGACGAGGACGTGGAGAAGTTACTCATCATGATCAACCCTGAGACATGGGATCCCACGTTTGATAAAG	44	TGAAAGTATAACAGAGATCAGCAATCTATACTCTCCCTACTTCCCGTTGGAGGTGGTGAGAGAATTCGTGATGCAAGCGCTGGCGGAGGCGGTGGAGACCAACCAGGTGCACAACAGGGATCCCGTGGGAGGTAGTAACGAGAACCTCTTCCT
												45	GAAACGTCGTGAACGGAACGATCGGAAAACAGATGGTGGACACGCTAGTAGAATCTGCGAGCAACGTGGAGCTGATTCTGAAGTACTTCGATATGTTCTTGAAGCTGAAGGACCTCGTATCTTCGCCCAGTTTCCTGGAAGTGGATCTGAACAGCGATGGCTGGGTGTACCCGAAAGATTTCAAGGAAAAGATGGAACAACAGAAGAGTTACACCGA	45	CGAGGAGATCGAATTTTTGTTGGCCTGTTGCGAGACGAACCACGACGGTAAAATCGATTACGTGGCTTTCATGGATCGTTTCCACGAACCGGCTAAAGAAATCGGTTTCAATCTTGCTGTTCTGTTAACAAATTTATCAGAACATATGCCAAATGAACCGAGACTGGCAAGATTTCTGGAAACGGCAGGCTCCGTGTTGAACTACTTCGAACCGTATCTTGGAAGAATCGAAATTCTCGGTGGAAATAAGAAGATCGAGCGTGTATACTTCGAGATTAAGGAGTCGAACATCGAGCAATGGGAGAAACCACAAATTAAAGAGTCAAAGAGAACATACTTCTATAATACCGTAGTTGAAGCTGGAGAAAAGGAAAAATTGGAGACCTTCATCAACTTCTG…	45	CGAGGAAATCGAATTCTTATTGGCCTGTTGCGAGACGAACCACGACGGTAAAATCGACTACGTGGCTTTCATGGATCGTTTCCACGAACCGGCTAAAGAAATCGGTTTCAATCTTGCCGTTCTATTAACCAATTTATCGGAGCACATGCCAAATGAACCAAGATTGGCGAGATTCCTCGAAACAGCAGGCTCTGTGTTGAACTATTTCGAGCCATACCTCGGCAGAATCGAGATTCTCGGTGGAAACAAGAAGATCGAACGCGTATACTTTGAGATCAAGGAATCAAACATCGAGCAATGGGAGAAACCACAAATTAAAGAATCGAAGAGGACATATTTCTACAATACCGTAGTAGAGGCAGGAGAGAAAGAAAAATTGGAGACTTTCATCAATTTCTG…	45	GTAACGTCGTCAACGGCACCATTGGAAAACAGATGGTGGACACCCTAGTGGAATCAGCGAGTAACGTGGAACTAATCTTGAAGTACTTCGATATGTTCTTGAAGCTCAAGAGCTTAGTCTCGTCGGCCTTCGCGGAAGCAGATGATGGCTGGATATATCCCAAGGACTTTAAGGAGAAAATGGAACAAACGAAGAATTACAGCGA	45	CGACGAAATTGAATTTCTCCTGGCTTGCTGCGAGACGAATCACGATGGCAAGATCGATTACATCGCTTTCATGGATCGCTTCCACGAGCCGGCCAAGGAGATCGGTTTCAACCTCGCCGTGTTGCTCACCAATCTCTCCGAGCACATGCCTAACGAGCCGAGATTAGCCAGGTTCCTCGAGACAGCCGGTTCCGTCCTTAATTACTTCGAGCCATTCTTGGGCAGGATCGAGATCCTCGGCGGCAACAAGAAAATCGAGCGCGTGTACTTCGAGATCAAGGAGTCGAACATCGAGCAATGGGAGAAGCCTCAAATCAAGGAGTCGAAGAAAACCTACTTCTACAACACCGTGGTCGAGGCTGGTGAGAAAGAGAAGCTCGAGACCTTCATCAACTTCTG…	45	AAAAAGAAAAAGCACCGTGACAAGAAACGGGACAAAGACAAGGAGATACAAGCGTCTCTCATGGTCGCCTGTCTGAAACGTCTCTTGCCGGTGGGATTGAATCTGTTCGCGGGTCGCGAGCAGGAACTCGTTCAGCACTGCAAAGATCGCTTCCTGAAG	45	GGAAAATACAGCCACTTGAGAGGCACCCACCTGAAGACATCTACATCATTGTTTTACGTGAATTCGGTTATCTTACCAGTGCTGACCTCAATGTTTGATCATTTGGCCAATTGTGAATACGGCAGCGATTTACTCC	45	TGAAGAAATCGACTTCTTGCTGGCGTGTTGTGAAGTTAACCATGATGGTAAAGTGGACTATATAGGTTTCATCGACCGGTTCCACGAACCAGCCAAAGAAATTGGTTTTAATTTAGCTGTTTTGCTAACAAATCTGTCGGAACATATGCCGAATGAACCGAGATTGGCCAGGTTTTTGGAAACTGCCGGCTCTGTGTTGAATTACTTTGAACCGTTTTTGGGCCGTATTGAGATTTTGGGAGGCAGCAAACGAATTGAAAGGGTGTACTTTGAGATTAAGGAATCCAACATTGAACAGTGGGAAAAACCACAAATTAAG	45	TGGACGAGATTCAGGTGGCATCTTATAAGATCCTTCAGGGTCTTTATCATTTAGGAACAGATGGCACCTTGCATCATGACAGGAAGTACTTGAAGAATGAAATGGAAAAATACCGACCAGCTTTGGGATCCTGTTTGGGAGCATTTAGTTCGACTTTCCCCGTAGCCTTCCTTGAACCGCATCTGAATAAAAACAACCAGTTTTCCTTGCTTAATAGAATTGCTGATCACTCGTTGGAGGCGCAAGATATTATGGCTAAAATGGAACAGTTCATGCCTACATTAGAGACGATCTTGTCGGAAGTCGATCAATTTGTGGAGAGTAACAAGACTTATGCGGATGGACCTCATATTATTGACGTTATCATGCCGATGTTGTGCTCTTACTTACCTTTTTGGT…	45	GATACATCACATGAAATGGTCGTAGCTTGTTGTCGGTTCTTGTGTTATTTTTGCCGCACATCCAGGCAAAATCAAAAAGCAATGTTTGATCATTTTTCATTTTTACTAGAAAATAGTAACATATTACTTTCTAGACCGTCATTAAGAGGAAGTACACCACTCGATGTTGCTTACTCATCGCTCATGGAAAATACCGAACTTGCATTAGCGTTGAG	45	AAATATTTAGAAAAATATTAATAAGTACCATTGTAAGATGGGCTGAAGAATCCCAAATAGAAACGCCTAAACTTGTACGGGAAATGTTTAG	45	AGAACATTATTTAGAGAAAATAGCTATTTATCTGAGTCGTTGCGGTCTCCAATCGAATTCAGAGTTGGTTGAAAAAGGATATCCCGATCTTGGTTGGGATCCTGTTGAGGGTGAAAGGTATCTGGATTTCTTACGCTTCTGTGTCTGGGTCAATG	45	TTTATTACTGAGACAATATGACGGCGTGGGGGCATTAATTCGAGCTTCGGAAAAAACATATGTAATTAATAATAAAACCAGAGATGACGTTTCACAAATGTGGGTTGGTCTCAGCCAAATCAGATCATTATTACCGGTACAAATGTCTCAAGAAGAAGAGGAACTGATGAGGGAAAGACTATG	45	GAAAAAGAAAGATACAAAGAACCCGTTAGGGAATCTCTCAAGGCTTTATTGGCGATCGGTTGGAATGTTGAACATACTGAAGTTGATATACCATCAAGCCATAGAGCTTCAATGCGTCGACAGTCAAAACCCACATCT	45	AGATATTTAGAAAGGTTCTCACAAAAACAATAGTAAGATGGGCTGAAGAATCTCAGATTGAAACACCTAAACTTGTTCGAGAAATGTTCAG	45	ATATTCCGCAAAGTACTCATCAAAACAATTGTTAGATGGGCCGAGGAGTCTCAGATTGAAACACCAAAACTGGTGCGAGAAATGTTTGG	45	GCCGCTAATTAAGCTCGTGGACCGTCTACTCCTGGTCGGAAAAATGCGCGACGAAGACGTTGAGAAACTTCTCATCATGATCAACCCCGAGACCTGGGATCCAACGTTCAATAAAG	45	AGGGCAAAGACGAGCACCGCAAAGGACTACTGCACATGAAGATGGCGGAGGGAGCCAAGCTGCAGATGTGCTACTTGCTGCAGCATCTCAACGACATCCAGCTGCGTCACCGCGTTGAATCCACTATTGCCTTCGCACACGACTTTGTAGGCGATCTACAGACTGACCAGCTCAG	45	ACCTCTTATAAAGCTGGTGGATCGTCTTCTCTTAGTCGGTATGATGCGTGATGAAGACGTGGAGAAGCTACTCATCATGATCAATCCTGAGACCTGGGATCCTACCTTCGATAAAG
												46	CGAGGAGATCGAGTTCCTGCTGGCTTGTTGCGAGACGAACCACGACGGCAAGATCGACTACGTCGCGTTCATGGACCGTTTCCACGAGCCTGCGAAAGAAATCGGCTTCAATCTCGCCGTGTTGCTCACCAATCTGTCTGAGCACATGCCAAACGAACCCAGGCTGGCCAGGTTCCTCGAGACGGCTGGCTCCGTGTTGAACTACTTCGAGCCGTTCCTCGGCAGGATCGAGATCCTCGGCGGCAACAAGAAGATCGAAAGAGTGTACTTCGAGATCAAGGAGTCGAACATCGAGCAGTGGGAAAAGCCGCAGATCAAGGAGTCGAAGAGGACGTACTTCTACAACACCGTGGTCGAGGCAGGCGAGAAGGAGAAATTGGAGACGTTCATCAACTTCTG…	46	GTACAAGCGTTCGGAATGGATATAACGAAAGAAGAAGGCGGCCAGATAAAGATCGCGCCCCACGAATCGGCAACATCGACTCCTCAATCGAGCATCGAAGAAACGGGCGAAAGCACACCAGAAGAAGCTCCTGGCGAAGAAGGTGCAAGAGCTGAAGGTGGTGGAGACATGGAGTCGCCTGTTTCATTGGCTGATTTATTAGG	46	GTACAAGCGTTCGGAATGGATATAACGAAAGAGGAAGGGGGACAGATAAAGATTGCACCTCACGAATCGGCTACGTCTACCCCTCAATCGAGTATCGAGGAAACGGGCGAAAGTACACCGGAAGAAGCCACTGGAGAAGAAAGTGCGAGAGCTGAGGGAGGTGGAGACATGGAATCGCCTGTTTCGTTGGCCGATTTGTTAGG	46	CGAGGAAATGGAATTCCTGCTGGCTTGCTGCGAGATTAATCACGATGGTAAGATCAACTACATCGCCTTTATGGAACGTTTCCACGAGCCCGCCAAAGAAATCGGCTTCAATCTCGCCGTCCTGCTGACGAATCTTTCCGAACATATGCCCAATGAACCTCGACTCGCGCGATTCCTCGAAACAGCTGGCTCGGTACTTAACTACTTCGAGCAGTTCCTCGGCAGGATTGAAATCTTGGGTAGTAATAAACGCATAGAACGCGTGTACTTTGAAATCAAAGAGTCCAACATTGAACAGTGGGAAAAACCACAG	46	GTGCAAGCGTTCGGAATGGATATAACGAAAGAAGAAGGAGGACAGATAAAATTGGCGCCTCACGAGTCGACCACTTCCACGCCACAATCCAGTATCGAAGAAACAGGCGAAAGCACTCCGGACGAAGGTACCGGAGAAGAGGGAGCGCGGGCTGAAGGGGGAGAGAGCGAAGCGCCTGTCACTTTGGCTGATTTGCTTGG	46	AAAATGCCGGAATACGACATTATCGACTTTGCCAAGAACCAGTTGACGCTTCCCGACAAGATCGATCCAGCGGACGAAATGTCTTGGCAACATTACTTGTACAGTCAACTCGGCAGCAAAAAGACGGTGTCGATCACTGCCGTTGACAATAACGGCAAAAATCAATTGGAAGAGACCGTCGACAGGATTGTGGCGATGAGCAAAGTCTTGTACGGGCTTCACATG	46	TGGACGAGATTCAGGTGGCATCGTATAAGATTCTGCAAGGTCTGTATCATTTGGGAACCGACCTAACGTTGCACCATGAGAGGAAATATCTGAAGAATGAAATGGAGAAGTACAAGCCAGCGTTGGGCTCCTGTTTGGGAGCATTCAGTTCCACTTTTCCCGTGGCTTTTCTCGAGCCTCATATGAACAAGAACAATCAGTACTCGTTGCTGAATCGAATAG	46	GAATCAAAACGAGCCTTCTTCTACTCCATCGTCACGGAAGGTGGCGACAAGGAGAAACTCGAAGCCTTTATCAACTTCTGTGAAGATGCGATTTTTGAAATGCAACACGCTAGTGGTCTAATGGCAGTGGAAGAATCAGGTGGTGGTGGCCCAACTCGTGCCGCCAGCTACAGTTACATGAACGTCGATGACGAAGACCGTGGCAAAGATCCAATTCGTCGAGGCTACCAATCCATAAAAGAAGGCATCGCTTACGGACTTTCATCCCTTAGTCCTTCAAACATCAAACACAAATTTGCCGAAATGCAGCAAATGACCATTCCGGAACTGTTTATCGGTTTCTTCAGAATGATCATTTATGCGTTTTACTATTCCGGCTTTGGAGTAGCGATTATTTTC…	46	ATCTCATGTCTCTATGGTAACTTCGGAGCACATGAACCAGTTGCTTAAAAACGTATTGAAACTGATCAAGAAAAATATTGGGAACGAGAATGCACCTTGGATGACTAGAATAGCTGCTTATACGCAACAGATCATCATTAACAGTAGTGAGGAACTCTTGAAGGATCCATTTTTGCCTTTGGCTGAAAGAGTTAAAAAGAGAACTGAAACTATGTTTCATAAAGAAGATAGCTTACGAGGATTCATTAAAAGTAGCACTGATGACACGTCTCAG	46	GGAACATTATTTGGAAAAAATCGCGATATATTTATCTCGGTGTGGTTTACAGTCTAATTCTGAATTGATTGAGAAGGGATATCCTGATTTAGGCTGGGATCCAGTAGAAGGAGAAAGATATTTAGATTTTTTACGATTTTGCGTCTGGGTCAACG	46	TTTACTAGTTAGACAATACGACAGTATCGGAGAATTGATGAATGCTCTAGCTAAAACGTACGTTATCAACGCTAAAACTAAAGATGACGTTGCAAATATGTGGGTTGGTTTAAGTCAAATTCGTGCTCTTCTTCCAGTCCAAATGTCTCAAGAGGAAGAAGGTTTAATGAGAATGAGATTATG	46	GTGAAAGTGTGGAAGAAAACGCAAACTTGGTGATCAGACTTCTAATCAGGCGGCCTGAATGTCTTGGACCGGCTTTGAGGGGTGAAGGTGAGGGTCTGCTGAGAGCGATTATTGATGCTAACAAG	46	GAAATTGGTAAACAATCACACATTCTTTCAACATCCTGATTTGATTAGAATTTTAAGAGTCCACGAGAATGTGATGGCTGTAATGATGAACACACTTGGAAGACGAGCTCAAGCTCAATCTGATGCTCAGCGACAAGCTGCAACTAATCAGGAAGGAGAGGTTGTTACAAAAGAAAAG	46	GCGGAATCATCAACGCCATTTAATTATCATCCGCATCCGGTTGATATGACTAATTTAACGTTGAATAAAGAAATGCAAAATATGGCAGAAAGACTTGCTGAAAACGCTCATGATATTTGGGCAAAGAAAAAAAAAGAAGAACTTACGGCTTGCGGTGGTGTCGTACATCCACAATTGGTTCCCTATGACCTTTTGACCGATAAGGAAAAGAGAAAAGATCGTGAAAGGTCGCAAGAATTTTTAAAATATCTTCAGTACCAAGGTTACAAACTTCATAGACCGTACAAAGGAGGAGAAACGGAACAAGCTGCAGCGCTGTCGTCCGTTGAAAATCGTTTCGCATACAGTCTTTTGGAAAAATTAATACAATACACCGACAAAGCAGCCATTAACATGAAA…	46	CTTACTGGTCAGGCAGTATGACAGCACTGGAGAACTCATTAGATCACTGCAGAAGACATACATAATTAACAACAAAACAAAGAATGATGTTGCTTTAATGTGGGTTGGCCTCAGTCAGATTAGATCTCTATTGCCTGTGCAGATGTCTCAAGAGGAAGAGGGTCTCATGAGAGAAAGGCTATG	46	ATTATTGGTAAGACAGTATGACAGCATTGGAGAACTTATACGGGCTCTACAAAAAACATATGTAATCAACAGTAAAACAAAGAATGATGTAGCTGCCATGTGGGTGGGATTGAGTCAAATTAGAGCATTGCTGCCTGTACAGATGTCACAAGAGGAGGAAGAATTAATGAGAGAGCGCTTATG	46	AAGGCAAAGACGAACACCGAAAAGGACTTCTTCACATGAAAATGGCTGAAGGCGCTAAACTGCAAATGTGTTATTTGCTCCAACATCTGAACGACATGCAGCTACGTCACAGGGTTGAATCTATAGTGGCTTTTGCACATGACTTTGTCGGGGACCTGCAGTCCGACCAGTTGAG	46	ACGTTACACAGAGATCAAACAGTCAGATCTACCGAGTGCGGTGGCGGCCAAGAAGACGAGGGAATTCCGTTGCCCGCCCAGAGAGCAGATGAACGCTATTTTAA	46	AAGGCAAAGACGAGCACCGCAAAGGCCTCCTCCACATGAAGATGGCGGAAGGCGCAAAGCTCCAAATGTGTTATCTGCTGCAGCATCTAAACGACATACAATTACGACACAGGGTCGAGTCGATTATCGCCTTCGCTCACGATTTTGTTGGTGACTTGCAGGCTGATCAGCTGAG
												47	GTACAAGCCTTCGGAATGGATATAACAAAAGAAGAAGGTGGTCAGATAAAGATAGCGCCTCACGAGTCGGCAACTTCGACGCCTCAATCGAGCATCGAGGAAACCGGCGAGAGTACACCGGAAGAGGCTACTGGCGAGGACGGTGCAAGGGCTGAAGGCGGCGACTCGGAAACCCCCGTTTCCTTGGCTGACTTATTAGG	47	AGGTGAACAAGCTAGAGCCCAAGCAGCAGCCGCAGCAGAAGCAGCGGCCGCTCAACAAGCAGCCATGGCTGCTGTTGAAGCGGAAGCGAAACAAGAAACGATAGCAGAGCCTTCAACATCTACTATCGACTTTTCCGAATACACCCATCGTATCGTCTCCTTCTTGGCTAGAAACTTCTACAATTTAAAATACGTGGCTCTAGTTCTTGCTTTCTGTATCAATTTCATGTTGCTGTTCTACAAG	47	AGGTGAACAAGCTAGAGCTCAGGCTGCAGCCGCGGCAGAAGCAGCGGCAGCTCAACAAGCAGCAATGGCTGCGGTCGAGGCAGAGGCGAAACAAGAAACGATAGCAGAACCATCAGCCTCCTCTATCGACTTTTCCGAGTACACGCATCGCGTCGTCTCCTTCTTGGCAAGGAATTTTTATAATCTGAAATACGTGGCTCTAGTGCTCGCTTTCTGTATCAATTTTATGTTGCTGTTCTATAAG	47	ATTAAAGAATCTAAACGAACGTACTTCTACAACACTGTCGTGGACTCGGACGAAAAAGAAAAGCTGGAAACATTCATCAACTTTTGCGAAGATGCGATTTTCGAGATGCAACACGCGAGCGCCTTGATGGCAGTTGAAGAAAGTGGAGGCAGTGGAAAAGCCAAAGAATCCTCCTACACTTATATGACGGACGAGGATGAGGAGAGAAAAGATCCTATCAGGAGGAAGATCCAAGCATTCAAGGACGGCATTTACTTCTTTTTCTCCATGTTCTCTCCGTCGAACATCAAGAACAAGATCGCCGAGATGCAGCAAATGTCCATACCCGAGCTAGTCGTAGGATTCTTCAAGATTATATTTTACGCGTTCTACTACTCAGGATTTGGGGTTGGTTGCGTC…	47	CGGAGAACAAGCCAGAGCTCAAGCTGCCGCAGCGGCCGAAGCAGCGGCGGCACAACAAGCGGCCATGGCGGCGGTCGAAGCCGAGGCGAAGCAAGAAACTACCGCCGAACCCTCGTCAGGATCGAGCGTCGACCTATCCCAGTATAGTCATCGCATAGTGTCCTTCTTGGCCAGGAATTTCTACAACTTGAAATACGTCGCGCTGATTCTCGCCTTTTGCATCAATTTTATGTTACTCTTCTACCAG	47	ATCGATCACCCGCAACAACAGCAGAAAGGTGTTTACCGGAGCATGGTTTCCACCCAAAGGAAGCGTGCAGTACTTTCTTGCTTCCGACAAGCTTCTTTGCACAGTTTGCCAAG	47	CCGATCATTCGCTGGAAGCCCAGGATATAATTTCCAAAATGGAACAGTTTATGCCCACTTTGGAAACAATATTATCAGAAGTTGATCAATTTGTTGAAAGCAACAAGACTTACTTTGATGATCCGCATATAATAGATGTCATAATGCCTATGCTGTGCTCCTACCTACCATTCTGGTGGGGCCAAGGGCCAGATAATGTCAGTCCTACAGGAGG	47	ATACAAAATGGCAGCACACGAATCACCAACCACAAGTCAACCGTCATCAGCAGAAGGTGAGGGAGAAACGACACCGGAAGAAGATGGCGAACATCCGGAAACGGAAACCATGGAAGCGCCACTGTCACTATCTGATCTTTTAGG	47	ATTGAGACACAAATTCAAGAAGATTGGCATCTTTTGGTGCGCGATATCTACTCTTTCTATCCGTTGTTGATAAAATACGTAGATCTTCAGAGAAACCATTGGTTAAGGCACAATGTGGAAGAAGCCGAACACCTTTACAATCATGTGGCGGAGATATTCAATATCTGGTCCAATTCGCAATACTTTCTTAGGGAAGAGCAAAATTTCATTTCTGCTAACGAAATCGATAATATGGTCCTGATAATGCCGACAGCTACTCGAAGAACTGTCGTAACTGATGGTAGCCAACCGTCAGTAGGGAAAGTCAAG	47	GCGAAAGCGTAGAGGAAAATGCGAATTTAGTTATTCGGTTGCTTATACGCAGGCCTGAATGTTTGGGCCCCGCATTACGAGGAGAAGGAGAAGGACTTTTACGTGCCATAATTGATGCTAATAAA	47	GAAGCTGGTAAATAATCACACCTTCTTTCAACATCCTGATCTGATTAGAGTCCTGAGAGTTCATGAAAATGTCATGGCAGTTATGATCAATACTTTAGGAAGAAGATCACAAGCCCAGTCAGATGCTCCGCAAGCTGGCCAGGAGGGTGAGCCGGTATCTAAGGAAAAG	47	ATGTCAGAAAGAATAGCAGACAGAAGAAAAGTAATGGATGAAGCTGAAGGAACCACATTAGGCTTGCAGTTCGAACATCCTTTGCCCGAATCTGACGATGATGAAGACTACATCGACACTGGAGCTGCGATTTTAGCCTTTTACTGTACGCTTGTTGACCTACTCGGAAGATGTGCACCTGATGTTTCCGTCATTGCACAG	47	GACACATCTCACGAGATGGTTGTAGCTTGTTGTCGATTTTTATGTTACTTCTGTCGAACTTCAAGACAAAATCAGAAAGCAATGTTCGATCATTTTTCATTTTTATTAGAAAACAGTAATATTTTACTATCTCGCCCCTCTTTAAGAGGCAGTACACCTTTAGATGTAGCTTATTCTTCGTTAATGGAGAACACCGAATTAGCTTTGGCTTTGAG	47	TTTATTCTGTAAGTTGGCTAACCTGTTAAGAATTCGTTTAACTTCGTTTGGATCGGATGTTCGAATAACTGTCAGATGTCTTCAAGTATTAGTTAAAGGAGTTGATGCAAA	47	GAAGCTTGTCAACAACCACACATTCTTCCAGCATCCTGATCTGATAAGAATCTTGCGTGTTCACGAGAATGTAATGGCTGTGATGATGAACACTCTTGGCCGACGAGCTCAAGCTCAGTCTGATACCCAGGCGCTAGCTGCACAGGCTGAGGGAGGTGAAGCACCTGCTAAGGAAAAG	47	GAAACTTGTGAACAACCACACCTTTTTCCAACATCCAGATTTGATTAGGATCTTGCGTGTTCATGAAAATGTGATGGCAGTTATGATGAACACTTTGGGTCGTAGGGCCCAAGCACAATCAGACACACAGACACAGGCTCAAGCAACTGGCCAAGAGGGCGAGGTTGCTACAAAAGAGAAG	47	ACGCTACACTGAGATCAAGCAGTCAGATTTACCGAGTGCGGTTGCAGCCAAGAAGACCAGAGAATTCCGTTGTCCTCCTAGGGAACAGATGAACGCAATCCTGA	47	GTTTTAAACATATGGAAGAAGAAGACAAAGAGAACTGTCCATGCGGCGAAGACCTCATCGCCAGGATGAACGAGTTCCATGAAAGCCTCATGGTTCATATATCTTTGAACGCGCTGCAGGAACCTGATTCCCAG	47	ACGTTACACCGAAATCAAGCAGTCGGATCTGCCAAGCGCAGTAGCCGCTAAGAAGACGAGAGAGTTCCGCTGCCCACCTCGGGAACAGATGAATGCTATACTTA
												48	CGGTGAACAAGCAAGAGCTCAGGCAGCAGCCGCAGCGGAAGCAGCAGCCGCTCAACAGGCAGCTATGGCAGCGGTCGAAGCAGAAGCCAAACAGGAAACAACGGCAGAACCATCCGGCTCTTCCATCGATTTCTCTGAATACACTCACCGAGTTGTATCGTTCTTGGCAAGGAATTTCTATAACCTGAAATACGTGGCTCTGGTTCTCGCTTTCTGTATCAATTTCATGTTGCTGTTCTACAAG	48	GTTACATCATTGGCCGGCGAAGGGGATGAGGAAGGAAGCGGACAAATGGTTAGTGACATATTGGCAGAGATGTCTGGCGAGGGTGTATCTGGTTCTGGAAGTGGCAGTGGCATAGAAATAGGCAGCGGGAGCGGGGAGGACGAGTCGGAAGAAGAGGAGGATGCGTACGCGTTAGAATACGTGGAGGTGTCAGAAGATTTCTATTACATGGCACACGTTATAAGACTCATGGCTATTCTTCATGCCATCGTCTCTCTCGCTATGCTGGTTGCCTACTATCACTTGAAA	48	GTTTCGTCTTTGGATAGCGAAGGAGGTGAGGAAGGAAGTGGTCAGATAGTGGACATGTTGGCAGAGATGTCTGGCGAGGGTGCATCCGGTTCTGGAAATGGCAGTGGAGTTGAAATAGGTAGCGGTAGCGGGGAGGCTGAATCGGAGGAAGAGGAAGACGAATACGCTCTGGAATATGTGGAAGTGGCGGAGGATTTCTATTACATGGCACACGTTATAAGGCTCATGGCTATTCTTCATGCGATCGTCTCTCTTGCTATGCTAGTTGCCTACTATCATTTGAAA	48	GTGCAAGCATTTGGTATGGATATAACGAAAGAAGAGGGTCAAATAAAGCTAGCACCGCATGAATCAATAGCATCGACACCGCAATCCAGTATTGAGGAAACCGGCGAGAGCACCCCAGAGGAAGGTATCGGTGAGGAGGGAGGCAAATCTGCGGATGGCTTTGGCGAAACAGAATCACCGATCACATTGGCGGATTTGTTGGG	48	GTCACATCTTTGGCCGGCGACTCGGACGACGAAGGTAGTGGATCAGCTATGGCGGACTTGCTGGCGGAAATGTCGGGCGAGGGTCCATCGGGTTCAGGAGGTAGCGGGGTGGAAATGGGCAGCGGTAGCGGTGAAAATGGCTCGGAGGAGGAGGACGATGAAGTGCCGGAAATCGTGGAGGTGGCGGAGGATTATTATTATATGGCTCACGTTATGAGGCTACTGGCTGCCCTTCATTCCATCGTTTCGCTCGCCATGCTGGTTGCATATTACCATTTGAAG	48	GCATCGCGCCATAAACATATTCATCCGTACCTACCGCGACTTCTGGTTGCAAGACGAGAACGTCGGGCAAGAAGTGATGATCGAAGATCTCACCCAGAGCTTTGAGGACTCCGAATTGAAGAAGAACGAGGGGGAAGAGGAAGAAGGGAAGCCGGATCCCCTCACGCAACTTGTTACCACCTTCTGCAGGGGTGCCATGACTGAGAGGTCCGGAGCTTTGCAGGAGGATCCGTTGTATATGGGTTACGCGGAAATAATCGCCAAGTCCTGTGGAGAGGAAGAGGAAGAGGGGGAGGAAGAAGGCGATGGGGGGGAGGGCGAAGAAGGCGGATCTTCGATTCAT	48	ATCACACGTTTCAATGGTTACTTCGGATCATATGAACCAGTTGCTCAAGAACGTGCTGAAACTTATCAAGAAAAACATTGGCAATGAAAATGCGCCATGGATGACCCGAATAGCTACTTACACTCAACAAATCATCATCAACAGTAGTGAAGAGCTGTTGAAAGATCCATTTTTACCTTTAGCCGAGCGCGTTAAGAGGCGGACAGATGCAATGTTCCACAAGGAAGAGAGCTTGAGAGGATTTATCAAGAGTAGTACTGAGGATACATCTCAG	48	TGGAGAACAGGCTAAACGAGCAGCTCAAGAAAAAGTCGAAGCTCAAGCGGCTCAACAAGCGGTAATGCAAGCAATTGAGTCCGAATCCAAACAACCTGTTGTTACTGAACCTTCTGCCGTTTCACAAATCAATTTTGGTGCTTACAGTCATCGTGCAGTGTCATTTTTGGCCAGGAATTTCTACAACTTAAAATATGTGGCTTTGGTACTGGCGTTCTGTATCAACTTCATGCTCCTCTTCTATAGG	48	AAAAAGAAGAAAAACCGTGATAAGAAACGAGACAAAGACAAAGAAATACAAGCCTCCTTAATGGTAGCGTGCCTAAAACGTCTTTTACCAGTTGGTTTAAATTTGTTCGCTGGTCGCGAGCAAGAATTAGTTCAACACTGCAAAGATCGCTTCTTGAAGAAGATGCCTGACGAAGAAATAATAGATTTTGCCAAAACTCAGCTCACTCTACCAGATAAGATCGATCCAGCAGATGAAATGTCCTGGCAACATTATCTGTATAGCAAATTGGGCAAGAAAAGTCTTACTGTTAATACTTTGGACACCAATGGCAAGAACCAATTGGAAGAGACTGTAGAACGTATTGTGGCCATGAGCAAAGTCTTATATGGCCTACATATG	48	ATGTCCGAAAGGATAACAGAAAGGAGGAAGTTTTTAGAAGAATCAGGGAATCAAGAAAATATTCAACTAGATCACCCACTTCCGGAATCAGACGACGATGAAGATTATATTGACACAGGAGCTGCCATTCTGAATTTTTACTGTACTCTTGTTGACTTACTAGGACGTTGTGCGCCAGACAGTTCAGTAATTTCACTG	48	GACACTTCGCATGAAATGGTGGTTGCTTGCTGCAGGTTTTTGTGCTACTTCTGCCGAACTTCTCGACAGAATCAAAAGGCCATGTTCGATCATCTAAACTTTTTGCTAGAAAACAGTAACATCCTTCTTTCTCGTCCATCTCTTCGGGGAAGTACACCCTTAGATGTGGCTTATTCATCTCTCATGGAAAACACGGAACTTGCTTTAGCTCTGAG	48	GGAAAGAATGAGTCTTTGAGAGCCAGGGCAATTCTGAGATCACTGGTTCCGCTTGAAGATTTATCAGGAGTTCTCAGTCTGAAGTTTACTTTGACCAACCCGGCTGCCGGAGAAGAGAGGCCAAAGAGCGACATCCCGTCTGGCTTGATTCCGTCTCACAAGCAGAGCGTAGTACTTTTTCTAGAAAGGGTTTACGGCATTGAACATCAAGACCTGTTCTTCAGAATTCTCGAGGATGCATTTTTGCCAGATCTTCGTGCAGCGACTATGCTCGACAGG	48	AGAACATTATTTGGAAAAAATTGCCATATACTTATCGAGATGTGGTTTACAATCCAATTCTGAACTCGTTGAAAAAGGATATCCTGATTTGGGTTGGGATCCAGTCGAAGGAGAAAGATACTTGGACTTTTTAAGATTTTGTGTTTGGGTCAATG	48	ATCTTTGGTTAAAAATTGTCCCGAATTTATTCGTACGTCCATGTTGACATTTTTTAATAATACCGCTGATGATTTGAGTCACACAATTTTAAATCTTCACGAG	48	GACACTTCTCACGAAATGGTGGTGGCTTGTTGTCGTTTCCTTTGCTACTTCTGCAGAACATCCCGTCAGAACCAGAAGGCTATGTTTGATCATTTTGCATTCTTGTTGGAGAACAGTAACATCCTTCTGTCTAGACCATCGCTTCGTGGTAGCACACCTCTAGATGTGGCTTATTCATCTCTCATGGAGAACACAGAATTGGCCCTTGCTCTTCG	48	GATACTTCCCATGAGATGGTGGTAGCTTGCTGTCGATTCCTTTGTTATTTCTGTAGAACTTCACGGCAAAATCAGAAGGCAATGTTCGACCATTTCTCATTTCTTCTGGAAAACAGTAACATTTTGCTGTCTAGGCCTTCACTGAGAGGAAGTACACCTCTTGATGTAGCCTATTCATCTCTCATGGAGAACACTGAGCTAGCTTTGGCACTCAG	48	GTTTCAAACATCTTGAAGATATCGATAAGGAGAACTGTCCTTGTGGCGAAGAACTCATCGCTAGGATGAACGGCTTCCACGAAAGTCTCATGGTCCACGTATCTCTAAACGCCCTGCAAGAACCTGATCCTGAG	48	GAACCTACGGAACCAGAAACGAAGCCTGGAGCGTTCGGAAAATTGTACAATATTATTAATACAGTTAAAGAATTAGAAGATGAACCAAAG	48	GTTTCAAGCATCTTGAAGATGAAGATAAAGAGAACTGTCCGTGCGGTGAAGAGCTAATAGCTCGCATGAACGACTTCCACGAGAGTTTAATGGCGCATGTATCTCTCAATGCGCTGCAGGAACCTGACCCTGAG
												49	GTTTCTTCTTTGGCCGGCGACGGGGACGAGGAGGGCAGTGGTCAAGTTATAGCAGATATTCTGGCAGACATGTCTGGCGAGGGTCCATCCGGTTCTGGAAGTGGTGGTGGAGTGGAATTGGGAAGCGGTAGCGGTGAAAACGAGTCCGAAGAAGAGGAAGACGAGTACGCGTTGGAATACGTCGAGGTCGCAGAGGATTTCTATTACATGGCACACGTTATGAGGCTCATGGCTGTTCTCCATTCGATCGTTTCTCTCGCTATGCTGGTTGCTTACTATCATTTGAAG	49	GTACCGCTGGCTATCTTCAAACGGGAAAAGGAAATTGCGCGACGCGTAGAGTTCGATGGTCTGTACATTGCCGAGACGCCGGAAGAAGATGACATCAAGGCGCATTGGGACAAGATGGTGATATCGGCGAAAACGTTCCCCGTGAATTATTGGGACAAGTTCGTGAAGAAAAAAGTTCGACAGAAATACAGCGAGACTTACGACTTCGATTACATAAGCAACTTGCTTGGCATGGAAAAGACTTCGTTCAGCCAACAAGAGGAAGAGGGTTCTGGTTTGATACACTT	49	GTGCCGTTGGCTATTTTCAAACGAGAGAAGGAAATTGCGCGACGCGTGGAATTCGATGGTCTGTATATTGCTGAAACACCGGAAGAGGATGATATCAAAGCACATTGGGATAAGATGGTGATATCGGCAAAAACGTTCCCTGTAAATTATTGGGATAAGTTCGTGAAGAAGAAAGTTCGACAGAAGTACAGTGAGACCTACGATTTCGACTACATCAGTAATTTGCTTGGCATGGAAAAGACATCGTTTAGTCAACAGGAAGAAGAAGGTTCTGGTTTGATACACTT	49	TGGGGAACAAGCTCGAGCGCAAGCTATTGCAGCCGCGGAAGCTGTAGCTGTCCAGCAGGCAGCCATGGCAGCAGTAGAGGCCGAATCAAAGCAAGAGGCAGTAGCCGAACCATCGGCAGCCTCGTCGATCAATTTCTCCGACTACGGTCATCGCCTCGTCTCGTTCCTCGCCAGAAATTTCTATACTCTAAAATATGCAGCCCTTGTCCTCGCCTTTTTCATCAACTTTATGCTCCTCTTTTATCAG	49	GTGCCGCTGGCTATCTTCAAACGAGAGAAGGAGATCGCACGACGAGTAGAATTTGACGGACTGTACATCGCCGAAACGCCGGAGGAAGACGACATCAAGGCTCATTGGGACAAAATGGTGATATCGGCCAAGACTTTCCCCGTGAATTACTGGGACAAGTTCGTCAAAAAGAAGGTTCGACAGAAGTACAGCGAGACGTACGATTTCGATTACATCAGCAACCTGCTCGGCATGGAGAAGACTTCCTTCAGTCAACAGGAGGAAGAAGGATCCGGCTTGGTTCATTT	49	GAGCAAGAAATGGAGAAACAGAAGTTGCTCTTCAACCAGGCCCGCCTAGCCACAAGGGGGGTGGCGGAAATGGTGCTGCTGCACATTTCCGCTTGTAAAGGCGTCCCGTCCGAGATGGTTATGAAAACCCTCGAACTAGGCATCTCGATTCTACGTGGCGGTAACTTCGACATACAGATGGGCATGTTGAATCACCTGAAGGAGAAGAAAGACGTCGGCTTCTTCACCAGCATCGCCGGTTTGATGAACAGCTGCAGCGTGCTGGATCTTGACGCTTTTGAGAGGAATACTAAGGCCGAAGGCCTTGGAGTAGGATCTGAGG	49	ATTGAGACTCAAATTCAAGAAGACTGGCATCTTCTAGTGCGAGATATTTACTCGTTTTACCCACTTTTGATCAAATACGTGGACCTTCAAAGAAACTACTGGCTGCGACATAACGTTGAAGAGGCCGAGCATCTCTACAACCACGTGGCAGAGATATTTAATATCTGGTCCAACTCCCAGTACTTTCTTCGGGAAGAACAGAACTTTATTTCGGCCAACGAGATTGACAATATGGTGCTGATCATGCCCACAGCTACCAGAAGAACGGTGGTTACTGATGGCAGTCAACCGTCTGTTGGAAAAGTAAAG	49	GTTTCGACTCTTGGTGATGATGCGGAAGGTAGCGGAAGCAAGGGCATTCCAGACATCCTCGAAGGCTCTGCTGAAGGAAGCGGTGCTGGTTCTGGAGAATCAGGAGAAGATGACGATCCTCCCGAATTGGTACATGTCGACGAAGATTTCTACTATATGGCACACGTGATGCGATTAGCTGCGATTTTACATTCTGTTGTATCTCTAGCAATGCTAATAGCGTACTACAATCTAAAAGTGCCTCTAGCTATATTTAAACGGGAAAAGGAAATTGCACGTCGGCTTGAATTTGAAGGTTTATACATCGCAGAACAGCCTGAAGATGACGATCTTAAATCGCATTGGGATAAATTAGTAATTTCGGCAAA	49	ATTGATCATCCTCAACAGCAACAGAAAGGCGTTTACAGATCAATCGTGTCCATACAAAGGAAACGAGCTGTATTATCTTGCTTCAGACAAGCGTCTTTACATAGTTTACCAAG	49	GGAAAAAATGAATCTTTGCGTGCAAGAGCCATTCTTCGATCATTGGTACCACTCGAAGATTTACATGGTGTTCTTAGTCTTAGATTTACACTCCAGAATCCAGCTGCTGGTCAAGATAGGCCAAAGAGTGATATGCCTTCAGGGTTAATACCAGGACACAAACAAAGCATTGTACTCTTTTTAGAACGTGTGTATGGTATAGAAATGCAAGAGTTATTTTTCACATTACTCGAGGAAGCGTTTTTGCCAGATCTACGTACAGCGACAATGCTTGACAGA	49	AGAACACTACTTAGAAAAAATCGCTATTTATCTATCTCGATGTGGTCTACAATCAAATTCAGAACTGGTTGAAAAAGGATATCCGGATCTTGGATGGGATCCAGTAGAAGGAGAACGTTATTTGGACTTTTTACGTTTCTGCGTGTGGGTTAACG	49	AGTGACGGCCAAGAATCTGAAATGGCTCTTGCTATGAATCGTTACATTGGAAATTCGATTCTTCCGTTGCTTATAAAACACTCGCAGTTTTACGGCAATGCTGACAATTATGCAAGTCTTTTGGATGCAACACTGCACACTGTCTACAGGCTTTCAAAAAATCGAATGTTGACCAAAGGTCAAAGAGAAGCAGTTTCAGATTTTCTTGTAGCTCTTACAAG	49	GCGAAAGTGTAGAAGAAAATGCCAATTTGGTAATACGATTGCTGATAAGAAGGCCGGAATGTTTAGGGCCAGCTTTACGAGGCGAAGGCGAAGGATTATTACGAGCTATTATAGAAGCCAACAAA	49	GGAAAATATAGTCATTTGAGAGGGACTCATTTGAAAACTTGCACTTCTTTGACATACGTCTATTCGGTTGTTTTACCTGTTCTGACATCCATGTTTGATCATTTAGCCAGTTGTGAATACGGTAGTGATTTATTAC	49	GGAACATTACTTGGAAAAGATTGCCATATATCTTTCTCGTTGTGGACTGCAGTCCAATTCAGAACTGATAGAGAAAGGTTATCCAGACTTGGGCTGGGATCCAGTGGAAGGAGAGCGCTACTTAGATTTCTTGCGCTTCTGTGTTTGGGTCAATG	49	GGAACACTATTTAGAAAAAATAGCAATCTATCTCTCTCGTTGTGGTCTGCAATCCAACTCTGAACTTGTGGAGAAAGGATATCCAGATTTGGGTTGGGATCCAGTGGAAGGAGAACGTTATTTGGATTTTCTCAGATTCTGTGTCTGGGTGAATG	49	GAGCCCACTGAACCAGAAATAAAGCCGGGGGCCATTAATAAATTATATAGCCTTATAAATACCGTCAAGGAACTAGAAGAGGAACCCAAG	49	GCTATCGAAGAACCACCGAAGAAAACTCCAGAAGAAAAGTTCCGTAAAGTTCTGATACAAACAATTGTCAATTGGGCGGAGGAGTCACAGATTGAAACGCCCAAATTAGTCAGAGAAATGTTTAG	49	GAAAACACTGAGCCAGAAGCAAAACCGGGCGCATTTGGCAAGCTGTACAACATAATCAACACAGTGAAGGAGTTAGAGGAAGAACCTAAG
												50	GTACCGTTGGCGATCTTCAAACGAGAAAAGGAAATCGCGAGGAGGGTGGAATTCGACGGGCTGTACATTGCCGAGACGCCGGAAGAAGACGACATCAAGGCTCACTGGGATAAGATGGTGATATCGGCGAAAACATTCCCCGTGAATTATTGGGACAAATTCGTCAAAAAGAAAGTGAGGCAGAAGTACAGCGAGACGTACGACTTCGATTATATCAGCAATTTACTGGGCATGGAGAAGACTTCGTTCAGCCAGCAAGAGGAAGAGGGTTCTGGTTTGATACACTT	50	TATCGTAAATATCGATTGGAGATATCAAGTATGGAAAGCTGGAGTCACCATCACGGATAAC	50	CATCGTTAATATCGATTGGAGGTATCAAGTATGGAAAGCTGGAGTTACCATCACGGATAAC	50	GTGACTAGTTTAGACGACGATTCAAAAGATGACAGCAGTGAAATAATGGGAGATTTGCTAAGCGAATTATCAGGTGAAGGCTCGTCGGGTGGATCTGGTAGCGGCCTGGGCAAAGAATTTGGCAGTGGAGAGGATGAGGCTTCTGAAGACGATGAGGATTTAATAGAATTCGTCGAAGTGTCGAAGGACTGGATATTTATAGCTTATCTCATGAGAATCATGGCTATCATGCACTCCATCATATCATTGGCTATGTTAGTGGCTTACTATCACTTGAAG	50	CATTGTAAATATCGATTGGAGATACCAAATTTGGAAGGCCGGTGTCACCATCACAGATAAC	50	GTGCCGCCGGAGAAAAGAACATGCACGACGCAGAGTTCACGTGTGCCCTATTCCGATTTATCCAGTTGACGTGCGAAGGTCACAATCTAG	50	AAGAAGAAGAAAAACCGAGACAAAAAACGCGACAAAGACAAGGAAATTCAGGCCTCCCTGATGGTGGCATGTCTGAAACGTTTGCTTCCGGTCGGTCTAAATTTGTTTGCTGGCCGCGAGCAGGAACTGGTACAACATTGCAAAGACCGGTTCCTCAAAAAAATGCCCGAGTATGAAATTGTCG	50	ATCATTCCCGGTGAATTATTGGGACAAGTTTATTAAAAAGAAAGTACGGCAAAAGTATAGTGAAACGTATGATTTTGATTCCATCAGTAATTTGCTCGGTATGGAGAAAACATCCTTCCAACAGCAAGAATCTGATGAAGGAAGGAGTTTCATATACTT	50	ACATCGTGCCATAAATATCTTCATACGAACTTATCGCGACTTTTGGTTACAAGATGAAAATGTGGGTCAGGAAGTGATGATTGAAGATCTCACACAGAGTTTTGAAGATTCAGAATTAAAGAAAAAAGACGAGGAAGAAGAAGAAGGAAAACCAGATCCTCTTACTCAGCTAGTGACCACCTTCTGCCGAGGAGCTATGACTGAAAG	50	AATGATGGACTTGAATCAGACATGGCATTGGCAATGAATAGATATATTGGAAATTCAGTATTACCATTACTCATAGGTCATTCGAAATTTTATAGCGAGTCTGATAATTATGCTAATTTGTTAGATGCAACGTTACACACTGTGTATAGATTATCTAAAAATAGAATGTTAACAAAAGGGCAGAGAGAAGCTGTTTCAGACTTTTTGGTGGCATTAACTAG	50	GTGAAAGCGTAGAAGAAAACGCAAATCTTGTGATAAGACTGTTAATCCGCAGACCAGAATGTCTGGGGCCAGCTTTAAGAGGAGAAGGAGAAGGACTTCTTAGGGCCATAATTGACGCAAACAAG	50	CCAGTTGCAGCCAAGTATGTTGCTTAAATTGCTTCGAAAGTTGACTATTGATGTATCTCAGCTTTCAGAGTACACTACAGTCGCTTTGAGG	50	ATGTCAGAAAAAATTGCTGACCGAAGAAAAATGATGGACGAGGCAGAAGGAACCATTTCCAACATGCAATTTGAGCATCCTTTACCAGAATCGGACGAAGACGAAGACTATATCGATACCGGCGCAGCCATCTTGAATTTCTATTGTACTTTAGTCGATTTACTTGGAAGGTGTGCTCCGGATAGTGCCGTCATTGCTCAA	50	TTGATGAAATTCAAGTGGCCGCATATAAGATATTAGGAAGTTTATACACGTTGGGAATCGATGGTACCCTTCACGGTGATAG	50	GTGAGAGTGTAGAGGAAAATGCTAATCTTGTGATCAGACTTTTAATCCGTCGCCCAGAGTGCTTGGGCCCAGCATTGAGAGGTGAAGGATCAGGCTTACTTCAAGCTATTGTGGATGCAAACAAG	50	GTGAAAGTGTTGAAGAAAATGCTAATTTAGTAATTCGTCTTCTCATCAGAAGACCAGAATGCTTGGGTCCTGCACTCAGAGGAGAAGGAGAAGGTCTTCTAAGAGCAATAATTGATGCAAATAAG	50	ACATTAGAGGAACCAGCCAAGAAGACTCCGGAGGAACGTTTCCGGAAAGTACTCATACAGACGATCGTGAATTGGGCGGAGGAATCGCAGATTGAGACTCCCAAGTTAGTCAGGGAGATGTTTAG	50	TCTGTTAGTCCGTCAGTACGACTCAATAGGAGAACTGATCCGAGCGTTGGAGAAGACGTACGTCATTAATGCGAAGACCAAACTGGACGTGGCCGAGATGTGGGTCGGTCTCAGTCAGATCAGAGCGCTGCTGCCTGTGCAGATGAGCCAGGAGGAGGAGGAACTAATGAGAAAGAGGCTATG	50	GCAATAGAAGAACCACCGAAGAAGACTCCAGAAGAAAGGTTCCGCAAAGTGCTCATACAGACCATAGTGAGCTGGGCGGAGGAGTCGCAAATCGAAACGCCAAAACTCGTCAGAGAAATGTTCAG
												51	CATCGTAAACATCGACTGGAGGTACCAAGTTTGGAAAGCTGGAGTCACCATCACCGACAAC	51	GCATTTTTGTATAGTTTATGGTATTTCACATTTTCGATCCTTGGCAATTATAACAACTTCTTCTTCGCTGCGCATTTGCTGGATGTCGCGGTTGGTTTCAAAACTCTGAGAACGATCTTACAGTCCGTCACGCACAATGGCAAACAACTTGTGTTAACAGTGATGTTATTAACTATCGTCGTCTATATATACACTGTCATAGCCTTCAACTTCTTCAGAAAATTCTATATTCAAGAAGAGGACGACGAAGTCGACAAGAAATGTCATGATATGTTAACG	51	GCATTCTTGTACAGTTTATGGTACTTTACATTTTCAATACTTGGCAATTATAACAATTTCTTCTTCGCTGCTCATTTACTCGACGTCGCAGTTGGTTTCAAAACTCTGAGAACGATCTTACAGTCTGTGACACACAATGGCAAACAATTGGTGTTGACAGTAATGTTACTGACTATTGTCGTCTACATATATACGGTCATTGCTTTCAATTTCTTCAGAAAATTCTATATTCAAGAAGAAGACGATGAAGTGGACAAAAAATGCCACGACATGTTAACA	51	GTACCTTTGGCGATTTTTAAAAGAGAAAAGGAAATCGCACGAACTGTCGAGTTTGATGGACTTTATATTGTGGAGCAACCGGGTGATTATGATCTAAAAGCAAATTGGGATAAACTGGCTATATCAGCAAAAACTTTTCCCGTAAACTATTGGGACAAATTCATCAAAAAGAAAGTTCGACAAAAGTACAGCGACACTTACGACTATGAAATGATCAGCGCATTGGTTGGAATGGAAAAAACCAGTTTCATACAAGAAGAAGAAGGATCCGGCTTGATGCACTA	51	GCATTTTTATACAGTTTGTGGTACTTCATATTCTCGATCCTCGGCAACTACAACAACTTCTTTTTCGCCGCTCATCTGCTGGACGTTGCGGTCGGTTTCAAAACCCTGAGGACGATCTTGCAGTCGGTAACGCACAACGGGAAGCAGCTGGTCTTAACGGTGATGCTGCTGACAATCGTGGTGTATATCTACACAGTGATAGCCTTCAACTTCTTTAGAAAGTTCTATATACAGGAAGAGGATGACGAGACGGATAAAAAGTGTCATCATATGTTGACG	51	AATGGCAAAATTATTTACGTACTCAGGCGGGTAACACAACGACAGTCAACGTCGTCATATGCACCGTGGATTACCTGTTGAGGCTCCAAGAGTCCATAATGGACTTTTACTGGCACTATTCCAGCAAAGAACTGATAGACCCCGCTGGCAAAGCCAACTTTTTCAAGGCGATCGGTGTGGCGAGTCAAGTCTTCAACACCCTTACAGAGGTCATTCAAGGCCCTTGCACCCTCAATCAACAGGCCTTGGCACATTCCAG	51	ATTTTGCCAAAATTCAGCTCACTTTGCCCGATAAAATTGACCCAGCCGATGAGATGTCATGGCAGCATTATTTGTACAGCAAATTGGGAAAAAAGAGTGTTACAGTCAACACCTTGGACACCAACGGCAAGAATCAGCTTGAGGAAACTGTGGAGAGGATCGTAGCAATGAGTAAAGTGTTATATGGATTGCACATG	51	TATCATCAATATTGACTGGCGTTACCAAATCTGGAAATCTGGAGTTACCATCACCGACAACTCCTTTTTGTACTCTTTGTGGTACTTCATTTTTTCGATTTTGGGCAACTTCAATAACTTCTTCTTTGCGGCCCATTTATTGGATGTCGCTGTCGGTTTCAAAACTTTACGCACTATTTTGCAATCAGTAACACACAACGGAAAACAACTTGTCTTGACTGTAATGCTACTCACAATCGTGGTATACATCTACACGGTGATTGCGTTTAACTTCTTCAGAAAGTTCTACGTGCAAGAGGAGGATGAAGAAGTCGACAAGAAATGTCACGACATGTTAACA	51	ATCTGGTGCTTTGCAAGAGGATCCATTGTATAAGAGTTACGCAGAAATTATTGCCAAATCTTGCGGTGAAGAGGAAGAAGAAGGAGAGGAAGGTGGTGAAGAAGCAGGTGAAGGAGAAGAAGGCGGATCATCAATTCAT	51	CCAAATGCAACCAAGTATGTTATTAAAACTACTGAGGAAACTTACGGTCGATGTATCAAATCTATCGGAGTATACAACTGTAGCACTTAGA	51	ATGTCTGAGAGGATAGCTGATCGTCGCAAGCTTATGGATGAAGCCGAAGGAACAATGACAATTATGCAATTTGAGCATCCTTTGCCTGAGTCTGAAGACGATGAAGATTACATAGACACTGGTGCTGCAATTCTTGCGTTTTATTGTACACTTGTTGATCTCCTTGGCAGATGTGCCCCAGATTCTAATGTTATTGCCCAG	51	TTGTTGACTCTTCACTATGATCGTTGTGCCAAGTATTACGGATCTTCTGGAGGATCAACCAACTCAAGCGATGAGGAAAAGAGGCTGACGATGATTCTCTTCAGCAATATATTCGATTCATTATCAAAGATGGATTATGATCCTGAACTGTTTGGAAAAGCTCTGCCCTGCCTTTCTGCAATTGGATGTGCTCTCCCACCTGATTATTCTTTATCTAAGAACTATGATGATGAACTGTACGGCACTAAGAATATGGGACCTGTTGATGGACCGTACAATCCACAACCTATTAACACATCATC	51	GGTAAAAATGAGTCGTTGAGAGCAAGAGCAATTCTACGTTCTTTGGTACCGTTAGAGGATCTTAAAGGAGTGTTGAGTTTAAAATTTACTCTACACAATCCAGCCACCGGAGAACCAAGACCGAAAAGTGATATGCCCTCTGGACTGATACCAGCTCATAAACAAAGCGTTGTGCTGTTTCTAGAAAGAGTATATGGTATTGAGCAAGCAGAACTATTTTACAGACTTCTCGAAGAAGCTTTCTTACCGGATTTACGAGCAGCTACCATGCTCGACAGG	51	GAAATATTTAAAAACGGAAATCGATCGACACAGACCGGCATTGGGAAATTGTTTGGGAGCTTTTTCTTCAACATTTCCGGTTGCGTTTTTGGAACCTCATTTAAATAAACATAATCAATATTCATTGCTTAATCGTATAGCCGATCATTCGTTAGAAGCCCAGG	51	ATGTCAGAACGTATTGCTGATAGAAGAAAGCTTATGGATGAAGCTGAAGGAACAATGTCAGTGCTGCAGTTTGAGCATCCATTGCCTGAAAGTGATGATGATGAAGATTATATTGACACTGGCTCTGCCATTTTGAACTTCTATTGTACTTTGGTTGATTTATTGGGACGTTGTGCTCCAGATGTAGCTGTTATTGCCCAG	51	ATGTCAGAGCGCATTGCAGATAGAAGAAAAGTAATGGATGAGGCAGAAGGAACTATGACTGTAATGCAGTTTGAGCATCCTTTGCCAGAAAGTGAAGATGATGAAGATTACATAGATACTGGTGCTGCAATTCTTAATTTCTATTGTACACTGGTAGATCTTCTAGGTCGCTGTGCTCCAGATTCATCTGTAATTCTACAG	51	CCTACTGGTTCGCCAGTATGACGCCGTAGGAGAACTGATCCGAGCTCTCGAAAAGACTTACGTCATCAATGCGAAGACCAAGCAGGACGTGGCCGAGATGTGGGTGGGACTCAGTCAGATCAGAGCCCTGCTCCCGGTGCAAATGAGTCAAGAAGAGGAGGAACTCATGAGGAAAAGGCTTTG	51	GAAATTGGTGAACAATCATACATTCTTCCAGCATCCAGACTTAATAAG	51	TCTTCTTGTTCGACAATACGACGCGGTAGGCGAACTCATCCGTGCCCTAGAGAAGACGTATGTCATCAACGCGAAGACCAAACTGGACGTGGCGGAGATGTGGGTGGGGCTGAGTCAGATCCGAGCTCTGCTGCCGGTCCAGATGAGCCAGGAGGAAGAGGAACTCATGAGGAAGCGGCTCTG
												52	GCATTTTTGTACAGTTTATGGTACTTCATATTCTCGATCCTCGGCAACTACAACAACTTCTTCTTCGCCGCTCACTTGCTGGACGTTGCAGTTGGTTTCAAAACGCTTCGAACGATCTTGCAGTCCGTCACGCACAACGGCAAACAGCTGGTGTTGACGGTGATGCTGTTGACGATCGTGGTGTACATATATACGGTGATAGCCTTCAACTTCTTCAGGAAGTTTTACATTCAAGAAGAGGATGACGAGGTCGACAAAAAGTGTCATGACATGTTAACG	52	TGCTTCGTATTTCATCTGTACAAAGGTGTCAGGGCTGGTGGTGGTATCGGTGATGAAATTGGCGAACCTGATGGCGATGACTATGAAGTCTACCGTATCATGTTTGATATCACTTTCTTCTTCTTCGTCATTGTCATTCTATTGGCTATTATTCAAG	52	TGCTTCGTATTCCATTTGTACAAAGGTGTCAGAGCTGGTGGTGGTATTGGTGACGAAATTGGTGAACCTGATGGCGATGATTATGAAGTTTACCGTATCATGTTTGATATCACTTTCTTCTTTTTCGTCATTGTTATCCTGTTGGCCATTATTCAAG	52	TATTATGAACATCGACTGGAGATACCAACTCTGGAAAGCAGGAGTTACAATAACTGATAAT	52	TGCTTTGTTTTCCACCTGTACAAAGGCGTAAGGGCCGGCGGTGGCATAGGTGACGAGATTGGCGAACCTGATGGCGACGATTACGAGGTTTACCGTATAATGTTCGACATTACGTTCTTCTTCTTCGTCATCGTCATTCTGTTAGCTATAATTCAAG	52	GTTGTGGGACGCGGTAGGAGGTTTCCTCTTCCTCTTTTCTCACATGCAAGACAAACTCTCGAAACACTCCAGCCAGGTGGACCTGCTCAAGGAGCTGCTCAACCTCCAGAAGGACATGATCACCATGATGCTGTCCATGCTCGAGGGTAACATCGTCAACGGCACCATCGGGAAACAGATGGTGGACACCCTCGTCGAGAGCGCCGGGAACGTCGAGCTGATCCTGAAATACTTCGACATGTTCTTGAAGCTCAAAGACCTGACCTCCTCGGCTTCCTTCCAGGAAATCGACCTCAACAGCGACGGTTGGGTGTACCCGAAAGATTTCAAGGAGAAGATGGAGCAACAGAAGAGTTATACGCC	52	ATCGATCACCCTCAACAGCAGCAGAAAGGTGTTTATAGGTCTATTGTGTCCACTCAACGCAAAAGAGCGGTTCTATCCTGCTTCCGGCAAGCCTCTTTGCACAGTCTACCCAG	52	TGTTTCGTATTCCATCTGTACAAAGGAGTGAGAGCTGGTGGTGGTATCGGTGATGAAATCGAGCCACCAGATGGCGACGACTACGAAGTCTATCGTATTATGTTTGATATCACTTTCTTCTTCTTTGTCATCGTTATTCTTCTGGCTATCATTCAAG	52	GAACAAGAAATGGAAAAGCAGAAACTTCTCTTTAACCAAGCACGCCTGGCAAATCGTGGCGTAGCCGAAATGGTACTCCTTCACATTTCCGCCTGTAAAGGTGTTCCAAGTGAAATGGTAATGAAGACACTGGAATTGGGCATTTCCATATTGCGCGGTGGAAATTTCGACATCCAAATGGGCATGCTAAACCATTTGAAACATAAAAAAGACGTCGGTTTCTTCACTAGCATCGCAGGCTTGATGAATAGTTGTGGTGTACTAGATTTAGATGCTTTTGAGCGAAATACCAAGGCTGAAGGTTTGGGAGTTGGTTCAGAGGGAGCTGCTGGCGAAAAGAACATGCACGATGCAGAGTTTACTTGTGCATTGTTTAGGTTCATCCAATTGACTTGTGAA…	52	TTGTTAACTTTGCATTACGATCGGTGTGCAAAATACTATGGTTCAACAGGAGGTCAAGGAATATACGGAGCTTCTAGTGACGAAGAAAAGCGATTAACGATGATGTTATTCAGTAACATATTTGATTCTTTGTCAAAAATG	52	GGAAAAAATGAATCCTTGAGAGCTCGAGCTATTTTACGCTCCCTGGTTCCTCTTGAAGATCTGTTTGGAGTGTTAAGTTTGAAATTCACTCTAACTAATCCTGCAGCTGGTGAAGAACGGCCTAAGAGTGATGTACCTTCCGGCCTTATTCCATCTCATAAACAAAGTGTTGTACTATTTTTGGAGAGGGTATATGGCATTGAACAACAGGATCTATTTTTTAGATTGCTTGAAGAAGCTTTCCTACCTGATTTGCGAGCGGCAACAATGCTAGATAGG	52	AGTATCACTTGATAATGATATGAACTCAATTGTTCAGAAATTTTCTGAACACTATCATGACGCGTGGGCTAGCAGAAAAATGGAAAATGGATGGGTGCACGGTGATCAATGGTCTGACAGTTCAAAAACGCATCCTCGTCTGAAACCATACAATATGTTGAATGATTAC	52	AATGATGGACTGGAATCAGATATGGCTTTAGCTATGAATCGTTATATAGGAAATTCAGTTCTACCTCTTCTTATCAGTCATTCCACATTTTACAATGAATCTGATAATTACGCTAATTTATTAGATGCAACTTTACATACCGTCTATAGACTTTCCAAGAATAGAATGTTGACCAAAGGTCAAAGAGAAGCTGTATCCGATTTTTTGGTCACACTTACAAG	52	ATGTAATGGCTAGAATGGAGCAAAGTATGCCATCTTTAGAAGCCATTTTGTCGGATGTGGATGCTTTTGTCGAATCTGATAAAACGCACACGGATTCTCCTCATATAATTGATGTCGTCCTTCCACTTTTATGTTCTTATCTTCCCTTTTGGTGGAGTCAAGGACCAGATAACGTTAATCCACAAGGAGG	52	GGTAAAAATGAGTCCCTCCGAGCTAGAGCCATTTTGAGATCACTAGTACCACTTGAAGACTTGCAAGGTGTTCTGGCATTGAGATTCACACTCACAAATCCTGCCGCAGGAGAGGAAAGACCCAAAAGTGACATGCCATCTGGTCTACTTCCTGGCAATAAGCAGAGTATTGTCTTATTTTTGGAGAGAGTCTACGGTATTGAGACACAGGAACTATTCTACAAACTTCTTGAAGATGCATTCCTACCAGATCTTCGGGCTGCCACAATGCTGGATAGG	52	GGAAAGAATGAATCCCTTAGAGCTCGGGCAATTTTAAGATCTCTAGTTCCTCTTGAGGATCTCCAAGGTGTTCTGAGTTTAAAGTTTACACTGCAAAATCCTGCAGCTGGAGAAGAAAGGCCAAAGAGTGATATGCCATCTGGCCTGATACCAGCAAATAAACAGAGCATTGTTTTATTCCTAGAGAGGGTGTATGGCATTGAGACCCAGGAACTTTTCTTCAGACTTCTGGAGGAAGCATTTCTACCTGATCTCAGAGCAGCAACTATGCTAGATAGG	52	GAAACTGGTCAACAACCACACTTTCTTCCAGCATCCAGATCTGATAAG	52	AGTACTGCGCGTGCACGAGAACGTGATGGCTGTAATGATGAACACGTTGGGGCGACGTGCGCAGGCGCAGTCTGACGCGCAGCCCGCCAACCCGCCCGCTGCTGATGACACTAGCAAAGAGAAA	52	GAAACTCGTTAACAACCACACGTTCTTCCAGCATCCTGATTTGATAAG
												53	TGCTTCGTGTTTCATCTGTACAAAGGTGTCAGAGCTGGTGGAGGTATCGGTGACGAAATTGGTGAACCTGACGGTGACGATTACGAGGTTTATCGTATCATGTTCGACATCACATTCTTCTTCTTCGTCATCGTCATTCTATTGGCTATTATTCAAG	53	GTTTGATCATCGATGCATTCGGTGAGCTTCGAGACCAGCTCGAAAACGTAAAAACGAACATGGAGAGCAACTGTTTCATTTGTGGCTTAGGAAAAGAATATTTCGATACGGTACCGCATGGTTTCGATACACATGTTCAACAGGAGCATAATCTTGCTAATTATAT	53	GTTTGATTATCGATGCGTTCGGTGAACTTCGAGATCAACTTGAGAACGTGAAAACGAATATGGAAAGCAATTGTTTCATTTGTGGTTTAGGAAAAGAATATTTCGATACGGTACCACATGGTTTCGATACTCATGTCCAACAGGAGCACAATCTTGCTAATTATAT	53	GCCTTCCTCTACAGTTTATGGTACTTTGTATTTTCTATTCTGGGAAACTATAACAATTTCTTCTTTGCTGCACACTTGCTGGACGTAGCAGTTGGTTTTAAAACTTTGCGTACCATCTTGCAATCAGTAACGCACAACGGAAAACAGCTTGTGCTTACGGTGATGCTGTTGACAATTGTCGTATACATATATACCGTTATTGCCTTTAACTTCTTCCGGAAATTTTACGTACAAGAAGAAGACGACGAAGAGGGAGATAAAAAATGTCATGATATGATGACG	53	GTTTGATCATCGACGCGTTCGGAGAGCTTCGAGACCAGCTCGAGAACGTGAAGACGAATATGGAGAGTAACTGCTTCATATGCGGCTTAGGGAAAGAATATTTCGACGCGGTGCCGCACGGATTCGATACTCACGTCCAACAGGAGCATAATCTAGCAAATTACAT	53	GGAAGAAATAGAATTCCTGCTGGCTTGTTGCGAGACGAACCACGACGGCAAGCTGGACTACCTCGGTTTCATCGATCGCTTCCACGAACCGGCGAAGGAGATCGGTTTCAACTTAGCCGTGCTCCTGACGAACCTCTCGGAGCACATGCCGAACGAACCCAGGCTGGCGAGGTTCCTAGAGACCGCCGGATCGGTATTAAATTATTTCGAGCCGTTCCTGGGACGTATCGAGATCATGGGCGGCAGCAAACGCATAGAGAGGGTGTACTTTGAGATCAAGGAGTCGAACATAGAGCAGTGGGAGAAGCCTCAGATTAAG	53	ACATCGCGCCATTAACATTTTCATCCGCACCTACCGAGACTTTTGGCTACAAGATGAAAACGTCGGTCAAGAAGTCATGATCGAGGATCTCACTCAAAGCTTCGAAGACTCCGAGTTGAAGAAAAAAGAAGGAGAGGAGGAAGAGGGCAAGCCAGACCCACTCACTCAACTGGTGACAACGTTCTGTCGCGGAGCCATGACTGAGAG	53	GTTTGATCATTGATGCTTTCGGTGAGCTTCGTGATCAGTTAGAAAGTGTGAAAGAGGACATGGAGTCCAACTGCTTCATATGTGGGATGGGCAAAGAATACTTCGATAAAGTACCTCACGGATTCGACACCCACGTCCAACAAGAGCACAACTTAGCAAATTACAT	53	ATTGTGGGATGCTGTTGGAGGATTCCTCTTCCTTTTTTCTCACATGCAAGACAAACTGTCCAAACATTCTAGTCAAGTGGATTTGCTTAAAGAGCTATTGAATCTACAAAAGGACATGATTACAATGATGTTGTCTATGCTTGAAGGTAACGTCGTAAATGGTACAATTGGAAAACAAATGGTTGACACCCTGGTGGAAAGCGCTTCTAATGTTGAATTGATTTTGAAATACTTTGACATGTTCTTGAAACTTAAAGATCTCACGTCCAGTGCAAATTTCTTAGAAATTGATATTAATAATGACGGTTGGGTGTATCCTAAAGACTTTAAGGAGAAAATGGAACAACAGAAAAGTTACACGCC	53	GACTACGATCCAGAACTTTTTGGAAAAGCATTACCTTGTTTATCAGCAATTGGATGTGCTTTGCCCCCAGATTATTCATTGTCAAAAAATCATGATGATGAATGGTATGGTTCAAAACAGAATATTCAAGGACCTTCCGATGGACCTTATAATCCACAACCAATAAATACGAATAG	53	ACTGATGGATCTGAATCTGAAATGGCATTGGCAATGAACAGATATATTGGAAACTCAATATTACCATTACTTATTAAACATTCTAAGTTTTATGGAGATGCGGACAATTATGCTAGCCTTCTCGACGCTACATTACATACCGTTTATAGATTATCTAAAAATAGAATGCTTACAAAAGGGCAAAGAGAAGCAGTTTCTGACTTTCTTGTCGCACTCACAAG	53	GAAAAAGAAAGGTACAAAGAACCCGTAAGGGAATCTCTTAAAGCACTATTGGCCATTGGATGGACCATAGAACACACTGAAGTCGACATCCCGTCAAACAACAGAGGAAGCTCAGTGAGAAGACAGTCGAAAGGTGCCATGGATAGCGGCTCTCCTTTCAACTATCATCCAAATCCTATCGACATGACAAATCTTACACTCAGCAGGGAAATGCAAAACATGGCTGAACGTCTTGCAGAAAACTCACATGACATTTGGGCAAAAAAGAAAAAAGAAGAACTCACTACTTGCG	53	TCAAATGCAGCCAAGCATGTTATTGAAATTATTACGTAAGCTGACCGTCGATGTATCGAAATTATCAGAATACACCACAGTTGCTTTACGA	53	GAATCATGTCACCATGATAACAGCAGAACACATGAATCAATTATTAAAAAGCGTATTAAATTTAATAAAAAAAAATATCGGAAACGAAAACGCGCCTTGGATGACGAGAATAGCAACTTACACTCAACAAATAATAATTAATTCATCGGAAGAACTTCTTAAGGATCCATTTTTGCCTTTGGCCGAAAGAGTGAGAAAGAGAACAGAAAATATGTTTCATAAAGAAGAATCTTTACGTGGTTTTATAAAATCTTCGAGCGATGACACTTCGCAG	53	AATGATGGTTATGAATCTGAAATGGCTTTGGCTATGAACCGGTACATAGGAAATTCCATCTTGCCACTCCTCATCAAGCACGCAGCATTTTATAGTGAAGCAGATAATTATGCTAATTTGCTGGATGCCACCTTGCACACTGTCTACAGGTTATCAAAGAACAAAATGCTCACTAAGGGACAGAGAGAGTCTGTATCAGATTTTCTTGTTGCTCTTACTAG	53	AATGATGGGTATGAATCGGACATGGCCCTGGCAATGAATCGTTACATAGGAAATTCTATCTTGCCACTCCTCATCAAACATTCTAAATTTTATAATGAGGCAGATAATTATGCAAACCTTCTGGATGCAACATTGCATACTGTGTATCGTCTTTCCAAGAACAGGATGCTCACCAAAGGCCAGAGGGAAGCTGTGTCTGACTTCTTGGTTGCTCTTACCAG	53	AGTATTGAGGGTACACGAAAACGTGATGGCTGTAATGATGAATACTTTGGGAAGGAGAGCCCAAGCGCAGTCTGATGCTGCACCGAACCAGCCGCTTGCCGAGGATACCAAGGAGAAG	53	GATACTTCACACGAAATGGTGGTAGCTTGCTGTCGCTTCCTGTGCTACTTCTGCCGCACTGGACGACAGAACCAAAAAGCTATGTTCGACCACTTCGACTTCTTGCTGGAGAACTCCAACATCCTGCTGTCCAGACCCTCACTCAGAGGATCCACGCCGCTAGATGTCGCTTACTCCAGTTTGATGGAGAACACAGAACTTGCGCTGGCGTTGAG	53	AGTGTTGCGCGTGCACGAGAACGTGATGGCGGTAATGATGAACACGCTCGGCCGCCGTGCGCAAGCGCAGAGTGACCAGCAACCCTCGCAGCCAGCACAACCCACGCCAGACGACAACAAAGAGAAG
												54	GTTTGATCATCGATGCGTTCGGTGAACTTCGAGACCAGCTGGAGAACGTGAAGACGAATATGGAGAGCAATTGTTTCATCTGCGGTTTAGGAAAAGAATACTTCGACACGGTACCTCACGGATTCGATACTCACGTTCAGCAGGAACATAATCTTGCTAATTACAT	54	GTTCTTCCTTATGCACTTAATCAACAAACCAGACACGGAATACACCGGTCAAGAAACGTACGTGTGGAACATGTATCAGCAAAGGTGTTGGGACTTTTTCCCGGTCGGTGATTGCTTCCGCAAACAGAACGAGGCAGTGGAAGAAGAGGCAAAGAAGAAA	54	GTTCTTCCTCATGCACTTAATCAATAAACCAGACACCGAATACACCGGTCAAGAAACGTACGTGTGGAACATGTATCAGCAAAGGTGTTGGGATTTCTTCCCGGTCGGTGATTGCTTCCGCAAGCAGAACGAGGCGGTGGAGGAAGAGGCAAAGAAAAAA	54	TGTTTCGTATTCCACTTGTACAAAGGTGTAAGAGCAGGTGGTGGTATTGGAGACGAGATAGGTGAACCGGATGGTGATGATTATGAAGTTTATCGTATAATGTTCGATATCACTTTCTTCTTCTTTGTCATTGTTATCCTATTGGCTATTATTCAAG	54	GTTCTTCCTCATGCACCTGATTAACAAACCGGACACTGAGTACACCGGTCAAGAGACCTACGTGTGGAATATGTACCAGCAGAGGTGTTGGGACTTCTTCCCGGTGGGCGATTGCTTCCGCAAGCAGAACGAGACGGTGGAGGAGGAGGGCAAGAAGAAA	54	GAATCTAAACGGGCCTTCTTCTATTCCATCGTGACGGAGGGTGGCGACAAGGAGAAACTGGAGGCCTTCATTAATTTCTGCGAGGACGCCATCTTTGAAATGCAACACGCGAGCGGTCTGATGGCCGTCGAGGAGTCCGGAGGCGGTGGACCTACGCGGGCGACTAGTTACAGTTATATAACGGACGAGGATGAAGATAG	54	ATCTGGTGCGTTGCAAGAAGACCCCCTATATATGAGCTACGCGGAAATTATCGCCAAGTCGTGTGGAGAGGAAGAGGAAGAAGGCGAAGAGGGTGGAGAAGAAGGAGGCGAAGGGGAAGAAGGCGGATCCTCTATTCAT	54	GTTCTTCCTTATGCATCTAATCAACAAACCGGACACGGAGTACACCGGCCAAGAGACCTACGTGTGGAACATGTACCAGCAAAGATGTTGGGACTTTTTCCCTGTCGGTGATTGCTTCCGTAAGCAATACGAAGAAGAATTGGGAGGTGGAGGCGGT	54	CGATGAAATTGAGTTCCTGTTGGCATGTTGTGAAACCAATCATGATGGTAAAATTGACTACGTCGGGTTTATTGATAGATTCCACGAGCCAGCCAAAGAAATTGGTTTCAATTTAGCAGTTCTACTCACTAATTTATCTGAACACATGCCGAATGAACCGCGACTTGCTAGGTTCCTAGAAACCGCAGGTTCAGTCCTGAACTACTTTGAACCCTTCTTGGGTCGTATCGAAATTTTAG	54	CATCGTTCTTGATAATGACTTGAACTCCATTGTACATAAGTTCTCAGAACATTATCACGATGCATGGGCAAATCGTAAATTGGAAAATGGATGGGTTTATGGAGAACAATTTAATGATGTCAATAAAAGTCATCCTCGGCTTAAACCATATATGATGTTGAGTGAATAT	54	CCAGCTGCAGCCAAGTATGCTTCTGAAACTTCTTCGCAAACTGACTGTAGATGTGTCACAACTTTCTGAATATACTACTGTCGCTCTGAGG	54	GAGGAGCGATTCATCCTCAATTAGTCCCATATGATCTCCTTACTGACAAAGAAAAGAAAAAAGACAGGGAGAGGTCACAAGAATTCCTCAAGTATTTGCAGTACCAAGGCTTCAAGCTGCATAA	54	CTTCTGACTCTTCACTACGACCGCTGCGCTAAATATTACGGCTCAACAGGAGGACAAGGACTTTATGGAGCATCAAGTGATGAAGAAAAGCGTCTCACAATGATGTTATTCAGCAACATATTCGATTCGTTATCGCAAATG	54	GTGGAAGCTCAAATTCAAGAAGATTGGCAACTTTTAGTTCGAGATATTTACGCATTTTACCCTCTTTTGATAAAATACGTAGATTTGCAAAGAAATCATTGGTTAAGAAATAACATAAGCGAAGCAGAAGATCTTTATAAACACGTGGCTGAAATTTTTAACATGTGGTCTAAATCTCAG	54	TCAAATGCAACCAAGTATGTTATTGAAGTTACTTAGAAAACTGACAGTTGATGTATCTAAGCTGACAGAATATACAACTGTTGCTCTAAGG	54	CCAGATGCAGCCAAGCATGCTGTTGAAACTTCTAAGAAAACTAACAGTTGATGTGTCAAGACTGTCTGAATACACCACAGTAGCATTAAGG	54	GACACTTCGCATGAAATGGTTGTGGCCTGTTGTCGATTCCTCTGCTACTTCTGTCGCACCGGTCGTCAGAATCAAAAAGCCATGTTCGATCACTTTGACTTCTTGCTGGAGAACTCCAATATTCTACTGTCGAGACCTTCGTTGCGAGGTTCGACTCCTTTGGATGTTGCCTACTCCAGTTTGATGGAGAACACGGAATTGGCTTTAGCTTTGAG	54	AGAGCACTACTTGGAGAAGATCGCGGTGTACCTGTCTCGCTGCGGGCTGCAGAGCAACTCCGAGCTGGTGGAGAAAGGTTACCCAGACCTTGGCTGGGATCCTGTCGAGGGCGAGAGATATCTCGACTTCTTGAGATTCTGTGTCTGG	54	GACACCTCCCACGAGATGGTGGTGGCATGCTGCCGCTTCCTGTGCTACTTCTGCCGCACCGGTCGACAGAACCAGAAGGCTATGTTTGACCACTTCGACTTCCTGCTGGAGAACTCCAATATCCTGCTGTCCAGACCCTCTCTCCGAGGTTCCACGCCGCTGGACGTGGCCTACTCAAGTCTGATGGAGAATACCGAGCTCGCGCTGGCTTTGAG
												55	GTTCTTCCTGATGCACTTAATCAACAAACCAGACACCGAATACACCGGTCAAGAAACGTACGTGTGGAACATGTACCAGCAAAGGTGTTGGGACTTCTTCCCAGTCGGTGACTGCTTCCGCAAGCAGAACGAGGCGGTAGAAGAAGAGGCCAAGAAGAAA	x				55	GTTTGATCATTGATGCTTTTGGAGAGCTTCGTGATCAATTAGAAAGCGTCAAAACAAATATGGAAAGCAATTGTTTTATATGTGGTCTTGGGAAAGATTATTTCGACGCAGTGCCACATGGGTTCGACACGCATGTTCAGCAAGAACATAATCTTGCAAATTACAT	x		55	GGCTGCCAAAGATCCGATCCGGAGAACTTACAACGCACTGAAAGACGGCATATATTACGGACTGTCCTCTCTAAGTCCGTCCAATATTAAGCACAAGATCGCGGAGATGCAACAGATGACCATCCCCGAGTTGTTCATCGGTTTCTTCAAGATGATATTTTACGCCTTCTATTATTCGGGATTCGGCGTGGCAGTGGTTATAAAGTATATACTGGGCGTTCTGATGTCTCTGATGAGGGGACCCACAGTGGAGGAACCGGTTATTCAGATCGCGCACGAGGTGAAAGTTGGACCGATGAGGGTGTTGCCCTCGCTACCGTCAACGGAGGAGCAGAGTACGCAGATGCAGGCGTTTGGGTTGGACATAACGAAGGAGGATAACGGGCA	55	GAACAAGAAATGGAGAAGCAAAAACTTCTATTCAACCAAGCCAGATTGGCGAACCGAGGTGTGGCCGAAATGGTGCTTCTGCACATCTCCGCTTGCAAAGGGGTTCCATCGGACATGGTGATGAAAACTCTGGAACTGGGCATTTCCATACTGCGTGGCGGCAATTTCGACATCCAAATGGGCATGCTGAACCATCTGAAAGATAAAAAAGACGTCGGTTTCTTCACCAGTATTGCTGGGTTGATGAACAGCTGCGGTGTGCTTGACCTGGACGCCTTCGAGAGAAACACTAAGGCCGAAGGCCTGGGAGTTGGCTCTGAAGGGGCGGCTGGCGAGAAAAATATGCATGATGCTGAATTTACCTGTGCGTTGTTCAGATTCATCCAACTGACCTGTGAA…	x		55	GTGGTAGTAAGCGCATAGAACGTGTATATTTCGAAATCAAAGAATCCAATATAGAACAATGGGAAAAACCACAAATTAAAGAGTCTAAAAGGGCCTTCTTTTATTCGATCGTAACCGAGGGAGGTGACAAAGGAAAACTAGAGGCTTTCATCAATTTCTGCGAAGATGCAATCTTTGAAATGCAACATGCCAGTGGACTTATGGCGGTAGAAGAGTCTGGAGGTGGAGGACCCACTAGAGCGACCACCTACAGCTACATGACGGATGATGAAGAGCAAAA	55	GAAAAAGAACTGTACAAAGAACCAGTGAGAGAGTCTCTTAAAGCATTACTTGCAATAGGATGGAGTATTGAACATTCAGAGAACGATGCACCTTTGAACAATAGAGGATCTGTTAGACGTCAATCAAAATCGAAT	55	TTACTAACTTTACATTACGATCGCTGTGCAAAATACTATGGTTCTTCTGGAGGCCAAGGTGGAGGTTCAAGTGATGAAGAAAGAAAACTTACAATGATTCTATTTAGTAACATCTTCGATTCATTATCAAAAATG	55	ACCAAACCGAGGTGGTGGTGACATTGATCAACAAATTGCAGCAGCAGCCACAGGCGAGTCCAGGTTTGCCTACAGTCTTCTGGAAAAGCTCATCCAGTATACGGACAAAGCTTCGATCAACATGAAATTACTCAAGCCGTCCACGACTTTCAGTAGGCGGTCAAGTTTCAAAACGTGTACAAGAGACATCAAATTTTTCTTCAAG	55	GACTACGAACCAGAACTTTTTGGAAAAGCTCTTCCATGTTTATCAGCCATAGGTTGTGCCTTGCCGCCTGATTACTCATTATCTAGAAATAACGACGATGAATTTTACGGTTCTAAAATTAACGTTCAAATGGAACCTGCTGATGGGCCATATAATCCACAACCAATCAATACGTCGAA	55	TACTTTTTAAAAGAAGAACAAAATTTTATTGCGGCAAACGAAATCGATAATATGATACTCATAATGCCAACGGCAACGAGGAGGACAGCAGTATCATCAGAGAGTGGTACACCATCGTCGGGTAATAAAAAAAAGAAAAAGAAGCATCGGGAAAAGAAGAGAGACAAAGATAAAGAAATACAAGCTAGTTTAATGGTGGCTTGTTTGAAAAGATTATTACCCGTTGGACTTAACTTATTTGCCGGAAGAGAACAAGAATTGGTACAACATTGCAAAGATAGATACTTAAAG	55	TTGCTGATGCTGCATTACGACAGGTGTGCCAAATATTATGGAGGAGGACAAGGAATGTACGGGGCTTGCAGCGATGAAGAGAAGAGGCTGACAATGATGCTTTTCAGCAATATCTTTGACTCTCTTTCCAAAATG	55	CTTCTGATGTTGCATTATGAGCGTTGTGCCAAGTACTATGGCACATCCTTTGGACAGGGCATGTATGGAGCTTCCAGTGATGAAGAAAAACGGTTAACCATGATGCTGTTCAGCAATATTTTTGACTCGTTGTCTAAAATG	55	GGAGCACTATCTTGAGAAAATAGCGGTATACCTTTCTCGTTGTGGACTACAGAGCAACTCTGAGTTAGTGGAAAAGGGGTATCCAGACCTTGGATGGGATCCGGTAGAAGGCGAGAGATATTTGGACTTCCTGAGATTTTGTGTTTGG	55	GTAAATGGAGAAAGCGTAGAAGAGAACGCAAATCTAGTTATCCGTCTGCTGATCAGAAGACCGGAGTGCTTGGGGCCTGCACTCAGAGGAGAGGGTGAAGGTCTACTGAAGGCCATCGTAGACGCCAACAAGATGAGCGAGAGGATCGCTGATAGAAGGAAACTGAGAGACTTGGAGCAAGAGGGAGATATCAAC	55	AGAGCACTACCTAGAGAAGATAGCAGTATACCTCTCCCGTTGTGGACTCCAGAGCAACTCGGAGTTGGTAGAAAAGGGATATCCAGACCTTGGCTGGGATCCAGTAGAAGGAGAGCGTTATTTGGACTTCCTGAGGTTCTGCGTTTGG
																		56	GTTCTTCCTTATGCATCTTATCAACAAACCAGATACAGAGCACACCGGTCAGGAAACGTATGTGTGGAAAATGTATCAACAGAGGTGCTGGGACTTCTTCCCCGTTGGCGACTGTTTCCGCAAACAAAATGAAGCAGGCGAGGACGAAGCCAAAAAGAAA	x		56	ATACAAGATGGCAGCACACGAATCACCATCCGGCAGCCAACCTTCGTCGGGCGATGGCGAGACCACTCCAGAGGAAGCGGGAGAACATCCGGAAGCAGAAACGCCAGAACAACCGTTATCATT	56	AGTGGCAGAACTACCTGAGGACGCAAGCGGGGAATACCACGACAGTAAACGTGGTCATTTGTACAGTCGATTACCTGCTGCGCCTGCAAGAATCCATAATGGACTTCTATTGGCACTATTCCAGCAAGGAGTTGATCGATCCTGCCGGAAAAGCTAACTTTTTTAAAGCCATAGGTGTAGCTAGCCAGGTATTTAACACCCTCACAGAAGTTATCCAGGGCCCATGCACGTTGAATCAGCAGGCACTTGCCCACTCCAG	x		56	AGGTGCTAAAGATCCCATTCGTAGATCTTACCAAGCAATCAAAGATGGTATATATTATGGATTGTCAGCTTTAAGTCCTTCAAATATCAAACATAAAATCAACGAGATGCAACAAATGAGTTTTCCTGAGCTGTTTATCG	56	GAAAATGTTACACCGTTTGACTATCATCCTAATCCCATAGACATGACTAACCTTACACTCACCAGAGAAATGCAAAATATGGCGGAAAGATTAGCAGAGAACTCCCATGATATTTGGGCCAAGAAGAAGAAAGAAGAAGTTATGTTGTGTG	56	GATTATGATCCAGAATTATTTGGTAAAGCCCTACCTTGTTTAACCGCTATTGGGTGCGCACTTCCACCAGATTACTCTCTTTCTAAAAACTACGATGATGAATGGTATGGAGCTAAAGCGGCTGGACCATCTGATGGCCCCTACAATCCTCAACCAATAAACACTTCTTC	56	GTGGTGCTACTTCTTGTTGAGAAATATTTCAGCACACACAGAAGTTATTTCATTGCAATTGCTACTGCCACAAACAATATTGGAGCAGCGTCGTTGAAAGAGAAGGAAATGGTCGCGAGTCTTTTCTGTAAATTGGCAAATTTGTTAAGAACGAGGTTGTCCGCTTTTGGCCCAGATGTTAGGATAACTGTTAGGTGCCTTCAAGTTTTAGTGAAAGCCATAGATGCAAA	56	CGTTATGTTGAATAATGACCTGAACACGATCGTACAAAAATTCTCAGAACATTATCACGATGCGTGGGCAAGTCGTAAACTTGAGAACTTGTGGAATTACGGTGATCAATGGTCGAGCATAAATAAAACGCATCCGCGTCTAAAACCATACACTATGTTGAACGATTAC	56	AAACTACCCGAAAACGAAATATCAGATTTTGCAAAAACTCAATTAACATTACCAGATAAAATTGATCCCGCTGACGAAATGTCTTGGCAGCATTACCTGTATTCAAAATTAGGAAGTAAAAAAGAAGTTGCGGTCGAAGTAAAAGATAAAGATAAACAAATTGAAGAACTTGTATGTAGAATTGTTGCAATGGCAAAAGTTTTGTACGGTCTTCATATG	56	GATTACGATCCAGACTTGTTTGGAAAGGCCCTTCCTTGTTTGACTGCCATTGGTTGTGCTCTGCCGCCAGATTACTCATTGTCTAAGAACTATGATGATGAATGGTACACTTCAAAATCTGGATCTGATCCAGATGGTCCATACAATCCACAGCCAATCAATACAAGCAG	56	GATTATGACCCAGAACTGTTTGGTAAAGCACTGCCTTGCCTCACAGCAATAGGATGTGCTCTTCCACCTGATTATTCATTGTCAAAGAATTATGATGATGAATGGTATGGGTCAAAAGATACATCAGATCCTGATGGACCATACAACCCACAGCCCATAAATACAAGCAG	56	GTAAATGGTGAAAGCGTAGAAGAAAACGCCAACTTAGTGATCCGCTTGCTAATCAGGCGGCCGGAGTGTCTTGGCCCGGCCCTTCGGGGAGAAGGCGAAGGTCTACTGAAGGCTATTGTGGACGCGAACAAAATGAGCGAAAGGATCGCAGATAGAAGAAAACTAAGAGAGATAGAACAGGAAGGGGATATTAAT	56	TTCAGTCATCCACTGCCGGAGTCAGATGACGATGAGGACTACATAGACACCGGGGCCGCCATACTTAACTTCTACTGCACATTGGTTGACCTGCTGGGTCGATGTGCACCTGATGCTTCTGTTATAGCTCTT	56	GTAAACGGTGAAAGCGTAGAAGAGAACGCTAACCTGGTCATTCGTCTCCTCATCCGTCGACCGGAGTGCCTTGGACCAGCTCTCAGAGGAGAGGGAGAGGGCCTGCTTAAGGCGATAGTCGATGCCAACAAGATGAGCGAGAGAATTGCTGATCGAAGGAAGCTGAGAGATTTGGAGCAGGAGGGAGATATTAAT
																						57	TGGCGAACAAGCGAAGAGGGCGCAACAAGAAAAGGTGGAAGCCCAGGCGGCCCAGCAAGCGGCGATGCAAGCCATCGAAACGGAAAGCAAACAGGTGCACACCAACGAGCCGTCGGCTATGTCGCAGATCAACTTTGCGGCCTACGGCCACCGCGCCGTTTCCTTCCTCGCTCGGAACTTTTACAACTTGAAGTACGTGGCTCTGGTGTTGGCGTTCTGTATTAATTTCATGTTGCTCTTCTATAAG	57	GTTGTGGGATGCTGTGGGCGGATTCATGTTCCTTTTCTCCCACATGCAAGACAAATTATCCAAACATTCTAGCCAAGTGGACCTACTTAAAGAGTTGCTGAATCTCCAGAAGGACATGATCACTATGATGTTGTCCATGCTTGAAGGTGTTAACCAGCGTGACTGCGTGTGGATTTATCTTTTTAATCCGAGCGTACTTCCAGGAAATGTTGTAAATGGTACCATCGGGAAGCAGATGGTAGACACATTGGTGGAAAGCGCTTCCAATGTGGAATTGATCTTGAAATACTTCGATATGTTCCTAAAGCTGAAGGATCTTACTTCGTCCACCAGCTTCTTGGAGATTGACATTAACAGCGACGGCTGGGTGTATCCGAAGGACTTCAAAGAGAAAATGGA…	x		57	GTTTTTTCAAACTTATATTTTACATTTTCTATTATTCTGGCTTCGGAGTGGCCATTGTGATAAAGTACATTCTCGGAGTCCTCATGTCTCTAATGAGAGGACCAGCAGTGGATGAACCGGTTGTTGAGATTAAAGAGGAAGAAAAAGTGAGTCATTTAAGGATGCTACCACCACTGCCACACGCTGAAGACACTCAATTGGCAACCATCACTATGGATTCTACTAAAGAGGATGGAACACA	57	GAGGGGGTATTCATAATCAATTGGTTCCATATGATTTGCTAACCGATAAAGAAAAGAAGAAAGACCGAGAGCGATCACAAGAGTTTCTTAAGTACTTGCAGTACCAAGGTTATAAATTACACAG	57	TGTTGCACTCAACAACGATTTAAACTCAATAGTTCAGAAATTCTCAGAGCATTATCATGACGCATGGGCTAGCCGAAAAATGGAAAATGGTTGGGTTCATGGAGAACAATGGTCGGATTCATCAAAAAGCCATCCACGTCTTAAACCTTACGCAATGCTGAATGATTAT	57	GTCCTTGGTTAAAAACTGTCCCGAATTTATAAGAACTTCAATGCTCACATTTTTCAATAACACCGCCGATGACTTAGGCCAGACTATCCAGTGCTTAACAGAT	57	GAAAAAGAAACATACAAGGAACCAGTCAGGGAATCGTTGAAAGCTTTACTAGCTATAGGCTGGAGTATCGAACATTCAGAATCTGATACTCCTTTATCAAATCGTGGATCCATACGACGACAATCCAAGTCAGCAACT	57	ATAGATCATCCGCAACAGCAGGGAAAAGCCGTTTACCGATCTGTTGTATCAACTCAAAGAAAACGAGCCGTACTTTCATGTTTTCGACAAGCTTCTCTACATTCTCTCCCCAG	57	TGTGGTACTGAACAATGACCTCAATAACATTGTACAACAATTCTCTGAACATTACCACGATGCATGGGCCAGCAGAAAACTGGACAATGGATGGGTATATGGAGAACAGTGGTCTGATACCAACAAGAGCCATCCTCGTTTGAAACCATGTAGCATGCTGAATGACTAT	57	TGTTGTGTTGAACAATGATTTGAATACAATTGTTCAAAAGTTCTCAGAACATTATCATGATGCCTGGGCTAGTAGGAAATTGGAAAATGGTTGGGCATATGGTGAACAGTGGTCAGATTCATCTAAAACACACCCTCGTCTTAAACCCTACAACATGTTAAACGACTAT	57	TTCAGCCATCCACTCCCGGAGTCGGACGACGACGAGGATTACATCGATACTGGAGCGGCCATACTTAACTTCTACTGCACCCTGGTCGATCTGCTGGGGCGCTGTGCTCCGGATGCGGCAGTAATTGCTCTT	57	GGTAAGAACGAGTCTCTCCGTGCGCGTGCTATCTTGCGTTCTTTAGTACCGCTGGAAGACCTGCAGGGCGTGCTCAGTCTAAGGTTTACGTTGAACAATCCAGCTGCTGGAGAGGAACGTCCCAAGTCCG	57	TTCAGCCATCCCCTGCCCGAATCTGATGAGGATGAGGACTACATCGACACAGGCGCTGCTATATTGAATTTCTACTGCACGCTGGTGGATCTGCTGGGACGGTGCGCGCCTGATGCCGCTGTTATTGCGCTG
																						58	GTGTCCAACCTGACGGACGACGTTAGCGGCAGCGGTAGCAAAGGTGTGGCGGATATCGTGGAAGGTTCGGCCGACGGCGGGAGCGGTTCCGGTTCGGGAAGTTCGGAAGAGGAAGAGGATCCGTTGGAGCTGGTACACGTGGACGAGGACTTCTACTATATGGCGCACGTCATGAGGTTGGCCGCGTTGCTGCATTCGATCGTTTCTCTCGCGATGCTCATAGCCTACTACCACCTGAAAGTGCCCCTGGCTATATTCAAGAGGGAAAAGGAAATCGCCAGACGTCTGGAATTCGAGGGGTTGTACATCGCGGAGCAGCCCGAGGACGACGACCTGAAATCGCACTGGGACAAACTGGTTATATCTGCGAA	58	TGAGGAAATTGAGTTCCTACTTGCATGTTGCGAAGTCAACCACGACGGCAAACTTGATTACGTAGGTTTCATAGATCGCTTCCATGAACCTGCTAAAGAGATCGGCTTCAATTTGGCCGTGCTCTTGACCAACTTGTCTGAGCATATGCCCAACGAGCCACGCCTTGCCAGATTCTTAGAGACGGCGGGCTCGGTTCTAAACTATTTTGAGCCTTTCCTGGGACGCATTGAAATTTTGG	x		58	GCATAAAGCGATTAGTCATGACTCAGCTTCGGGTACTCAAGCTCCCCCTGGTGAAGGTGAGGGAAGCCCAGCACCTGAAGATAACGTAGAACAAATCGAAACGGATGTTCAAGAACAACCCTTGTCTCTATCAGATTTATTAGG	58	ACCAAATCGTAATGGAGGACCCTCGGAAGCTGAACAATTGGCTGCTGCGTCAACAGGAGAACTTCGATTTTCTTATAGTTTGCTGGAAAAATTGATTCATTACATTGACAGAGCATCAATAAATATGAAACTTTTAAAACCTTCGGGTACATTTAGCAGGCGTTCTAGTTTCAAAATATGTACTAGAGATATTAAATTTTTTTCCAAA	58	GAAAAGGAACGTTATAAGGAACCTGTAAGAGAATCCCTGAAAGCATTACTTGCTATCGGATGGAGCATAGAACACTCTGAAGTGGACATCCCTTCAAATAATAGAGGAAACTCAATAAGAAGGCAGTCTAAA	58	GGAAGGTACAGCCATCTAAGAGGGACACATCTCAAGACGTCAACTTCCTTGTTTTACATAAATGATGTTGTGTTGCCTGTCTTGACATCAATGTTTGACCACCTTGCCGCTTGTGACTATGGAATTGATTTGCTGC	58	GATCAAACCAGCCCATTCAATTATCATCCCAATCCTTTAGATATGACGAATTTAACGTTAAGCAGAGAAATGCAAAATATGGCCGAACGTTTGGCAGAAAATTCTCACGATATTTGGGCTAAGAAAAAGAAAGACGAACTCATCACTTGTG	58	GCATAGATCGATTAATATTTTTGTTAAAACATATTTCGAACAATGGTTGCAAGATGAAAATACAGGTCAAGAAGTTATGATTGAAGATTTAACG	58	GAGAAGGAACGTTACAAAGAACCTGTGCGGGAGTCATTGAAAGCTTTGCTTGCTATTGGCTGGACTGTGGAACATTCAGAAGTTGAAGTACCATCAAACAATCGTAACTCCCAGAGAAGACAGTCCAAAGTTGGTCCA	58	GAAAAGGAGCGCTACAAAGAACCTGTACGAGAATCATTGAAGGCACTCTTGGCTATAGGCTGGACAGTAGAACACACAGAAGTGGAAGTTCCATCAAACAGCAGAAATTCCATGAGAAGATCATCAAAG	58	GGTAAGAACGAGTCGCTTCGGGCCCGTGCCATTCTGCGCTCCTTGGTACCGTTGGAAGATCTTCAAGGAGTGCTCAGTCTTCGGTTCACCCTCAACAATCCCGCTGCCGGTGAAGAGAGACCCAAGTCCG	58	ACATGCCCTCCGGTCTTATCCCTGGACACAAGCAAAGCGTCGGTTTATTCTTGGAGCGTGTCTACGGCATTGAAACTCAAGAGTTGTTCTATCGTCTTCTAGAAGAAGCCTTCTTACCTGACTTGAGAGCTGCTACCATGTTGGATAGA	58	GGTAAAAACGAATCGTTAAGAGCTCGGGCTATTCTCCGTTCCCTGGTGCCATTAGAAGATCTTCAGGGAGTGCTCAGTCTTCGCTTCACGCTGAACAATCCCGCTGCGGGTGAAGAAAGGCCTAAGTCGG
																						59	GTCGTTCCCGGTGAACTACTGGGATAAGTTTGTGAAGAAGAAGGTTAGGCAGAAGTATAGCGAGACCTACGATTTCGAATCAATAAGCAATCTCTTGGGGATGGAAAAGACGTCCTTCCAGCAGCAGGATTCGGACGAAAAGAAGAGCCTCATATCTCT	59	GCGGTAGCAAGCGCATTGAACGAGTGTACTTTGAAATCAAAGAGTCGAACATCGAGCAGTGGGAGAAGCCTCAGATCAAAGAGTCGAAAAGGGCCTTCTTCTACTCCATCGTGACAGAAGGTGGAGACAAGGAAAAGCTGGAAGCCTTCATTAATTTCTGTGAAGATGCAATCTTTGAGATGCAACACGCGAGTGCCTTGATGGCTGTGGAGGAATCGGGCGGCGGCGGTCCTACAAGAGCTACGACTTATAGTTATATGACTGATGAAGAGGAACAACG	x		59	AGGTGAGCAAGCTAAATTGGCAGCTCAAGAAAAAGCCGAGGCTCAAGCGGCTCAACAAGCCGCCATGCAAGCTATTGAGTCTGAAAGTAAAGCTAAATCTACACCAGAACCTTCGGCAATGCAACAAATCAATTTTAGCTCATACGCCCATAGAACAGTGTCGTTTTTAGCAAGAAATTTCTACAATTTGAAATATGTGGCTTTGGTTCTAGCTTTTTGCATCAACTTCATGCTGTTATTCTATAAG	59	GTTGTGCTACCATTAGTTGAGAAATATTTTAGCACTCATAGAAATTACTTCATAACGGTTGCAACGGCTTCAAGTGTCTTGGGCGCAGCTTCGTTAAAGGAAAAAGAAATGGTCGCTAG	59	CCAGATAACGCTTCTCCCTTCAATTACCATCCCAATCCAATTGATATGTCCAATTTAACACTGAGCAGAGAACTTCAAAATATGGCCGAAAGATTAGCAGAAAATGCACACGATATCTGGGCAAAAAAGAAAAAAGAAGAATTGGTCACGTGTG	59	TTGATGAAATTCAAGTAGCATCTTATAAAATGCTCGGAAGCCTTTACACACTCGGCATAGACCCAACACTCACGCATGATAG	59	GTGGAGAAAATCATCCTCAATTGGTTCCATACGATTTACTCACAGATAAAGAGAAAAAGAAGGATAGAGAACGATCGCAAGAATTCCTGAAGTATTTACAGTATCAAGGATATAAACTACACAA	59	CAATCGTTTGAAGATGCCGAACTTAAAAAAAATGATAAAAATGAAGATGAAGCAAAACCGGATCCTCTAACTCAATTGGTTACGACATTTTGTCGGGGAGCTATGACGGAACGAAGCGGAGCCCTACAGGAAGATCCATTGTATATGTCTTACGCAGATATTGCATCAAA	59	ATTGATAAGGCAACTCCTTTTAACTATCATCCTCATCCTGTGGACATGACCAATCTCACACTGAGCAGAGAGATGCAGAATATGGCTGAACGATTGGCAGAAAATGCTCACGACATCTGGGCCAAGAAGAAGAAGGAAGAACTCACAACATGTG	59	GGAGGAGAACAGTCTTCCACTCCTTTTAATTATAATCCTCATCCTGTGGATATGACCAATCTTACACTGAGCAGAGAGATGCAGAACATGGCTGAAAGGCTTGCTGAGAATGCCCATGACATTTGGGCCAAAAAGAAGAAGGAAGAGCTTATTACTTGTG	59	ACATGCCATCCGGACTAATCCCGGGACACAAGCAGAGCGTCGGACTTTTCTTAGAACGAGTCTATGGCATCGAGACCCAAGAGCTTTTCTACAAGCTTCTCGAAGAAGCTTTCTTGCCAGACTTGAGAGCTGCCACTATGCTAGACAGG	59	AACGACGGGTGCGAGTCAGACATGGCGCTGTCAATGAACCGGTACATCGGCAACAGCATCCTGCCGCTGCTCATCAAACACGCCAACTTCTACAACGAGGCGGAGAACTACGCCAGTCTGCTGGACGCCACTCTGCATACTGTCTACAG	59	ACATGCCATCCGGGCTGATTCCTGGGCACAAGCAGAGCGTCGGCTTATTCTTAGAGCGCGTGTACGGCATCGAAACTCAAGAGTTGTTCTACAAACTCCTGGAGGAGGCGTTCTTGCCTGATCTGAGAGCTGCCACCATGTTGGACAGG
																						60	GATCATCAACATCGACTGGCGTTACCAAATCTGGAAATCGGGCGTTACGATCACGGACAACTCCTTCCTGTACTCCCTCTGGTATTTCACCTTCTCCATCCTCGGGAACTTTAACAATTTCTTCTTCGCCGCCCATTTGCTCGACGTGGCCGTTGGTTTCAAGACCCTGCGTACCATCCTGCAGTCGGTAACTCACAACGGGAAGCAGCTGGTGCTCACCGTGATGCTACTGACCATTATCGTGTACATCTACACGGTGATCGCCTTCAATTTCTTCAGGAAGTTCTACGTGCAAGAAGAGGACGAGGAGGTCGACAAGAAATGTCACGATATGTTAACG	60	AGGAGGCAAAGATCCTATTCGTCGCTCGTACCAAGCGTTTAAGGATGGTATTTACTATGGATTTTCCGCTTTGAGTCCCTCGAATATCAAGCACCGCCTTAATGAAATGCAGCAAATGACCATTCCAGAACTGTTCATAG	x		60	GTTACAACATTGGGCGGTGATTCGGATGGTAGTGGTAGTGGCAGTGGAGGAGATTCGGATATCATTGAAGGTTCATCTGAAGGAAGTGGTTCAGGAAGTTCTGAGGAAGAAGACGATCCACCTGAACTGGTGATAGTAGATGAAGATTTCTATTATATGGCTCACGTTATGAGACTCGCTGCTCTTTTACACTCCTTGGTATCGTTAGCGATGCTTATTGCATATTACCATTTAAAA	60	TTTATTTTGTAAGTTAGCCAATCTTTTGAGATCTAAGTTAATGGCCTTTGGAGCTGATGTCCGTATAACCGTACGATGTTTACAAGTACTTGTCAAAGCTATTGATGCTAA	60	GTGGAGGTATACACCCACAACTTGTTCCCTACGACTTATTAACCGACAAAGAGAAGAGAAAGGATAGAGAAAGATCTCAAGAATTCTTAAAATATTTACAGTTTCAAGGGTTCAAACTACATAA	60	GAAGTATTTGAAGACAGAAATTGAAAGGCATAGACCTGCAATCGGAAGTTGTCTGGGTGCTTTTTCATCTACTTTCCCTGTCGCTTACCTCGAGCCTCACCTCAACAAACACAACCAGTACTCGTTGGTCAATAGAATCGCAGATCATTCCTTAGAAGCTCAAG	60	ACCGACCCGGGGAGGAACTGTTAGCGATGCGGAGCATCAAGCAAGAATTTCAACCGGAGAGTTAAGATTCGCTTACAGTCTTTTGGAAAAATTAATTCAATACACCGATCGAGCTTCAATCAACATGAAAATTCTAAAACCGTCGAGTATTTTTAGTCGTCGATCGAGCTTCAAAACTTGTACTCGAGATATCAAATTCTTCTTCAAA	60	ATCTTGCGGTGAAGAAGAGGAAGAGGGAGGAGATGAAGAAGAAGAAGGAGGAGGTTCTTCCATTCAT	60	GTGGAGCTGTCAGTCCACAGCTGGTGCCATATGACCTGTTGACAGACAAAGAAAAGAAGAAGGACAGAGAGCGTTCACAAGAATTCCTGAAATACTTGCAATACCAAGGCTATAAGTTACACAG	60	GTGGTGGCATTCATCCACAGTTAGTACCTTATGATCTGCTGACAGACAAGGAAAAGCGAAAAGACAGAGAACGATCACAGGAGTTCTTGAAGTATCTGCAATATCAGGGTTACAAACTTCACAG	60	AACGACGGCTGCGAATCGGACATGGCGCTTTCAATGAACCGGTACATCGGGAATTCGATCCTCCCGCTGCTGATCAAACACGCCAACTTCTACAACGAAGCCGAGAACTACGCCAGTCTGCTGGACGCCACGCTGCACACCGTCTACAG	60	ATTATCAAAGAACCGTATGCTGACGAAAGGTCAGAGGGAGGCGGTGTCAGACTTCCTGGTAGCGCTGACATCCGCGATGCAGCCCTCCATGCTGCTCAAACTGCTGCGCAAACTCACCGTCGACGTCTCCCGCCTCTCTGAGTACACTACTGTTGCACTTAGG	60	AACGACGGCTGCGAGTCGGACATGGCGTTATCGATGAATCGATACATCGGCAACTCGATTCTGCCGCTGCTGATCAAACACGCCAATTTCTACAACGAGGCTGAGAACTACGGCAGTTTGTTGGATGCCACCTTACATACTGTGTATAG
																						61	TGCTTTGTTTTCCACCTCTACAAGGGTGTGAGAGCTGGCGGAGGTATAGGCGACGAAATCGAGCCGCCAGACGGCGACGACTACGAAGTTTACCGCATCATGTTTGACATCACGTTCTTCTTCTTCGTTATCGTCATCTTGTTGGCCATCATTCAAG	61	GCTTCTTCAAATTGATTTTCTACACTTTCTACTATTCCGGTTTCGGTATGGCTGTGGTGATCAAATACTTCCTTGGCATTTTGATGTCATTGATGCGAGGCCCAGTGGTCGAAGAACCCATTGTGGAAATTAAGGAGGAAGAAAAAGTGAGTCATCTTAGAGTGTTGCCACCTTTGCCCCATGCCGAGGATCCCAACACCCAACTGCAACCGTTTGGAATGGAAGTTTCAAAAGAGGAGGCTGGACA	x		61	GTGCCATTAGCCATATTCAAACGGGAAAAGGAAATTGCACGAAGACTGGAATTTGAAGGACTGTTTATTGCAGAGCAACCTGAAGATGATGATTTGAAATCGCATTGGGACAAGTTAGTGATATCTGCAAA	61	GTCACTCGTGAAAAACTGTCCTGAATTTATAAGAACTTCAATGCTTACATTTTTTCATAACATTGCTGATGATTTGGAACATACAATTCAAAATTTGCACGAT	61	GCCTAACCGCGGAGCAGCTGATCAAGATCAACAGGCTGCGGCTGCTGTTACCGGTGAATCAAGATTCGCTTACAGTCTTCTTGAAAAGCTTATACAATACACAGATAAAGCTACGATAAATATGAAGATTCTAAAACCATCTTCCACTTTCAGCAGAAGGTCTAGCTTCAAGACCTGTACCAGAGATATCAAATTTTTTTCGAAG	61	ATGTACTAAACCGTATGGAACAGACGATGCCGACCCTGGACACGATTCTTGCTGAAGTTGACCAGTTTGTCGAATCTGATAAGAGTCACAGCGCAGCACCTCATGTCATCGATGTTATCCTTCCACTTCTCTGTGCCTACCTTCCGGTCTGGTGGGTCCAAGGGCCAGATAATGTATCCCTTACAGCTGG	61	GTTGTTTTACCTTTAATTGAAAAATACTTCAGTACTCATCGTAATTATTTCATTGCCGTGGCCACTGCATCCAATAATGTGGGAGCTGCTTCGCTCAAAGAGAAGGAAATGGTAGCGAG	61	GAACAAGAAATGGAAAAGCAAAAATTATTGTTTCATCAAGCTCGTTTAGCCAATAGGGGTGTTGCAGAAATGATTCTTCTTCACATTTCGGCTTGTAAAGGAATTCCCAGCGATATGGTTATGAAAACTCTTCAACTCGGTATATCTATTCTAAGAGGAGGAAACATTGAAATTCAAATG	61	ACCAAACCGTGGTGGTACAGAATCAGAACAGATTGCTGTTCAAGCTGCCGTAGAAACAAGATTTGCATACAGTCTGTTGGAGAAGTTAATTCAATATTTGGATATTGCTTCTATCAATATGAAACTTCATAAGCCTTCCACTACCTTCAGTAGAAGAAACAGCTTTAAAACCTCCACACGGGATATCAAATTCTTTTCAAAG	61	GCCAACACGGTCCGGTGCTGGAGAATCAGAACAGACAACTGGTGCAATATCAGTAGAGCTGAGGTTTGCGTACAGTTTGCTGGAGAAATTAATACAGTACCTAGACACTGCCTCTATTAACATGAAAATGTTCAAACCATCGAGCACCTTCAGCCGACGTACAAGTTTCAAAACATCGACGAGAGACATCAAATTCTTTTCAAAG	61	ATTATCCAAAAACCGCATGCTGACAAAAGGCCAACGTGAGGCTGTCTCCGACTTCTTGGTGGCTCTGACGTCAGCGATGCAGCCCTCCATGCTGTTGAAGCTGCTGAGGAAGCTCACGGTTGACGTCTCGAGACTGTCCGAGTACACCACCGTGGCTCTCAGA	61	TTGCTGACGCTGCATTACGAGCGTTGCGCGAAATACTACGGCAGTACTGGCGGGCAGGGAGTGTACGGTGCATCATCAGACGAGGAGAAACGGCTCACCATGATGCTCTTCTCCAATATCTTCGACTCCCTCAGCAAGATGGATTATGAACCGGAGTTATTCGGGAAAGCGCTGCCATGTCTCATTGCCATCG	61	GTTGTCCAAGAACCGAATGCTAACCAAAGGACAGCGAGAGGCAGTGTCCGACTTCTTAGTCGCCCTAACTTCGGCCATGCAGCCATCCATGCTGCTCAAACTGCTGCGGAAGCTGACCGTGGATGTGTCCAGACTGTCGGAGTATACTACTGTAGCGTTAAGG
																						62	GTTTGATCATTGACGCTTTCGGCGAGCTTCGTGATCAACTCGAGAGCGTCAAGGAGGACATGGAGTCCAACTGCTTTATTTGCGGCATAGGGAAGGACTACTTCGACAAGGTTCCCCATGGGTTCGATACTCACGTGCAGCAGGAACATAACCTTGCGAATTACAT	62	ATTCAAAACGCCTGGACATGAAAGCTCCGCCACCACTCAGCAGTCTTCCGGCGAGGAAGGCGAAGCGACTACCGAGGAAGGCACAGAACAAGCTGAAAGCGAAGTGCCCGAACAACCGCTGTCCCTCTCCGACCTTCTAGG	x		62	ATCTTTCCCGGTAAATTATTGGGATAAATTTGTCAAAAAGAAAGTGCGACAAAAATACAGTGAAACTTATGACTTTGACTCAATCAGCTCATTGCTGGGTATGGAAAAAACCTCATTTCATCAACAGGAAAGCGACGAGGGAACAAAAAGCATTTTTTGGTA	62	AGTCGTTACTGCTATCTACGAGGAACTCATTTGAAAACATCGACTTCACTATTTTATGTCAATGATGTAATTTTGCCGGTTTTGTCATCACTTTTTGATCATTTAGCTGCATACGAATACGGAAACGAGCTATTGT	62	GTTGTGCTGTTATTGGTAGAAAAATACTTCAGTACACATCGCAATTATTTCATTGCTGTGGCTACTGCATCAAACAACGTCGGAGCTGCATCACTTAAAGAAAAAGAAATGGTGGCAAG	62	AAATTATGTTACAATGGTAACAAGTGAACACATGAATAAGTTGCTTAAAAATGTGCTGAAGTTGATCAAAAGCAACATTGGCAATGAAAATGCCCCATGGATGACAAGAATTGCAG	62	CTTATTCTGCAAATTGGCAAATTTATTGCGCACCAAATTGGCAGCATTTGGTTCCGATGTTCGGATTACTGTGCGATGTCTTCAAGTATTGGTTAAAGCCATCGACGCTAG	62	GGAATGTTAAATCATTTAAAAGAAAAAAAAGATGTCGGATTTTTCACATCGATTGCGGGACTCATGAATTCTTGCAGCGTATTAGATTTGGATGCATTTGAAAGAAATACAAAAGCTGAAGGATTGGGAGTCGGTTCAGAAGGAGCTGCTGGAGAAAAAAATATGCACGATGCGGATTTTATTTGCGCACTTTTTAGATTTATTCAATTGACATGCGAAGGACACAATTTGG	62	GTGGTGCTTCCTCTCATGGAGAAGTATTTCAGTACACACAGAAATTATTTTATTGCTGTAGCAACAGCCACAAACAATGTCGGCGCAGCATCGCTGAAAGAAAAGGAGATGGTTGCAAG	62	GTTGTGCTTCCTCTAATGGAAAAGTATTTCAGCACCCATAGAAATTATTTCATTGCTGTAGCGACAGCCACTAACAATGTAGGCGCAGCATCACTGAAAGAAAAGGAAATGGTAGCGAG	62	CTCCTGACGCTGCACTACGAACGTTGCGCCAAGTACTACGGCAGCACTGGTGGGCAGGGAATATACGGAGCATCTTCTGATGAGGAGAAGCGTCTCACCATGATGCTCTTCTCTAACATCTTCGATTCCCTCAGCAAGATGGACTACGAACCCGAGCTGTTTGGGAAAGCTTTACCCTGTCTCATCGCTATAG	62	GTTGTGCCCTGCCACCTGATTATTCATTGTCGAAGAATTATGATGATGAATTCTACGGAAAGGAAAATCAAGCCACGG	62	CTGCTGACGCTGCACTATGAGCGCTGCGCGAAGTACTACGGCAGCACGGGCGGGCAGGGGCTGTACGGCGCCTCCTCCGACGAGGAGAAGCGCCTCACCATGATGCTCTTCTCCAACATCTTCGACTCGCTCAGCAAGATGGACTACGAGCCGGAACTCTTCGGGAAGGCGCTGCCGTGTCTCATTGCTATTG
																						63	GTTTTTCCTTATGCACTTGATAAACAAACCGGACACAGAATACACGGGTCAAGAAACGTACGTGTGGAATATGTACCAGCAGAGGTGCTGGGACTTCTTCCCCGTGGGAGACTGCTTCCGTAAGCAGTACGAGGACGACGGTGGCAAT	63	GGGTGAACAGGCAAAGATAGCTGCTCAGGAAAAAGCTGAAGCTCAGGCAGCCCAGCAGGCAGTTATGCAGGCGATAGAATCCGAAAGCAAAGCCAAAAACATTCGCGAGCCATCAGCTATGCAACAGATCAATTTCAGTGCATACGCCCATCGCGCTGTGTCGTTCTTAGCGCGAAACTTCTACAATCTTAAATATGTGGCACTTGTGCTGGCGTTTTGCATCAACTTCATGCTGTTGTTCTACAAG	x		63	CATCATAAACATTGATTGGCGTTACCAAATTTGGAAATCTGGAGTAACATTCACGGATAATTCCTTTTTGTACTCGCTATGGTATTTTGTGTTCTCCATCCTGGGCAACTTTAATAACTTTTTTTTCGCCGCCCATTTATTAGACGTAGCTGTCGGTTTTAAGACTTTAAGGACGATTTTGCAATCGGTTACTCATAATGGCAAACAATTGGTTCTCACTGTGATGTTGCTCACAATTATAGTTTATATCTACACAGTGATAGCCTTCAACTTCTTCCGAAAGTTTTACGTGCAAGAAGAAGATGAAGAAATAGACAGGAAGTGTCATGACATGTTGACG	63	TGAACGAAATTCAAGTAGCCGCTTATAAAATGTTGAGTAGTCTGTATACCCTTGGTACAGATACATCTTTGACACATGATAG	63	TTTGTTTTGTAAGCTGGCCAATTTGCTCAGAAGTAGACTAGGAGCTTTTGGAGCTGATGTCAGAGTTACTGTACGATGTTTACAAGTTTTAGTCAAAGCTATTGATGCTAA	63	CCTTTACTCAGCAAATTATCATAAATTCTTCTGAGGAACTTCTCAAGGACCCTTTCCTACCTCTGACGCTCACTGTCAAAAAGCGTATCGATAGCATGTGCCACAAGGAAGAATCGCTGAGAGGATTTTTAAAGTCCAGCGCAGAAGACACGTCTCAAGTTGAAGCTGAAATTCAAGAAGAATGGAACCTCATTGTTAGAGACATCTATTCGTTTTATCCTCTCCTGATCAAGTACGTCGATCTGCAGAGAAATCACTGGCTCCGGAACAACATACCCGAGGCTGATGAGTTGTACAATCACATCGCGGATATATTCAACATCTGGTCAAAATCGCAGTATTTCTTGAAGGAAGAAAACAATTTCATTTCTGCCAACGAGATAGATAATATGGCATTAA…	63	ATCTTTGGTGAAAAATTGTCCAGAATTTATTCGAACATCGATGCTGACATTCTTCAACAATACAGCCGATGATTTAGGACAAACAATTCAAAATTTACAAGAT	63	AATGGCAAAATTATTTAAGAACTCAAGCGGGTAACACGACGACTGTAAACGTTGTTATTTGCACGGTTGATTACCTTCTTCGCCTTCAAGAATCCATAATGGATTTTTATTGGCATTATTCGAGTAAAGAATTAATTGATCCCGCGGGAAAAGCAAATTTTTTTAAAGCTATCGGAGTGGCGAGTCAAGTTTTTAACACTTTATCAGAAGTCATTCAAGGTCCATGTACGCAAAATCAACAAGCACTCGCTCATTCTAG	63	TTTATTCTGCAAACTTGCCAACTTGTTGCGTTCTCGACTTGCTGCTTTTGGGGCAGATGTGCGGATAACTGTCAGATGTTTACAAGTATTAGTGAAAGGAATTGATGCCAA	63	CTTATTCTGCAAACTTGCTAGTTTGCTAAGATCTCGCTTAGCTGCTTTTGGAGCTGATGTTCGAATATCAGTAAGGTGTCTGCAAGTCCTAGTCAAGAGCATTGATGCAAA	63	GCTGTGCTCTACCACCAGACTACTCTCTATCGAAGAATTACGACGATGAATTCTATGGAAAGGAGCAAGCATCAG	63	GAGCAGACAATCCGCAGTACGACCCGCAACCCATCAACACGTCTTCAGTAGCACTCAACAACGACCTCAACACTATCGTGCAGAAGTTCTCCGAACATTACCACGATGCCTGGGCCTCTAG	63	GTTGTGCCTTACCGCCCGACTACTCACTATCGAAGAACTACGACGATGAGTTTTATGGAAAAGAACAGACTACAG
																								64	GTTACAACATTGGGAGGCGATTCAGATGGAAGCGGGAGTGGTAAGGGCGCCGACCTCCTACAGGGATCTGCAGAGGGTAGTGGATCAGGTTCGGAAGAGGAAGATGATCCGCCCGAATTAGTCATAGTGGATGAGGATTTCTATTACATGGCACACGTAATGCGCTTAGCGGCGATGCTACATTCTATAGCATCCCTTGCTATGCTGATCGCATACTATCACTTGAAG	x		64	NNNNTCGTGTTTCATTTATACAAAGGCGTACGAGCTGGTGGTGGAATCGGGGATGAAATCGAGCCCCCCGACGGAGACGACTATGAAGTTTACAGGATTATGTTTGACATTACATTCTTCTTTTTCGTAATCATTATTCTTCTTGCCATTATTCAAG	64	AAAATATTTAAAAGTACAGTTGGAAAGACATCGTCCGGCTTTTGGTAGTTGCTTAGGTGCATTTAGTTCAACGTTTCCCGTGGCTTTCCTGGAACCTCATCTGAATAAACACAACCAATATTCACTTCTTAATCGATTCGCTGATAGTTCATTGGAAGCTCAAG	64	ATCCCTTGTGAAGAATTGTCCTGAATTCATCAGAACATCTATGTTAACGTTCTTCAATAATACAGCAGATGATTTAGGACAAACAATCCAGTGCCTAACTGAA	64	AAGAAAAAGAAGAACCGGGATAAGAAAAGAGACAAGAACAAGGAACTTCAGGCCAGTTTAATGGTTGCAGCTTTAAAACGGTTATTACCTGTTGGTTTGAATCTATTTGCCGGAAGAGAACAAGAACTTGTTCAGCATTGTAAAGACAGATATCTTAAA	64	GGACGTTATTGTTATTTGAGAGGAACACATTTGAAAACATCAACATCTCTATTTTACATTAACGACGTAGTGATTCCGACATTAACGGCGATGTTTGATCATTTGGCGGCTTGCGAATACGGCAGTGATCTTTTAC	64	GTTGTGGGATGCAGTCGGAGGTTTTTTCTTTTTATTTTCTCACATGCAAGAAAAATTATCAAAGCATTCCAGTCAAGTTGATTTACTTAAAGAATTATTAAATCTTCAAAAAGACATGATAACAATGATGTTATCAATGCTCGAAG	64	ATCGTTGGTGAAAAATTGTCCTGAGTTTATTCGTACATCAATGTTGACATTCTTCAACAATACTGCAGAAGACTTGGGGCACACCATACTAAATCTTCAAGAA	64	GTCTCTTGTGAAGAACTGTCCAGAATTCATCCGAACATCAATGCTTACATTTTTCAATAATGTTGCTGATGATCTTGGACACACAATACAAAATCTACAGGAA	64	TAGGCTCCGACAACCCGCAGTACGATCCCCAGCCGATCAACACCTCATCAGTCGCCCTGAACAACGACTTGAACACGATCGTGCAGAAGTTCTCCGAGCATTACCACGACGCCTGGGCCTCCAG	64	GAAAATCGAGAATGGTTGGGTGTACGGTGAATCTTGGTCTGACAGTCAGAAGACGCATCCCCGTCTCAAGCCATACAACATGCTGAATGACTAT	64	AAGGCTCCGACAATCCGCAGTACGACCCGCAACCGATCAACACGTCGTCCGTCGCACTGAACAACGATCTCAACACGATCGTGCAGAAGTTCTCCGAACACTACCATGATGCTTGGGCTTCCAG
																								65	GTGCCTTTGGCTATATTTAAACGGGAAAAGGAAATTGCAAGAAGATTGGAATTTGAGGGCCTCTTTATTGCTGAACAGCCAGAAGACGACGATCTAAAGTCCCATTGGGATAAGCTTGTCATCTCCGCTAA	x		65	GTTTGATCATTGACGCTTTTGGTGAACTTCGTGATCAATTGGAAAAAGTGATAGAAGATATGGATTCCAGTTGTTTCATTTGCGGTCTGGAAAAAGGATATCTGGATAAAGTGCCGCACGGTTTCGATACTCACGTGCAACAAGAACATAATTTAGCAAATTACAT	65	ATATAATGTCAAGAATGGAAGGCACTATGCCCACTCTTGAAACGGTATTAAACGAAGTTGATCAGTTTATCGAATCAGAAAAAACATATACAGACGCACCACATATCATTGATGTTATTTTGCCATTGTTGTGTTCATACTTACCGTACTGGTGGGCACAAGGTCCAGATAATGTTGCTCTAACCACAGG	65	GGGCGTTACAGTCATTTAAGAGGCACTCATTTAAAGACTTCTACTTCCTTATTTTATATAAATGACGTCATTCTTCCAATATTGACTGCTATGTTTGATCATCTTGCTGCTTGCGATTATGGAAGTGATTTACTTT	65	AAATTACCCGAGTATGAAATAGTTGATTTTGCGAAAACCCAGCTCACACTTCCTGACAAAATTGATCCAGGCGACGAGATGTCTTGGCAACATTACTTATATTCCAAGCTTGGCAATAAAAAAGAAATTAGCACAGAAAAGCCTCAACAAATTGATGAAGTCGTCGATAGAATTGTGGCCATGGCAAAAGTTCTTTTCGGCCTGCACATG	65	TCGATGAGATTCAAGTCGCATCGTATAAAATGCTGAGCAGCTTGTATTTCCTGGGAATTGATCATACTCTGACTCATGATAG	65	GTAATGTCGTTAATGGTACAATCGGAAAACAAATGGTGGATACATTAGTTGAATCTGCATCCAACGTTGAACTCATTCTTAAATATTTCGACATGTTTCTTAAACTAAAAGTTTTAACGGAAACTCCATCGTTTAAAGAAATCGATTATAACAACGATGGTTGGATTACACCTAAAGATTTTAAAGAAAAAATGGAACAGCAAAAAAGTTATGCTCC	65	GGAAAGTACAGTCACTTGAGGGGCACTCATTTGAAAACATCAACCTCCTTATTTTACATAAATGCAGTTGTTCTACCAGTGCTTACTTCTATGTTTGATCATCTAGCAGCCTGTGAATATGGAAGTGATCTCTTGT	65	GGCCGTTATAGTCACCTGCGAGGTACACACTTGAAGACATCAACTTCATTGTCTTACATTAATGGTGTGGTTCTTCCTGTTCTTACTGCAATGTTTGATCATCTGGCAGCCTGTGAATATGGAAGTGATCTCTTAT	65	GAAAATTGAGAACGGCTGGGTGTACGGCGAGTCTTGGTCAGACAGCCAGAAGACGCATCCACGACTGAAGCCTTACAACATGCTCAATGACTAT	65	GAAAAAGAACGTTACAAAGAACCAGTGAGGGAATCTCTGAAGGCGTTGTTGGCTATCGGTTGGTCTGTGGAGCATTCTGAAGTTGATATACCAAGTACTAATCGCAGCTCTATGCGACGACAGTCAAAGTCGGGAGGC	65	GAAAATAGAAAACGGCTGGGTGTACGGAGAATCGTGGTCCGACAGTCAGAAGACTCATCCGCGGCTCAAGCCTTACAACATGCTCAATGATTAT
																								66	ATCATTTCCAGTTAACTACTGGGACAAGTTCGTCAAGAAGAAAGTGCGGCAGAAGTATAGCGAAACCTATGATTTTGACTCAATCAGCAATCTTCTCGGGATGGAGAAAACTTCGTTTCAGCAGCAGGAAAGCGATGAAGGAAATAAAAGTATTTTTTGGTA	x		66	GTTTTTCCTCATGCATTTGATTAACAAACCTGATACCGAGTACACAGGTCAAGAGACTTACGTGTGGAACATGTACCAACAACGGTGTTGGGACTTTTTCCCTATGGGTGACTGTTTCAGAAAACAATATGAAGAAGAGATTGGTGGTGGGGGCGGA	66	TAATCATGTCACAATGGTGACTAGTGAACATATGAACTGTCTATTGAAAAATGTTTTAAAATTAATAAAAAAAAATATTGGGAACGATAATGCTCCTTGGATGACACAAATAGCAG	66	TGGATGAAATACAAGTGGCTTCCTACAAAATGTTAGGCAGTTTGTACACTCTTGGCATTGATCCTACGCTTACCCACGAAAG	66	ATTGACCATCCACAACTGCAAAGTAAGCAACAGTATCGATCATGTGTCTCGACACAAAGAAAGAGAGCCGTTATTGCTTGTTTCCGTCAACTATCTCTTCATGCTCTTCCAAG	66	AAAATATTTAAAAACAGAAATTGAACGGCATCGTCCTGCCATAGGTAGTTGTTTAGGAGCATACAGCTCTACTTTCCCGGTAGCCTTTTTAGAGCCGCATTTAAATAAACATAATCAATTCTCCTTATTGAATCGAATCGCCGATCACTCTCTAGAAGCGCAAG	66	AGAGGAAATAGAATTTATGCTTATGTGTTGCGAAACAAATCACGATGGAAAAATTGATTACGTAACATTTACTGAAAAATTTTACGAACCTGCAAAAGAAAATGGATTTAATTTAGCCGTCATGTTGACGAATTTATCTGAACACATGCCTAATGAACCGAGATTGGCAAGATTTTTAGAAACGGCCGGAAGTGTTTTAAGTTATTTCGAACCCTTTTTGGGAAGAATTGAAATTTTAGGAGGAAGTAAACGTATCGAAAGGGTTTATTTCGAAATTCAAGAATCAAATATCGAACAATGGGAAAAACCGCAAATTAAA	66	TGGATGAAATTCAGGTGGCCTCTTACAAAATGCTCGGCAGTTTGTATACATTAGGCACAGATGCAACTCTGACAGGAGACAG	66	TGGATGAAATCCAAGTTGCATCATACAGAATGTTGAGCAGTCTTTACACTCTTGGAATTGATGCAACTCTAACTCATGATAG	66	GAGAAAGAGCGGTACAAAGAACCGGTCCGCGAGTCGCTGAAGGCACTTCTGGCTCTGGGCTGGTCCGTGGAACATTCCGACGTAGACCTGCCCGCCAACAGTCGCGGCTCTGTGCGAAGACAGTCCAAGTCCGGACTG	66	ACGGATTCCGCAACACCATTCAACTATAATCCCCAACCAGTAGACATGACCAACTTGACGTTATCCCGAGAGATGCAGAACATGGCGGAGAGGCTGGCTGAGAACGCACACGACATCTGGGCTAAGAAGAAGAAAGAAGAATTAGTTGTTAATGGAG	66	GAAAAAGAGCGGTACAAAGAACCAGTAAGGGAATCTCTGAAGGCCTTATTAGCTATTGGATGGTCAGTGGAACACTCGGAGGTGGACATCCCGAGCAACAACCGCAGCTCCATGCGGAGACAGTCCAAGTCAGGAGGC
																								67	CATCATCAATATTGACTGGCGATATCAAGTCTGGAAATCTGGAGTAACCTTCACTGACAACTCGTTTCTGTACTCACTTTGGTACTTCGTCTTTTCCATCTTAGGAAACTTTAACAATTTCTTCTTTGCCGCTCATCTGCTAGATGTGGCAGTAGGTTTTAAAACGCTGCGAACCATTTTGCAATCGGTAACGCATAATGGTAAGCAGCTGGTCTTGACCGTGATGCTGCTTACGATCATCGTGTACATTTACACGGTGATAGCCTTTAATTTCTTCAGAAAGTTCTACGTGCAGGAAGAGGACGAGCAAGTGGACAGAAAATGCCATGATATGTTGACG	x				67	CTTATACACAACAAATAATTATTAATTCTTCAGAAGAATTATTAAAAGATCCATTCTTACCACTTGCGGAACGAGTTAAAAAACGTACAGAAACGTTGTACCATAAAGAAGAATCGTTAAGAGGATTTATAAAATCATCTACTGACGATACATCCCAA	67	GAAATATCTTAAAACTGAAATTGAGCGTCACAGACCTGCCATAGGCAGCTGCCTAGGAGCATTCTCTTCCACGTTTCCAGTTGCCTTTCTTGAACCTCATTTAAATAAACATAATCAATATTCCCTCGTTAATAGGATTGCAGATCATTCACTTGAAGCTCAAG	67	GCATAAAGTGGTGAACATTTTTGCAAGAACGTACTGCGATCTTTGGCTCCAAGAAGAAAATATTGGACAAGAAGTTATGATTGAAGATTTGACT	67	ATATAATGGCTCGTATGGAAAACTTGATGCCTACTTTAGAATACATTTTGAACGAAGTTGATCAGTTTGTCGATTCGGATAAAACGCATCCAGAAGCCCCTCATATTATCGATGTTACTATGCCATTGTTATGTTCGTATCTACCATTTTGGTGGGCTCAAGGACCAGATAATGTGTCACTAACGGCAGG	67	GAATCAAAAAGAGCTTTCTTTTATTCGATTGTCACCGAAGGAGGAGATAAAGAAAAACTTGAAGCTTTTGTTAATTTTTGCGAAGATGCAATTTTCGAAATGACCCATGCAAGTGCTCTTATGGATGTTGAAGATTCGAGCGGAAGCGGAAAAGCTAGAGAAGCAGCTTATCGATATGTTGCAGATGATGAAGAAGAACG	67	GAAATACTTAAAGACTGAAATAGAAAGGCATCGTCCTGCTCTTGGAAGCTGTCTTGGAGCTTTCTCTTCTACATTCCCAGTGGCTTTTCTGGAGCCTCATCTCAATAAACACAACCAGTTCTCCCTTCTCAACCGCATTGCAGACCATTCCTTGGAGGCACAAG	67	GAAGTACCTGAAGACTGAACTGGAGAGGCACCGCCCAGCACTAGGCAGCTGTCTCGGTGCCTTCTCTTCTACATTCCCAGTAGCATTCCTTGAACCTCATTTGAATAAGCATAATCAATTCTCACTTTTAAATCGCATAGCTGACCATTCTTTAGAAGCCCAAG	67	ACCGACTCAGCAACCCCTTTCAACTACAACCCTCACCCCGTGGACATGACGAATCTGACGCTGTCCAGAGAAATGCAGAACATGGCCGAGAGACTGGCTGACAACGCACATGACATCTGGGCTAAGAAGAAAAAAGAAGAACTAGTTACTAATGGAG	67	GCGGCATACATCCTCAGTTAGTACCCTACGATTTACTGACAGACAAAGAGAAGAAGAAAGATCGAGAACGTTCTCAAGAGTTCCTCAAATATCTACAATATCAAGGCTACAAACTCCATAGACCAAGTAAAGCAACACAAAGTGATACAGAACAGACCACTACGGGGGTGGCAATAGAGCTCAGATTTGCGTACTCGTTGCTTGAAAAACTTATCCAATACATTGATAGAGCTACTATTAATATGAAGTTATTGAAACCGTCTACAACATTCAGTAGAAGACCAAGCTTTAAGACTAGTACTAGAGATATTAAATTCTTTTCTAAG	67	ACGGACTCAGCTACACCATTCAACTACAACCCGCATCCAGTGGACATGACAAACTTAACGCTGTCCCGCGAGATGCAGAATATGGCGGAGCGATTGGCAGAGAACGCACACGACATCTGGGCTAAGAAAAAGAAGGAGGAACTTGTTACCAATGGAG
																								68	TGTTTCGTATTCCATCTGTATAAAGGCGTCCGAGCCGGCGGTGGTATTGGTGATGAGATCGATCCTCCGGATGGTGATGACTATGAAGCATATCGTATTATGTTTGACATTACTTTCTTCTTCTTCGTTATCGTCATACTACTTGCTATTATTCAAG	x				68	ATTGAAGCCCAAATACAAGAAGATTGGCAATTAGTTGTTAGGGATATATATGCATTTTACCCACTCCTCATAAAATACGTGGATCTTCAACGCAATCACTGGTTACGTAATAACATATCAAATGCTGAAGATTTATACAATCACGTATCTGAAATATTCAACATATGGTCCAAATCTCAATACTTTTTACGAGAAGAACAAAACTTTATTTCTGCGAATGAAATTGACAACATGATACTTATTATGCCAACAGCTACACGGAGATCGGCTGTCATATCAGAAACTTCGTTAGGAGGATCAACAGGAAAG	68	ATGTACTTGCAAGAATGGAAAGTACAATGCCAACGTTGGATACTATACTTACTGAAGTTGACCAATTTATTGAGTCAGAAAAAAGTCATAGTACTGCGCCTCATGTTATAGACGTCATTCTACCCATGCTTTGTGCTTACCTTCCAGTCTGGTGGAACCAAGGACCTGATAACATAAGTTTGACAGCAGG	68	CAATCGTTTGAAGACGCGGAGTTGAAGAAGCAGGAAAAAGAAGAAGAAGAAGGCAAGCCAGACCCATTGACGCAACTTGTAACAACTTTCTGCAGAGGTGCCATGACAGAAAGAAGTGGAGCGCTTCAAGAAGACCCACTGTACATGTCATACGCTGAAATCACTGCAAA	68	AAATTACGTCACAATGGTTACGAGCGATCATATGAATCAATTACTTAAGAACGTTTTGAAATTGATTAAGAAAAATATTGGAAACGAGCACGCTCCTTGGATGACCAGAATTGCCG	68	ATTGGCCAAAGATCCAGTAAAAAGAAGCATTGTATATGTTAAAAGTGGAATAAGCAACGCTTTTCAATTTTTCTCCCCTTCGAACATCAAACGTAACATTTCGGATTTCCAGCAAAAACCTCCGCTGGAACAAATAAAATGTTTTTTAAAATTTTTCTTTTACATATTTTATTATAGCGGTTACGGATTTGCAAGTGTTATAAA	68	ATGTGATGTCAAAGATGGAAGCTAGCATGCCAACATTAGAAACAGTTCTTACTGAGGTGGACCAATATACTGAATCAGAAAAGACTTATGCAGATGCACCCCATGTAATTGATGTTATTCTTCCTCTGCTCTGTTCATATCTTCCTTTCTGGTGGGCTCAGGGACCAGATAATGTTAGCCCCACAGGAGG	68	ATGTAATGGCCCGAATGGAACAAAGTATGCCAACACTAGAAACTGTACTCAGTGATGTGGATCAGTTTGTGGAGTCTGACAAGTCACACGCAGATGCTCCTCACATAATTGATGTCATTTTGCCTCTTCTTTGTTCATATTTGCCATTTTGGTGGGCACAGGGCCCAGATAATGTTAGTCCAACAGGAGG	68	GGGGAATCCATCCTCAACTAGTTCCTTACGACCTCCTAACTGATAAAGAAAAGAAGAAAGACCGAGAACGCTCACAGGAGTTCCTCAAGTACCTCCAATATCAGGGCTATAAGCTGCACAGGCCAAGCAAAATCCCGCAGAGCGACACGGAACAGACCTCTGCCGGAGTGGCAATAGAGCTGAGATTCGCTTACTCGTTGCTAGAAAAGTTGATCCAGTACATAGACAGGGCTACAATCAACATGAAACTCCTGAAGCCATCGACGACGTTCAGTCGTAGAAGCAGCTTCAAGACAAGCACCAGAGATATAAAGTTCTTCTCGAAA	68	GTTGTACTGCCGTTAATGGAGAAATATTTCTCTACGCATCGTAACTACTTCATAGCTGTAGCGACAGCGACCAACAATGTGGGCGCGGCCAGTCTTAAGGAAAAAGAAATGGTTGCAGCGTTGTTCTGTAAACTGGCCAGTCTTTTGAGATCACG	68	GTGGAATTCATCCTCAATTGGTCCCTTACGACCTGTTAACCGACAAGGAAAAAAAGAAGGATCGCGAACGCTCCCAAGAGTTCCTGAAATATCTCCAATACCAAGGATACAAGCTTCACAGGCCGAGCAAAATGCCCCAAAGCGACACGGAGCAGACAACAACTGGAGTGGCTATAGAGTTGAGATTCGCTTACTCGTTGTTAGAGAAACTTATCCAGTACATCGATAGAGCGACTATTAATATGAAATTGCTGAAGCCGTCCACTACTTTCAGTAGAAGGAGTAGTTTTAAAACTAGCACGAGGGATATTAAGTTCTTTTCTAAG
																								69	GTTTAATCATCGATGCCTTCGGTGAGCTTCGTGATCAGTTGGAAAAAGTGATCGAAGATATGGATTCAAACTGTTTCATTTGCGGCCTGGACAAAGGCTATCTTGATAAAGTTCCACATGGTTTTGATACCCATGTGCAACAGGAGCACAACCTTGCTAACTACAT	x				69	AAAAAGAAAAAACATAGGGATAAAAAACGTGATAAGGAAAAAGAAATTCAAGCATCATTGATGGTTGCTTGTCTTAAACGATTATTGCCAGTTGGTTTAAATTTGTTCGCAGGAAGAGAGCAAGAATTAGTTCAACACTGCAAGGATAGATTCTTAAAA	69	TAATTATGTCACAATGGTAACGAGTGATCACATGAATCAGTTGTTGAAGAACGTCTTAAAATTAATTAAGAATAATATTGGAAATGAAAATGCTCCTTGGATGACCAGAATTGCAG	69	ATCTTGTGGTGAAGAAGAGGAAGAAGGAGGTGGCGATGAAGAAGGCGGAGAAGAAGAAGGAGGCGCTTCTATTCAT	69	CTTACACCCAACAAATAATAATAAATTCATCGGAAGAACTATTAAAAGATCCATTCCTTCCATTAGCCGAGAGGGTGAAAAAACGAACCGAAACACTGTTCCATAAAGAAGAATCGTTACGAGGATTTATCAAATCTTCAGTTGATGACACCTCTCAA	69	ATATTTTCTTGGTATGATAATGAATTTGATGAGAGGTCCTAAAGAAGAAGCAACGGAGGAAGTAGTCGAAGAAAAAGAAGATTTTGGTCCTTTGAAACCACTGGGAGTACCTTCATTAACAGGAGAAGAAACCGGGTCGCTCGCAATATCTCATAAAGATGATAATAATAAGTCGGATAATTTATCATCAACGTCTCCTTCGACAGGGGAAGAAAATGATGAAAATACAACGGAAGAAGGACAAGACTCGCCTAAAGAAGAACAATTAACTTTACAAGATCTTTTAGG	69	AACTCATGTGTCCATGGTAACAAGTGAACATATGAACCAGCTATTGAAGAATGTGTTAAATCTTATTAAAAAGAATATTGGTAATGAAAATGCTCCATGGATGACAAGAATAGCAG	69	NNNNNNNNNNNNNNNNNNNNNNNNNNNNNNNNNNNNNNNNNNNNNNNNNNNNNNNNNNNNNNNNNNNNNNNNNNNNNNNNNNNNNNNNNNNNNNNNNNNNNNNNNNNNNNNNNNNN	69	GTGGTTCTCCCTCTAATGGAGAAGTACTTCTCGACCCATCGCAACTACTTCATAGCGGTTGCAACTGCCACCAATAATGTGGGAGCCGCGAGCCTTAAAGAGAAAGAAATGGTCGCCGCTTTGTTCTGTAAGCTGGCCAGCCTGCTTCGATCTAG	69	TTTGGCAGCATTCGGTCCGGACGTTCGTATCACAGTGCGTTGTCTACAAGTACTGGTCAAAGGCATCGATGCGAAGTCTCTCGTCAAGAACTGTCCTGAATTCATCCGAACTTCGATGCTCACATTCTTTAATAACGTGGCCGACGATCTTGGACATACGATATTGAATTTACAAGAG	69	GTGGTTCTTCCGCTAATGGAGAAGTACTTCTCGACGCACCGCAACTACTTCATAGCAGTGGCGACCGCGACCAACAACGTGGGTGCGGCTAGCTTGAAAGAAAAAGAGATGGTCGCAGCTCTATTCTGTAAACTCGCTAGCTTGCTCAGATCCAG
																								70	GTTCTTCCTCATGCACTTGATCAATAAACCAGACACAGAGTACACAGGCCAGGAAACATACGTGTGGAACATGTACCAGCAGCGCTGTTGGGACTTCTTTCCTATGGGTGACTGTTTCCGGAAACAGTACGAAGACGAGATTGGAGGAGGAGGTGGC	x				70	AGAATGCCAGACTATGACGTGATACAATTTGTCAAAATTCAATTGACATTACCTGATAAATTGGACCCAGCTGACGAAATGTCCTGGCAACACTATTTATACTCAAAGCTAGGAAGCAAAAAAGGGACTCCTGAAATTAAACCTCAACAAGTCGACGAGGTTGCGGATAGAATTGTTGCTATGGCTAAAGTTCTTTATGGATTGCACATG	70	CATATACCCAGCAGATCATCATAAATTCTTCTGAAGAATTGTTAAAAGACCCGTTCTTACCGTTAACATTAACTGTTAAAAAACGTGTTGATAACATGTATCACAAGGAAGAATCACTTAGAGGATTTCTTAAGTCAACTACCGAGGATACTTCACAG	70	GAACAAGAAATGGAAAAGCAGAAATTGCTATTTCACCAAGCAAGGCTGGCGAACAGAGGAGTCGCCGAGATGGTTCTTCTCCACATTTCAGCCTGCAAAGGAGTACCAAGTGAAATGGTGCAGAAAACGTTGAATCTAGGAATTTCAGTGCTTAGAGGAGGCAACCTTGATATACAAATG	70	ATTGAAGCTCAAATTCAAGAAGATTGGCAGTTGGTAGTTCGAGATATTTACGCATTTTATCCGTTGCTGCTGAAATACGTAGATTTGCAAAGAAGCCATTGGCTAAGGAATGATATTTCTGAAGCTGAAGAGCTTTACAATCACGTAGCGGAAATATTTAACATTTGGTCAAAGTCTCAATACTTTTTGAGAGAAGAACAAAACTTCATTTCAGCGAACGAAATCGATAACATGGTTCTTATAATGCCCACAGCTACTCGTCGATCTACCATTGTACAAGATGCAACAATTGGAGGAAATGTTGGAAAA	70	AGGAGATATAGCGAAAAAAGAAGCCGTTCTCACGGCAGAAGCACAATCACAACAGCAAGCAGTGATGGCCGCTGTCGAATCAGAAGCAAAACAAAATGCTACCGTTGGTGAACCTGCTGCCGTATCGCAAATTGATTTTAATGCCTATGGTCATAGAGCTGTCAGTTTTTTGGCGCGAAATTTTTATAATCTCAAATATGTTGCTTTAGTATTGGCATTTTGTATTAATTTTATTCTTCTGCTTTACAAA	70	CTTACACACAACAGATCATTATTAATTCTTCTGAAGAACTATTGAAGGAACCATTCCTACCATTGGCAGAACGTGTAAAGAAGCGTACAGATAATATGTACCATAAGGAGGAATCTTTGAGAGGATTCATTAAATCGGCATCTGATGACACTTCACAG	70	TATACACAGCAGATAATAATCAATTCTTCAGAAGAATTGCTTAAAGATCCGTTCCTCCCACTTGCTGAGAAAGTGAAGAAACGAACAGATACTCTGTTCCACAAGGAGGAATCACTCAGAGGTTTCATTAAATCAGCAACTGATGATACATCCCAG	70	ACTAGCAGCTTTTGGCCCCGACGTCCGCATCACCGTTCGCTGTCTCCAAGTCCTCGTCAAGGGCATTGACGCTAAATCTCTGGTCAAAAACTGCCCGGAATTCATTCGGACTTCAATGCTGACCTTTTTCAACAACATGGCCGACGATGTTGGGCACACCATCATTAATTTGCAGGAT	70	GGTAAATACGCGCATCTCCGCGGCACGCACCTGAAGACTTCCACATCTCTGGGGTATATCAACGGCGTGCTCCTCCCCGTCCTCACCGCCATGTTTGACCACCTCGCCAACTGCGAGTACGGAGCTGATCTACTGC	70	GTTGGCAGCGTTCGGCCCAGACGTGCGTATAACTGTTCGCTGTCTCCAAGTCCTTGTGAAGGGCATCGACGCCAAGTCTCTCGTCAAAAACTGCCCCGAGTTCATCAGGACATCCATGCTGACGTTCTTCAACAACGTCGCTGATGACGTCGGACATACTATACTCAACTTGCAAGAG
																														71	ATTGATCATCCTCAGCTTCAAAGCAAGGCGATTTATCGATCAGTTGTATCGACGCAACGTAAGAGAGCCGTAATTGCTTGTTTCCGACAACTCTCACTCCACGCTTTGACCAG	71	GTTGAAGCGGAAATTCAAGAAGAATGGCAGCTAATTGTCCGCGATATATATGCATTTTATCCACTTTTAATCAAATATGTAGATTTACAGAGGAACCACTGGCTCCGTAACAACATACCAGAGGCCGATGATCTTTACAATAATGTAGCAGATATTTTCAACATTTGGTCTAAATCTCAATATTTCTTGAAAGAGGAACAGAATTTTATTTCTGCCAATGAAATTGATAATATGACGCTAATCATGCCAACCGCTAGCCGTAGATCAGCTATTGTGGCTGACAGTGGTGCAGCACCAGTAGGGTCTAGTGGAAAG	71	GGCATGTTGAATCATTTGAAGGAGAAAAAAGATGTAGGATTTTTCACATCCATTGCCGGATTAATGAACTCATGCAG	71	AAAAAGAAAAAGCACAGAGACAAAAAAAGAGATAAAGATAAAAAAATCCAGGCTAGTTTAATGGTGGCCTGTTTGAAAAGACTTCTACCAGTTGGTTTGAATTTATTCGCCGGACGTGAACAAGAATTAGTTCAACATTGCAAAGATAGATTCCTTAAA	71	GTGACGAACGTGGAAGGAGAAAATGATAGCAAATCATCAAACGAAGCGGCAAGTTCTTTAAATGATGTTTTCAGCGGCGAGAAAGGTGATAATTTTGGTAGTGAAGAAGGGGGTAACGAAAGTGGAGAGGATGAAGGGGAAGACATTGAAATT	71	ATTGAATCTCAAATTCAAGAAGACTGGCAGCTACTCGTAAGAGATATTTATGCCTTTTATCCTCTTCTTATTAAATATGTTGATCAGCAACGTAACCACTGGTTGAAAAACAATGTGGTTGAAGCAGAAGATCTGTACAATCATGTAGCAGACATTTTCAATACCTGGTCTAAATCTCAA	71	ATTGAGTCTCAAATTCAAGAAGACTGGCATCTACTTGTGCGAGACATATATGCTTTTTACCCTCTTCTTATAAAGTATGTTGATCTGCAAAGAAATCATTGGCTTAGACACAATGTCGCTGAAGCTGAAGATTTATATAACCATGTTGCTGAGATATTTAACACATGGTCAAAATCTCAG	71	GGCAAGTACGCGCACCTCCGCGGTACCCATTTGAAAACGTCTACATCTCTTGGATACATTAACGGAGTACAATTACCTGTACTGACTGCTATGTTCGATCACCTAGCGAACTGCGAATACGGATCAGATCTGCTTT	71	TGGACGAGATCCAAGTAGCATCTTACAAGATGCTAGGTTCTTTGTATACGCTTGGCACAGACGCAACCCTCACGCACGACAGGAAATATTTGAAGACGGAAATAGAAAGGAATAAACCTGCACTG	71	GGTAAATATGCCCACCTCCGCGGCACGCACCTGAAGACGTCTACTTCTCTCGGCTACATTAACGGAGTATTACTCCCGATCCTGACCGCCATGTTTGACCACCTCGCCAACTGCGAGTACGGAGCCGATTTGTTAC
																														72	ACACCGTGCAGTAAATATATTTGTTCGTTCGTTTTACGAACTTTGGCTTCAAGATGAAAATATTGGGCAAGAAGTAATGATTGAAGATCTCACG	72	AAAAAGAAGAAACATCGTGACAAAAAACGCGATAAGAATAAAGAACTACAGGCCAGCTTGATGGTTGCGTGCTTAAAGAGATTGTTACCAGTTGGCCTAAACTTGTTTGCTGGCAGAGAACAAGAGTTAGTACAACATTGCAAAGACAGATATCTGAAG	72	TGTCTTGGATCTAGATGCTTTTGAAAGAAACACCAAAGCTGAGGGTCTTGGAGTCGGATCAGAAGGTGCTGCAGGTGAGAAAAATATGCACGATGCTGAATTCACCTGCACCCTTTTCCGGTTCATCCAACTCACCTGTGAAGGCCATAATCTTG	72	AAAATGCAAGAATACGAAGTACGAGAATTTGTTAAAACACAGCTCACATTGCCGGATAAAATTGATCCAGCGGATGAAATGTCTTGGCAACATTACTTATACTCCAAGTTGGGAAGTAAGAAAGATACCGTTGAAATAAAACCTCAACAAATTGAAGAAGTAGTTGATCGAATTATGGCCATGGCCAAAGTTTTGTATGGATTACATATG	72	GTACACGTGAGCGAAGATTATTTTTACATGGCTCACGTTTTACGATTGATGGCCATGTTACATTCTCTCGTATCTCTAGCCATGCTCATTGCTTACTACCACTTAAAAGTACCTTTGGCTATATTTAAAAGAGAAAAAGAAATTGCTAGACGTTTAGAATTTGACGGTTTGTACATCGCCGAACAACCGGAAGATGATGATATCAAATCTCATTGGGATAAACTTGTTATATCGGCCAA	72	TACTTCATTAAGGAAGAGCAGAACTTCATTTCCGCTAATGAGATTGACAACATGACACTGATAATGCCCACAGCAACTCGCAGATCTGCTGTTGTGTCTGAAGGTGGGGCTACAGGTGGTCCTAGCAAG	72	TACTTCATGCGTGAGGAGCAGAACTTCATCTCAGCAAATGAGATAGACAACATGGTACTCATCATGCCCACAGCCAGCAGGCGGTCTGCAGTAGTTTCTGATGTGTCACAGCTTGGTGGTGGTAGCAAG	72	TGGACGAAATTCAAGTTGCGTCATACAAGATGCTCGGGTCACTCTACACGTTGGGCACTGATGTAACGCTGACCCACGACCGCAAGTACTTGAAGACGGAGATTGAAAGACACAAGCCTGCTTTG	72	GGATCTTGTTTGGGCGCGTTCAGCTCTACGTTCCCGGTGGCGTTCCTGGAGCCGCATCTCAACAAGCACAATCAGTTCTCCCTACTCAATCGTATTGCTGATCACTCATTGGAAGCTCAAG	72	TGGATGAGATCCAAGTGGCGTCGTACAAAATGCTTGGATCGTTGTACACGCTCGGGACGGATGCCTCGCTCACTCACGACAGGAAGTATCTCAAGACAGAGATAGAGAGAAACAAACCCGCTTTG
																														73	CAATCGTTTGAAGAAGCGGAACTTAAAAAACGTGACAAGGAAGAAGAAGAAGGAATGGCAGATCCACTAAATCAAATGGTCACTACCTTCTGCCGAGGTGCTATGACTGAGAGAAGTGGTGCTTTACAAGAGGACCCTCTTTATATGTCTTATGCTGATATTTTAGCTAA	73	AAACTTCCTGAGTATGATATAGCGGATTTCGCAAAAACGCAGCTTACATTGCCAGATAAAATAGATCCAGGTGATGAAATGTCCTGGCAGCATTATCTTTATTCAAAGTTGGGTACTAAGAAAGAAGCAAGCTCGGATAAACCACAACAAATAGATGAAGTAGTAGACAGAATTGTAGCTATGGCAAAAGTACTTTTTGGCCTACATATG	73	AATGGCAAAATTATCTCAGGACACAAGCAGGAAATACGACGACAGTCAATGTTGTTATTTGCACAGTAGATTATCTTCTTCGCCTCCAGGAATCAATCATGGATTTCTATTGGCACTACTCGAGCAAAGAGCTCATTGATCCTGCCGGAAAAGCAAACTTCTTCAAAGCTATCGGTGTGGCAAGTCAAGTGTTCAACACACTGTCTGAAGTCATCCAGGGGCCTTGTACCCAAAATCAGCAGGCGCTGGCACATTCCAGGCTGTGGGATGCTGTTGGTGGTTTCCTCTTCCTCTTTTCGCACATGCAGGACAAACTCTCAAAGCACACTAGTCAGGTCGACCTTCTTAAAGAGTTGCTCAACCTTCAGAAGGACATGATCACCATGATGCTGTCCATGC…	73	ATTGATCATCCGCAGCTTCAAAGCAAGACTGTATATCGTTCGGTTGTTTCGATTCAACGTAAAAGGGCAGTCATTGCATGCTTCCGGCAACTATCACTTCACGCTTTGCCCAG	73	GTCGTTTCCGGTCAACTATTGGGATAAATTTGTTAAGAAAAAAGTCAGACAGAAATACAGCGAAACTTACGATTTCGATTCGATCAGTAATTTATTAGGAATGGAAAGAACGTCGTTTAGCGCACAAGAAAATGGGAAAACCGGCTCTGGAATCATACACTT	73	AAAAAGAAGAAGCATCGTGACAAGAAGAGAGACAAAGACAAAGAACTACAGGCTAGTCTTATGGTGGCCTGTCTCAAAAGACTGCTACCTGTTGGTCTCAATTTGTTTGCTGGAAGAGAACAGGAACTGGTTCAACACTGCAAGGATAGGTTTCTCAAA	73	AAAAAGAAGAAGCACCGTGATAAGAAGCGAGACAAAGATAAGGAACTTCAGGCTAGTCTAATGGTTGCCTGCCTGAAACGCTTGCTTCCAGTTGGCTTGAACCTTTTTGCTGGAAGGGAACAAGAATTAGTGCAGCACTGTAAAGACAGGTTCTTGAAG	73	GGTTCGTGTCTGGGCGCTTTCAGTTCAACCTTCCCCGTGGCGTATCTGGAGCCGCATCTCAACAAACACAACCAGTTTTCTCTGCTTAACAGGATCGCTGAGCATTCGCTCGAGGCCCAAG	73	ATATAATGGCTAAGATGGAACAATCTATGCCTACATTGGAGACAATACTGAATGAAGTCGATCAGTTCGTTGAATCAGACAAAACGTACAATGAGGCTCCACACATCATAGACGTTGTGTTACCACTCTTGTGCTCCTATTTGCCATTCTGGTGGGCACAGGGACCTGATAATGTCACACCTACTGGCGG	73	GGTTCGTGTCTCGGCGCGTTCAGTTCAACGTTCCCCGTCGCGTTTCTGGAGCCGCATCTCAACAAACACAACCAGTTCTCGTTGCTCAACAGGATCGCCGATCACTCGCTGGAAGCTCAGG
																														74	ATCTTGCGGTGAAGAAGAAGAAGAAGGTAATAACGAAGAAGAAGGTTCTACTGGTAACGGAGAAGAAGAAGGCGGCGCTTCTATCCAC	74	ATTGATCATCCCCAGCTACAGAGCAAGACACAATATAGATCAGTTGTGTCAACTCAGAGAAAACGTGCAGTCATTGCTTGTTTCCGTCAACTTTCACTTCATGCACTACCAAG	74	GAAATGTCGTCAATGGAACGATTGGAAAACAGATGGTTGACACCTTGGTTGAATCCGCATCCAATGTTGAG	74	GCATCGTGTAGTTAACATATTCTTACGATCTTATTGCGAGCTATGGCTACAAGAAGAAAATGTCGGACAGGAAGTCATGATAGAAGATTTGACG	74	CGTCATGAACATCGATTGGAGGTATCAAGTTTGGAAAGCTGGAGTCACGATAACCGATCATGCTTTCCTATACAGTCTTTGGTATTTTGTTTTTTCCGTTTTTGGAAATTTCAATAATTTTTTCTTTGCCGCTCATTTGTTAGACGTTGCCGTGGGTTTTAAAACGTTAAGAACAATTTTACAATCTGTCACACACAACGGAAAACAG	74	AGACTTCCAGAGAGTGATATTATGGAATTTGCTAAGACTCAACTTACTCTTCCTGATAAAATTGATCCTGCAGATGAAATGTCATGGCAGCATTATCTTTATTCTAAGCTTGGACAAAAGAAAGTGGATGAGGAAGGCAAGCCAGTAAAAATAGAAGATGTTGTTGAACGTATTGTCGCAATGTCAAAAGTATTGTATGGGTTACATATG	74	AGACTCCCTGAAAGTGAGATATTGGAGTTTGCCAAGATACAGCTTACACTTCCAGATAAAATTGATCCAGCTGACGAAATGTCTTGGCAGCATTACCTTTACTCCAAGCTCGGACAGAAGAAAGATGGTGAAGAAGGGAAACCAACAAAAGTGGAAGATGTTGTTGAAAGGATAGTTGCCATGTCAAAAGTTCTGTATGGACTTCATATG	74	ATATAATGGCGAAAATGGAGCAATCTATGCCGACTCTAGAGACGATCTTGAACGAAGTGGACCAATTCGTTGAATCAGACAAGACGTATAATGAAGCGCCGCATATTATCGACGTGGTCCTGCCATTACTGTGCTCTTACCTGCCGTTCTGGTGGGCGCAGGGACCCGACAACGTCACCCCTACTGGAGG	74	CAACCACGTAACGATGGTAACAGCAGAACATATGAATCAACTTCTGAAGAACGTATTGAAACTGATAAAGAAGAACATAGGCAATGAGAGTGCTCCGTGGATGACTCGCATCGCTACATACACGCAGCAAATCATCATCAACAGCTCTGAGGAGTTGCTGCGAGACTCCTTCCTCCCTCTGGCGGAGAGAGTCAGGAAACGAACCGACACCATGTTCCATAAAGAAGAGAGTTTGAGAGGATTCATAAAG	74	ATATAATGGCGAAAATGGAACAATCGATGCCAACGCTAGAGACCATTCTGGGAGAAGTGGACCAGTTCGTGGAGTCGGACAAGACGTACAACGAAGCGCCTCACATTATCGACGTGGTGTTGCCGCTGCTCTGCTCGTACTTGCCATTCTGGTGGGCACAAGGGCCTGACAACGTCACTCCTACTGGCGG
																														75	GAACAAGAAATGGAAAAACAAAAACTGTTGTTTCACCAAGCTCGATTGGCCAACCGTGGTGTCGCAGAAATGGTATTGTTACACATATCAGCTTGCAAAGGTATACCGAGCGAAATGGTTATGAAAACGCTTCAATTGGGAATCGCAGTTCTACGTGGTGGTAATTTAGAAATTCAAATG	75	ACACCGAGTCATTAACATATTTGCGAGAACATACTGTGAATTATGGTTACAAGAAGAAAATGTTGGCCAAGAAGTCATGATTGAAGACCTTACG	75	TTGATTTTGAAATACTTTGACATGTTCCTTAAACTGGCTGACCTCACAAGTTCTCCCAGTTTTCTG	75	CTTTCGTTTGAAGAAGCTGAATTGAAAAAACGCGACAAAAAAGAAGAGGAAGGTAAACCAGACCCGTTGACTCAGCTAGTTACAACATTCTGTCGAGGTGCGATGACTGAAAGAAGCGGCGCTCTACAGGATGACGATTTGTACATGTCTTACGCTTACATCATCGCCAA	75	CTTATATTAACGGTCATGTTATTAACAATCATCGTCTATATATACACGGTCATCGCTTTTAACTTTTTTAGAAAATTTTACGTACAAGAAGAAGACGACGAAGTTGATAAAAAATGTCATAACATGTTAACG	75	ATTGACCACCCTCAGCAACAAAGTAAGGGCAGCTATCGTTCAGTTGTTTCCACGCAGAGGAAACGCGCTGTCATTGCCTGCTTCCGACAAACTTCACTGCATTCTCTGCCAAG	75	ATTGACCACCCTCAACAACTAAGTAAGGGCAGCTATCGTTCAGTTGTTTCCACGCAGAGGAAGCGCGCTGTCATTGCCTGCTTCCGACAAACGTCACTGCATTCTCTACCAAG	75	GAACCACGTTACCATGGTAACGGCGGAGCACATGAACCAACTCCTCAAGAACGTGCTCAAACTAATCAAAAAGAACATCGGCAATGAAAGCGCCCCGTGGATGACGAGGATCGCCACTTACACCCAGCAGATCATCATCAACAGCTCCGAAGAGTTGCTCAGGGATTCCTTCCTGCCTCTCGCCGAGAGAGTCAGGAAACGAACAGACAATATGTTCCACAAGGAAGAGAGCTTGAGGGGCTTCATAAAG	75	TCTTCTACGGACGATACATCACAAGTAGAGTCCCAGATACAAGAGGACTGGCAGCTACTGGTGCGAGACATCTACTCATTCTATCCACTACTCATCAAATATGTTGATCTGCAAAGAAATCACTGGCTCAGGAACAATGTACCAG	75	TAACCACGTAACCATGGTCACAGCTGAACACATGAACCAACTCCTCAAGAACGTCCTGAAGTTAATCAAGAAGAACATCGGTAACGAAAGCGCTCCGTGGATGACCAGAATCGCGACCTACACCCAACAGATCATCATCAACAGCTCAGAGGAACTCCTGAGGGACTCGTTCCTTCCTCTGGCTGAGAGGGTCAGAAAACGTACAGACACCATGTTCCATAAGGAGGAGAGCTTGAGAGGGTTCATTAAG
																														76	GGTATGTTAAATCATTTAAAAGAAAAAAAAGATGTTGGATTTTTTACTTCAGTTGCTGGTTTAATGAACTCGTGCAG	76	CAATCATTTGAAGATTCTGAACTAAAAAAAGTAGATTCGGAGGAGGAAGAAGGCAAGCCAGATCCTTTAACTCAATTAGTAACCACATTTTGTCGAGGAGCAATGACGGAAAGAAGTGGGGCGTTGCAAGAAGATCCTTTGTATATGTCGTATGCTGAAATAACTGCAAA	76	GAATTGGATCCAAATCATGAAGGTTGGGTTATGCCTAAAGACTTCAAAGAAAAAATGGAACAACAGAAGAGCTACACTCC	76	TAATGCAATACGTAAATTTTTCAACAAGTTGCATTTTTTTCTCATTTTGTCCACTCAAGATCTTGTGGCGAAGAAGAAGAAGAAGGCG	76	TGTTTCGTATTTCACTTGTACAAAGGTGTGAGAGCTGGGGGTGGAATCGGTGATGAAATTGAACCCCCCGACGGAGACGAATATGAAGTTTATCGTATATTATTCGACATAACATTTTTCTTTTTCGTCATCGTTATATTGTTGGCCATCATTCAAG	76	GCATCGAGCAATCAACATATTTATTCGAACTTACCATGAAATGTGGTTGCAAGATGAGAATGTGGGACAAGAAGTCATGATTGAACACCTTACA	76	GCACAGAGCCATCAACATCTTTGTGCGCTCCTATTGCGATCTGTGGCTGCAGGATGAGAATGTTGGCCAGGAGATAATGATTGAAGATCTGACC	76	TCCTCGACCGACGACACTTCGCAAGTAGAGTCTCAGATACAAGAAGACTGGCAGTTACTGGTGCGAGACATCTACTCCTTCTATCCGCTTCTCATCAAGTACGTGGACTTGCAGAGGAATCACTGGTTGAGGAATAATGTTCCAG	76	AGGCAGAAGAACTTTACAATCACGTAGCAGAGATATTCAACATCTGGTCAAAGAGTCAATACTTCTTGAAGGAAGAACAAAACTTTATATCTGCGAATGAAATCGACAATATG	76	TCATCTACAGACGACACTTCGCAAGTGGAATCTCAGATCCAAGAGGACTGGCAGTTGTTAGTGAGAGACATATACTCGTTCTACCCGCTGCTCATCAAGTACGTGGACTTGCAGAGGAACCATTGGCTGAGGAACAACATACCAG
																														77	CGTTCTCGATTTGGACGCTTTTGAGAGAAATACCAAAGCGGAGGGTTTAGGAGTAGGATCGGAAGGTGCTGCTGGTGAAAAAAATATGCACGATGCCGAGTTTACGTGTACTTTATTCAGATTTATTCAACTAACTTGTGAAGGACATAATTTAG	77	ATCTTGCGGTGAAGAGGAGGAGGAAGGTGGTGATGAGGAAGGTGAGGCAGGAGAAGAAGAAGGAGGAGCATCTATACAT	77	GGAAGAGATCGAATTTATGCTTCAGTGCTGTGAGACAAATCATGATGGCAAACTCGACTATGTCGGATTCACAGAAAGATTCCATGAGCCGTCAAAAGAAATTGGTTTTAATCTTGCAGTGCTTCTTACAAATTTATCTGAACACATGCCAAATGAGCCTAG	77	GAACAAGAAATGGAAAAACAGAAACTCTTATTTCATCAAGCTCGATTGCAAGATCGTGGCGTCGCTGAAATGGTATTGTTGCATATTTCTGCCTGTAAAGGTGTACCTAGCGATATGGTTATGAAAACATTGGAATTGGGAATTGCTATCTTACGTGGTGGTAATATCAATATTCAAATG	77	GTTTGATCATTGACGCATTCGGAGAATTGAGAGATCAATTGGAAAGTGTTAAAGAAGACATGGAATCAAATTGTTTTATTTGCGGTATAGGAAAAGATTATTTCGACAAAGTACCTCACGGATTTGATACTCACGTTGCTCAAGAACATAATTTGGCCAATTACAT	77	CAATCATTTGAAGATTCAGAAAGGAAGAAGGGCGATGAGGAAGAAGTGGAAGAAAAGCCAGATCCTCTGAACCAGTTAGTTACTACTTTCTGCCGAGGAGCAATGACTGAACGTAGTGGAGCTTTACAAGAAGATCCACTGTACATGTCATATGCAGAGATTACAGCAAA	77	CAATCCTTCGAGGATGCAGAACTGAAAAAGCGTGATGAACAGGAAGAAGAAGGAAAACCAGATCCTCTTAATCAGCTTGTGACAACCTTCTGCCGAGGAGCCATGACTGAACGAACTGGAGCTCTCCAAGAAGATCCACTGTACATGTCATATGCTGAAATTTCATCT	77	AGGCCGAGGAGCTATACAACCACGTGGCCGAAATCTTCAACATCTGGTCGAAGAGTCAATACTTCTTGAAGGAAGAACAAAACTTTATATCGGCAAACGAAATCGATAATATG	77	GTGCTCATAATGCCTACAGCTACAAGGCGTGTTACCACCATCGTGGATGGAACACCTCAAGGTGGTGGAAAG	77	AGGCGGAAGAGCTGTACAACCACGTGGCAGAGATCTTCAATATATGGTCGAAGAGTCAGTACTTCCTCAAGGAGGAGCAGAACTTCATATCCGCTAACGAGATTGACAATATG
																														78	AATGGCAAAATTATTTAAGGACACAAGCAGGAAATACCACGACTGTAAATGTTGTAATTTGTACAGTGGATTATTTACTTAGGCTTCAG	78	GAACAAGAAATGGAGAAACAGAAGTTGCTGTTCCATCAAGCGCGATTGGCGAATCGCGGTGTTGCTGAGATGGTGCTCTTACATATATCAGCCTGCAAAGGTGTGCCAAGTGAAATGGTGATGAAGACACTTCAACTTGGTATTTCTGTTCTTCGGGGGGGTAATGTTAATATTCAAATG	78	ATTGGCCCGGTTTTTGGAGACAGCTGGTAGTGTACTGAACTACTTTGAGCCATTCCTCGGTCGCATTGAAATCATGGGTAGCAGCAAACGTATTGAGAGGGTATATTTTGAGATCAAAGAATCCAACATCGAGCAGTGGGAGAAGCCGCAGATCAAAGAATCAAAGAGAGCGTTTTTCTATTCAATTGTCACTGAGGGAGGAGACAAAGAGAAGCTAGAGGCATTCGTTAACTTTTGTGAAGATGCCATTTTTGAAATGACTCATGCCAGTGGCTTGATGGCTGTTGATGATGGCTCTGGTGGAGGAGGAGAACGACGGAAAACATCTTATTCTTATATCGGTGATGAAGATGAAGAAAG	78	GCCATGTTGAACCATTTGAAAGATAAAAAAGATGTAGGATTTTTCACCTCTATCGCCGGTCTCATGAATTCGTGCAG	78	GTTTTTTTTGATGCATCTTATAAACAAACCGGATACGGAATACACGGGTCAAGAAACTTACGTTTGGAACATGTATCAACAAAGATGTTGGGATTTTTTTCCAGTCGGAGATTGTTTTAGAAAACAATATGAAGATGAATTAGGAGGAGGAAATAAT	78	ATCATGTGGTGAAGAGGAAGAAGAAGGTGGAGAAGAAGAGGGTGGTGAGGAAGAAGGTGGAGCTTCCATTCAT	78	NNNNNNNNNNNNNNNNNNNNNNNNNNNNNNNNNNNNNNNNNNNNNNNNNNNNNNNNNNNNNNNNNNNNNNNNNNNNNN	78	GTCTTGATAATGCCAACAGCCACACGCCGAGTCACGGCCGTGGTCGACGGCACGTCGCAAAGTGGTGGGAAGGTGCGA	78	AAGAAGAAGAAACACCGCGACAAGAAACGTGACAAAGACAAGGAGGTGCAGGCATCACTGATGGTGGCGTGCCTCAAACGACTACTGCCTGTTGGCCTCAACCTCTTCGCGGGCAGGGAGCAGGAACTTGTGCAGCACTGCAAGGACAGGTTCCTCAAG	78	GTGCTAATAATGCCGACTGCTACTCGTCGTGTGACGGCTGTGGTAGACGGAACACCGCAAAGCGGTGGCAAGGTTCGA
																														79	GAATCTATAATGGATTTTTATTGGCATTATTCGAGCAAAGAGCTAATTGACCCAGCAGGAAAAGCAAATTTCTTCAAAGCAATCGGTGTAGCCAGCCAAGTTTTTAATACGCTATCCGAAGTAATTCAAGGACCGTGTACTCAAAATCAACAGGCCCTTGCTCATTCCAGATTGTGGGATGCCGTTGGAGGGTTTTTGTTTTTGTTTTCACACATGCAAGATAAATTATCGAAACATTCTAGTCAAGTAGATTTATTGAAAGAACTTTTAAATTTACAAAAAGATATGATTACGATGATGCTGTCCATGTTAGAAG	79	GGTATGTTAAACCATTTGAAAGAGAAGAAAGATGTTGGCTTTTTCACTTCTATTGCTGGCTTGATGAATTCTTGCAG	79	AAAATCTCCTCTGAAGCGAGCTTGGCAGACGATTAAAGACGGTGTAGGTGCATTCTTTTCAATGCTGTCGCCTGCAAATATCAAGGCAAAAATTGCAGAAATGCAACAGATGACTGTGTTGGAACTTGTTGTCGCCTTTTTCAAGTTGTACTTTTACGCTTTCTACTATTCTGGTTATGGCGTGTCATTAGTTCTCAA	79	TGTTTTGGATTTGGACGCATTTGAACGTAACACCAAAGCCGAAGGTTTGGGAGTAGGTTCGGAAGGTGCTGCTGGTGAAAAAAACATGCACGATGCCGAATTCACGTGTACTTTATTCAGATTCATACAACTGACTTGCGAAGGCCATAATTTAG	x		79	GAGCAAGAAATGGAGAAACAGAAACTGTTATTCCACCAAGCAAGACTGGCTAATCGGGGTGTTGCAGAGATGGTATTGCTTCATATCTCAGCCTGCAAAGGTGTACCTAGTGAGATGGTTATGAAAACCTTACAGCTTGGTATTGCCATTCTTCGAGGAGGCAATGTCGACATCCAAATG	79	GGAATGCTTAACCACCTCAAGGAAAAGAAGGATGTCGGCTTCTTCACTTCAATTGCTGGTCTCATGAACTCCTGCAGTGTTCTGGATTTGGATGCCTTTGAACGCAACACTAAAGCTGAAGGGCTAGGAGTAGGATCTGAAGGAGCTGCAGGAGAAAAGAACATGCATGAGCAGAGTTCA	79	AAAAAGAAGAAGCATCGCGACAAGAAACGTGACAAGGACAAGGAAGTTCAGGCGTCTCTGATGGTCGCCTGTCTGAAGCGGTTGCTGCCGGTAGGACTGAATCTCTTCGCTGGAAGGGAACAGGAACTGGTACAGCACTGCAAGGATAGGTTCCTGAAG	79	AAAATGTCAGAACAAGATGTGGCTGAATTTGCGAAAACTCAATTAACATTGCCAGATAAGATAGACCCGGCTGACGAGATGTCATGGCAACATTACTTATATAGTAAACTGGGCTCCAAAAGCAAGACCACAATAACAGTAGAGACTGCAGAAAACAAGGCAAAGATCATAGACGATACAGTAGAGCGGATTGTTGCTATGAGTAAAGTACTCTTTGGCTTACATATG	79	AAAAAGAAGAAGCACCGTGACAAGAAACGTGACAAAGATAAGGAGGTTCAGGCATCGTTGATGGTGGCCTGTCTGAAGAGGCTGTTACCTGTGGGATTGAACCTCTTCGCTGGCAGGGAGCAGGAGTTGGTGCAACACTGCAAGGATCGGTTCCTTAAG
																														80	GGAACGTTGTTAATGGAACAATTGGTAAACAGATGGTTGACACATTAGTAGAATCGGCGTCAAATGTCGAG	80	TGTACTGGACTTGGATGCATTTGAAAGGAATACAAAAGCAGAAGGCCTCGGAGTAGGTTCCGAAGGAGCTGCTGGAGAAAAGAACATGCACGATGCCGAATTTACGTCCACTCTTTTTCGTTTTATCCAGCTCACCTGTGAAGGCCACAATCTTG	80	GTATATCGGTGGTATCATTTATTCGCTTATGTCTGGCCCGCAAGCAGAAGAACCTGTAGTTGAGGTGAAAGAGGAAGAAAAACATCACTTGCGGCTCATGCCAGCACTACCTCCTGCAGAAGAAAGTCCTCCACCAGCGCCAGACGTTCCCAAAGAAGGGAGTCAACC	80	AATGGCAAAATTATTTGAGAACGCAGGCAGGGAACACGACTACCGTCAACGTGGTCATATGTACCGTAGATTATTTGCTACGTCTTCAA	x		80	GGTATGTTGAATCACCTTAAAGAAAAGAAAGATGTCGGTTTCTTCACTTCCATTGCTGGTCTCATGAACTCCTGTAGTGTGCTGGATTTGGATGCATTTGAGCGCAACACCAAAGCTGAAGGCCTTGGTGTAGGCTCTGAAGGTGCTGCTGGAGAGAAGAACATGCATGATGCTGAATTCACCTGTGCCCTTTTCAGATTTATCCAACTGACCTGTGAAGGTCACAATCTTG	80	NNNNNNNNNNNNNNNNNNNNNNNNNNNNNNNNNNNNNNNNNNNNNNNNNNNNNNNNNNNNNNNNNNNNNNNNNNNNNNNNNNNNNNNNNNNNNNNNNNNNNNNNNNNNNNNNNNNNnnnnnnnnnnnnnnnnnnnnnnnnnnnnnnnnnnnnnnnnnnnnnnnnnnnnnnnnnnnnnnnn	80	AAAATGTCCGAGCATGACGTTGCCGAATTCGCGAAGACCCAGCTGACGCTACCGGATAAAATAGACCCGGCCGACGAGATGTCGTGGCAACACTACCTCTACAGCAAATTAGGGTCGAAAAGCAAGACTGCCATCACTCTGGAGAATGCCGAGAACAAAGCGAAAATCATCGACGACACCGTTGAGAGGATCGTCGCGATGAGCAAAGTGCTCTTCGGATTGCATATG	80	ATCGATCATCCCCAACAAATGAGTAAGAATGTATATCGTTCTGTAGTATCCATACAACGCAAGAGAGCTGTCATAGCTTGCTTCAGGCAAACATCTCTACATTCATTGCCAAG	80	AAAATGTCAGAACACGACGTAGCGGAGTTCGCGAAGACCCAACTGACGTTACCAGACAAAATCGACCCGGCGGACGAAATGTCCTGGCAGCACTATCTGTACAGCAAGCTAGGGTCGAAGAGCAAGACGGCCATCACTGTGGATACGGCGGAGAATAAAGCCAAGATCATAGATGATACAGTGGAGAGGATTGTTGCTATGAGCAAAGTGCTGTTTGGTTTGCATATG
																														81	TTGATTTTGAAATATTTCGACATGTTCCTGAAACTTAAAGATTTAACTAGTTCAACAAGCTTTACG	81	AATGGCAGAATTATTTAAGAACTCAGGCTGGTAATACTACGACAGTAAATGTTGTAATCTGCACTGTAGATTATCTTTTGCGTCTTCAG	81	GCCAAAAGCAATTGAAGGGAGAGGAGAAGGCACAGAAGAAGGTGGCGAGAAGACAGATGAAGGAGAAAAATCGGAAGTGGTCCCTGAGCAACAAATTACTCTTGCTGATATCTTGGG	81	GAATCTATTATGGATTTTTATTGGCATTATTCTAGCAAAGAATTAATCGATCCTGCTGGTAAAGCTAATTTTTTCAAAGCCATCGGAGTTGCTAGTCAAGTCTTCAATACTCTATCCGAAGTAATTCAAGGTCCTTGTACACAGAATCAACAAGCATTGGCTCATTCGAG	x		81	ATTGGCAGAACTATCTTAGAACTCAGGCTGGAAACACAACTACAGTCAATGTTGTTATCTGCACAGTTGATTATCTGCTAAGGCTTCAG	81	AGTGGCAGAATTACTTGAGGACACAGGCTGGAAATACTACAACAGTGAATGTTGTCATCTGCACTGTTGACTATCTGTTGCGATTACAG	81	ATCGACCATCCGCAACAAATGAGCAAGAACGTTTATCGATCAGTGGTCTCCATACAAAGGAAGAGGGCCGTGATAGCGTGTTTCAGACAGACGTCCCTACATTCGCTGCCGAG	81	ACACCGTGCTTGCAATATATTCGCAAGGACGTACTACGAGCTGTGGCTGGAAGAGGAAAACACCGGGCAAGAGGTCATGATTGAAGATCTCACG	81	ATCGACCATCCGCAACAAATGAGCAAGAACGTGTATCGGTCAGTGGTATCTATTCAAAGGAAACGGGCTGTCATCGCGTGCTTCAGGCAAACCTCCCTGCACTCGCTGCCAAG
																														82	GAAATTGACCCCAACAATGATGGTTGGGTACATCCAAAAGATTTTAAAGAAAAAATGGAACAACAAAAAAGTTACACTGC	82	GAATCAATTATGGACTTCTATTGGCATTATTCAAGTAAAGAACTTATTGATCCAGCGGGTAAAGCGAATTTTTTCAAAGCTATTGGTGTTGCTAGTCAAGTATTTAACACCCTTTCTGAAGTAATTCAGGGTCCTTGTACGCAGAACCAACAGGCCCTTGCTCATTCTAG	82	TGGTGAGGCAGCTCGGAAAGAAGCGGCTCAAACGGCAGAAGTCGTTGCCCAACAAGAAGCAGTTATGGCTGCATTTGATGCCGAATCGAAACAAGAAAAAGTTAGCAGTGAACCTTCTGCAGTATCACAG	82	ATTATGGGATGCAGTAGGCGGTTTTCTATTCTTATTTTCTCATATGCAAGAAAAATTATCCAAACATTCTAGCCAAGTTGATTTATTGAAGGAATTACTAAATCTTCAAAAGGATATGATAACAATGATGCTTTCAATGCTAGAAG	x		82	GAATCCATCATGGACTTCTATTGGCATTATTCGAGTAAAGAAATTATTGATCCAGCTGGTAAAGCTAATTTCTTTAAAGCCATTGGGGTAGCAAGCCAAGTATTTAACACCCTCACTGAAGTGATCCAGGGTCCTTGTACTCAGAATCAGCAAGCTCTTGCTCATTCAAG	82	GAATCTATCATGGATTTCTATTGGCACTACTCAAGTAAGGAAATTATAGATCCTGCTGGCAAGGCAAATTTCTTCAAAGCCATTGGGGTAGCGAGTCAGGTATTTAACACGCTAACTGAAGTAATCCAAGGGCCCTGCACCCAGAACCAGCAGGCTCTGGCTCATTCAAG	82	ACATCGTGCTTGTAACATCTTCGCGAGGACTTATTACGAGCTGTGGCTGGAGGAAGAAAACATCGGACAAGAAGTCATGATTGAGGATTTGACG	82	CAATCGTTCGAAGAGGCGGAACTGAAGAAGAGTGATGTAGTGGAAGAGGAGGGCAAGCCGGACCCTCTCACTCAGCTGGTGACCACCTTCTGCCGCGGCGCCATGACCGAGCGTTCGGGCGCGCTACAG	82	ACATCGTGCTTGCAACATTTTCGCTCGTACTTATTACGAGCTGTGGTTAGAGGAAGAGAACATCGGACAAGAAGTTATGATTGAAGATTTGACG
																														83	AGAGGAAATTGAATTTATGTTACAATGTTGTGAATCTAATCACGATGGGAAAATTGATTACATTGGCTTTACCGATCAATTCCACGAGCCATCCAAAGAAATTGGTTTCAATCTTGCCGTTTTGTTGACTAACCTATCAGAACACATGCCAAATGAACCTAG	83	GCTGTGGGATGCAGTTGGCGGTTTCCTGTTTCTGTTTTCTCATATGCAGGATAAATTATCCAAACATTCCAGTCAAGTGGACTTGTTGAAGGAACTTCTGAATTTACAAAAAGATATGATTACCATGATGCTTTCTATGCTTGAAG	83	ATTGATTTCAACAAATATACTCACAGGGCTGTCAGCTTTCTTGCTCGCAACTTTTACAATTTGAAATACGTTGCTCTTGTTTTGGCCTTCTGCATCAATTTCATTTTACTTTTCTACAAG	83	GTAATGTGGTAAACGGTACGATTGGTAAACAAATGGTTGACACTTTAGTAGAATCAGCTTCCAATGTAGAG	x		83	ATTGTGGGATGCCGTTGGAGGTTTCTTGTTCCTGTTTTCACACATGCAAGACAAACTCTCTAAACATTCCAGTCAGGTGGACTTACTGAAAGAGCTTCTTAATCTTCAAAAGGACATGATTACCATGATGTTGTCCATGCTTGAAG	83	GCTCTGGGATGCTGTTGGAGGTTTCCTCTTCCTGTTTTCACATATGCAGGATAAACTCTCTAAACATTCCAGTCAGGTGGACCTCCTGAAGGAACTACTGAACTTGCAGAAGGACATGATAACTATGATGCTGTCCATGCTTGAAG	83	CAATCGTTCGAGGATGCTGAACTCAAGAAGAGTGATGTGGTAGAGGAGGATGGGAAGCCAGATCCACTGACCCAGTTGGTCACGACCTTCTGCAGGGGAGCTATGACGGAACGGTCCGGAGCCTTGCAG	83	GAGGATCCGCTATACATGTCGTACGCGCATATAATCGCCAAGTCATGCGGTGAAGAGGAGGAGGAGGGCGGTGGCGAGGAGGAGGAGGCAGGAGGAGAAGCGGAGGGCGAGGAGGAAGGAGGAGCGAGTATACAC	83	CAATCGTTCGAAGACGCGGAGCTGAAGAAGAGTGACGTGGTAGAGGAGGAGGGCAAGCCTGACCCTCTGACGCAGCTCGTCACCACCTTCTGCAGAGGAGCTATGACCGAACGGTCAGGGGCTTTACAG
																														84	ATTAACGAGATTCTTAGAAACAGCTAGCAGTGTTTTGAATTATTTCCAGCCATTCCTTGGAAGAATTGAAATTCTCGGAGGAAGTAAACGCATAGAACGGGTGTACTTTGAAATTAAGGAATCAAACATCGAACAGTGGTTAAAACCACAAATTAGG	84	GTAATGTTGTCAATGGAACTATTGGAAAGCAGATGGTCGACACATTAGTAGAATCAGCTTCAAATGTTGAA	84	GTGACAACGTTAGGAGAGGATGAAGATGATGGTGGAAGTGGAGCTGCTTCTGCGGCCAAATCAATGGAGGAACTTTTAGTCGAATTAAGCGGAGAGGCGAAAAGCGGTGAAGTGGAAAATGTCAGTGGAGTAGGAAGTGATGGGGGTGGTAGCGGCGAAGAAGACGAAGACCCACTTGAGCTTGTTCATGTCAACGAAGATTTCTTTTACATGGAGCATGTCATGAGGCTAGCTGCTCTTCTCCACTCTTTGGTATCACTCGCTATGCTAATAGCTTACTATCATCTCAAAGTACCTTTGGCCATATTTAAAAGGGAAAAGGAAATCGCGAGAAGGCTGGAATTTGATGGCCTTTTCATTGCCGAACAGCCAGAAGACGACGATATAAAATCACATTGG…	84	CTCATCTTGAAATATTTCGACATGTTCCTTAAACTGAAAGACTTAACCAGTGCAGCCAGTTTCCAA	x		84	GTAATGTTGTCAATGGCACCATTGGAAAGCAGATGGTTGACACCTTGGTAGAGTCTGCTTCTAATGTTGAG	84	GAAATGTTGTGAATGGCACAATTGGTAAACAGATGGTTGACACACTTGTGGAGTCTGCATCGAACGTGGAG	84	GAAGATCCACTGTACATGTCGTACGCGCATATCATTGCGAAGTCATGCGGAGAAGAGGAGGAGGAAGGAGGCGGAGAGGAGGAGGAGGGAGGAGGAGAAGCGGAAGGGGAAGAGGAAGGTCGGGCCAGTATACAC	84	GAGCAAGAAATGGAGAAACAAAAGCTGTTATTCCACCAAGCACGTCTGGCAGACCGAGGTGTGGCTGAGATGGTGTTACTGCATATATCTGCCTCCAAAGGCGTGCCTAGCGACATGGTCATGAAGACTTTGCAGCTCGGCATCTCTATACTTAGGGGAGGCAATATTGATATACAAATG	84	GAAGATCCTCTATACATGTCGTACGCACACATCATCGCGAAGTCATGCGGAGAGGAAGAGGAGGAAGGCGGAGGGGAAGAGGAAGAGGGAGGCGGAGAAGCGGAGGGCGAGGAAGAAGGTGGTCCTAGTATTCAC
																														85	GAATCAAAACGTGCGTTCTTTTATTCAATCGTCACAGAAGGTGGTGATAAAGAGAAGTTAGAAGCATTTGTTAATTTCTGCGAAGACGCTATATTTGAAATGCAACACGCCAGTGGTCTTATGGCAGTTGATGATGGGTCCGGTATAGGTGGTGGAAAATCTAGAAAAACATCGTACACTTATCTTGCAGACGACGAAGAGAACAA	85	CTTATCTTAAAATATTTCGACATGTTCCTGAAATTAGCAGACCTTACAAGTTCACCAAGTTTTCTG	85	ATCATTTCCTGTAAACTACTGGGATAAATTTGTAAAGAAGAAGGTCAGACAGAAGTACAGCGAAACTTATGATTTTGATTCAATAAGCAATCTTCTCGGAATGGAAAAAACATCATTCAGCTCACAAGAAGAAGAAGGATCAGGATTTGTACACTT	85	GAAATAGATATCAATAATGATGGATGGGTTTATCCGAAAGATTTCAAAGAAAAAATGGTTCAACAAAAGAATTATACGTC	x		85	TTGATCCTGAAGTACTTCGATATGTTCCTGAAGCTTAAGGATCTCACAGAGTCTCCTAGTTTCCAG	85	TTGATCCTAAAATACTTTGACATGTTCCTGAAACTGAAGGACCTTACTAGTTCTGCAAGTTTCCAG	85	GAGCAAGAAATGGAGAAGCAGAAGCTACTCTTCCACCAGGCGAGGCTCGCCAACAGGGGGGTCGCGGAGATGGTGCTCCTACACATATCTGCGTCCAAGGGGGTGCCCAGTGAAATGGTCATGAAAACGCTACAGCTCGGCATATCCATACTGCGCGGCGGGAACATTGACATACAGATG	85	GGTATGTTGAACCATCTGAAGGATAAGAAAGACGTCGGATTCTTCACGTCTATAGCTGGCCTTATGAACTCCTGCTCTGTACTGGATCTGGACGCTTTCGAAAGAAATACAAAAGCTGAAG	85	GAGCAAGAAATGGAAAAACAAAAATTACTATTCCACCAAGCGCGTCTCGCGGACCGCGGCGTGGCCGAGATGGTCCTCCTCCACATCTCCGCCTCCAAGGGAGTGCCCAGCGACATGGTGATGAAGACCTTGCAGCTCGGCATCTCCATACTGCGCGGCGGCAACATCGATATACAGATG
																														86	GACGGCGAAAGATCCCATTCGAAGAGGTATACAGGCCATCAAATATGGATTCCATCTACTGTTCTTCGTGTTGTCACCCACAAATATTAAAAACAAAATCAATGAAATTCAACAAATGAGTGTCATTGAACTGATTACTTCATTTTTCAAACTGTGGTTTTATTTAATATTCTACACTGGATATAGTGGAGTTTACGTTTTAAG	86	GAATTGGACCCTAATCATGAGGGATGGGTTACACCCAAGGATTTCAAAGAAAAAATGGAACAACAAAAATCTTATACTCC	86	CATTTTGAATATTGACTGGAGATATCAATTATGGAAAGCAGGAGTCACGATCACTGATAAT	86	GGAAGAAATTGAATTTCTGCTTCAGTGTTGTGAAAAAAATCACGACGGTAAAATTGACTACGTAGGTTTTACAGAACAATTTCACGAACCAGCCAAAGAAATTGGTTTCAATTTAGCTGTGTTGTTGACAAATTTATCGGAACATATGCCAAATGAGCCTAG	x		86	GAAATTGATGCTAATCATGATGGTTGGGTTACACCAAAGGACTTCAAGGAAAAGATGGAGCAGACAAAGAGTTATACACC	86	GAAATCGACATCAATCATGATGGATGGGTTACTCCAAGGGAATTCAGGGAGAAAATGGAACAACAGAAAAGCTACACCAT	86	GGAATGCTGAACCATTTGAAAGACAAGAAAGACGTGGGCTTCTTCACGTCCATAGCTGGCCTCATGAACTCTTGCTCTGTGTTGGATCTGGATGCCTTCGAAAGGAACACTAAGGCTGAAG	86	GTCTGGGCGTGGGACTAGAGGGCGCTGCGGGCGAAAAAAACATGCACGACGCGGAGTTCACGTGCGCGCTCTTCCGCTTCATCCAGCTTACATGCGAGGGGCACAACCTGG	86	GGCATGTTAAACCACCTGAAAGACAAGAAAGACGTAGGCTTCTTCACATCCATTGCCGGTCTCATGAACTCCTGCTCTGTGCTCGACTTGGACGCCTTCGAGAGAAACACGAAGGCGGAAG
																														87	GTATATATCTCGTATTCTCATGCAACTTATGAGTGGCACACAATCCGAAGAAACAACTGTAGAAGTGGTAGAAGAAAAGAGTGGATCGTTCAGAATGCTGCCTGCATTACCATCTTCGGGAATAGACGAAACACCGTCAACCCTTACAGATAGCAATAATAT	87	TGAAGAAATTGATTTCATGCTACTCTGTTGTGAAACCAGTCACGATGGCAAGATTGATTATGTTGGATTCACAGAGAGATTCCACGAACCAGCAAAAGAAATCGGTTTCAATTTAGCTGTACTACTTACTAATTTATCAGAACATATGCCCAACGAACCAAG	87	GCCTTCCTGTACAGTTTTTTCTACTTCATTTTCTCAATCCTTGGCAACTTCAATAACTTTTTCTTTGCTGCTCACTTGCTCGATGTTGCTGTTGGATTTAAGACACTGCGTACGATCTTGCAGTCTGTAACGCACAATGGAAAACAG	87	GTTAGCAAGATTTTTAGAAACAGCTGGTAGCGTATTGAAATATTTCGAAATGTTCTTGGGTCGTATAGAAATAATGGGTAGTAGCAAAAAAATAGAAAGGGTTTACTTCGAAATAAAAGAATCGAATATCGAACAATGGGAAAAACCACAAATCAAG	x		87	TGAAGAGATCAGCTTCCTCCTGATGTGCTGTGAAACAAACCATGATGGCAAAATCGACTACATGGAGTTCACAGATAAATTCCATGAGCCTGCAAGAGAGCTCGGTTTCAGTATGGCTGTGCTGTTAACAAATTTATCTGAGCATATGCCTAATGAACCCAG	87	TGAGGAGATTAACTTCTTGCTAATGTGCTGTGATACAAATCATGATGGAAAGATAGACTATGTTGAATTCACTGAAAGATTCCACAACCCTGCAAAAGAAATCGGCTTTAACCTTGCTGTGCTCTTAACCAACCTGTCTGAGCATATGCCCAATGAGCCAAG	87	GTCTCGGGGTGGGGCTGGAGGGAGCCGCCGGCGAAAAGAACATGCACGACGCAGAGTTCACGTGCGCTCTCTTCAGATTCATCCAGCTGACTTGCGAAGGGCACAACTTGG	87	AGTGGCAGAACTATCTGCGTACACAAGCGGGCAACACGACGACGGTGAATGTGGTGATCTGCACGGTCGACTACCTGCTGCGTCTGCAAGAGTCCATCATGGACTTCTACTGGCACTACTCCAGCAAG	87	GTCTGGGTGTGGGCCTAGAAGGCGCGGCTGGCGAGAAGAACATGCACGATGCGGAATTCACCTGCGCTCTCTTCAGGTTCATACAACTCACTTGCGAAGGCCACAATTTGG
																														88	GAGGAAAAATTCTGGCTCGCTTGATTCCAAACATTTAAAATCAACCACAGGTGGTGACGATAAAGACGAGACATCGGCAGAAAACCACGAAAAAGAAGACGGCGTGGATGGCTCGGAACTACAAGCGTCGTTTGTTGATCTATTAGT	88	ATTAGCCAGATTTTTAGAAACTGCCGGTAGTGTTTTGAATTACTTTGAACCTTTCTTGGGCCGTATTGAGATCATGGGAAGCAGTAAGAGAATTGAAAGAGTTTACTTTGAGATCAAGGAATCCAACATTGAACAGTGGGAAAAACCTCAAATCAAG	88	CTTGTCCTCACAGTCATGTTGTTGACGATTATCGTATATATCTATACTGTGATAGCTTTCAACTTCTTCAGAAAATTCTATGTCCAAGAAGAGGAGGACGAAGTAGACAAAAAATGTCACGATATGATGACT	88	GAATCAAAAAGAGATTTCTTCTTTTCGATTGTAACTGAAGGAGGCGACAAAGAAAAACTGGAAGCTTTCGTCAACTTTTGCGAAGATGCTATTTTTGAAATGCAGCATGCTAGCGAATTAAATGTAATCGACGATGGAGCAGCTGGATCCGGTAAAACCAGAAAAGCAGCTTATAATTATCTATCTGGAGAAGAAGATCG	x		88	GTTGGCTAGATTTTTGGAAACTGCTGGTAGTGTCCTGAATTACTTTGAACCATTCCTTGGTCGTATTGAGATCCTTGGTGGCAGCAAGAAAATAGAGAGAGTATATTTTGAAATCAAGGAGTCCAACATTGAGCAGTGGGAGAAGCCACAGATCAAG	88	GTTGGCACGTTTTCTGGAAACAGCTGGAAGTGTGTTGAATTACTTTGAACCATACCTTGGACGCATAGAAATATTGGGTGGCAGCANAGAGAGAGTGTACTTTGAAATAAAGGAGTCAAATATTGAACAGTGGGAGAAACCCCAAATTAAG	88	ATTGGCAGAACTACCTCCGGACCCAGGCCGGGAACACGACTACCGTGAACGTCGTGATCTGCACTGTGGACTACCTGCTACGTCTCCAGGAGTCCATCATGGACTTCTACTGGCACTATTCGAGCAAG	88	GAACTAATCGACCCCGCTGGCAAGGCGAACTTCTTCAAAGCTATCGGCGTAGCATCACAAGTGTTCAACACTCTCACTGAAGTCATACAGGGACCCTGCACGCAGAACCAACAGGCCTTGGCGCATTCTAG	88	AATGGCAGAACTACCTCCGTACACAAGCCGGTAACACCACAACGGTGAACGTGGTCATTTGCACCGTCGACTACCTGCTGCGGCTGCAAGAGTCCATCATGGACTTCTACTGGCACTACTCTAGCAAG
																														89	AGGCGAATCGGCTAGAAAAGATTCTATTGCCGGCCCCGAAGTTTTGGCTCAACAACAAGCTGTTATGGCAGCAGTAGAAGCAGAAATCAAACAAAAGAACTCTGTCGAAAATCCTAGTGCATTTTCCACG	89	GAATCCAAAAGAGCATTCTTCTATTCCATTGTAACAGAAGGAGGTGACAAAGAAAAGTTGGAAGCCTTTGTAAATTTCTGTGAAGATGCTATCTTTGAAATGACTCATGCTAGTGGGCTTATGGCAGTAGATGATGGTTCAGGCGGAAGCGGAGGAAAACAAAGAAAAACATCATTTTCTTATATTGGCGACGAAGATGAGGAGAG	89	TGTTTTGTCTTCCATTTATACAAAGGTGTAAGAGCCGGTGGTGGTATTGGTGATGAAATTGAGCCCCCTGATGGCGATGATTATGAAGTTTATAGAATCATGTTCGACATCACATTCTTCTTCTTCGTTATTGTCATTCTTTTGGCTATTATTCAGG	89	AAAAAAGGATCCGATTAGTAATGCATTTCAGACTATAAAGGAAGGTGTATATTTCTTTTTTTCAATGTTTTCACCTTCCAATATCAAAAAGGGTATATATCAATTACAACAAATGACTCCATTAGAAATATGCGTATTTTTTTTCAAAATATGGTTTTACTCGTTCTATTACGTGGGATATAGCAATTTGGTAATTTTAAG	x		89	GAATCAAAGAGGGCATTCTTTTATTCCATCGTGACTGAGGGAGGTGATAAGGAAAAGCTGGAAGCATTTGTTAACTTCTGTGAAGATGCCATCTTTGAAATGACACATGCCAGTGGACTGATGGCCGTGGAAGAGAGCGGAGGTGGAGGAAAGGCTAGAGAAGCATCTTATAGCTACATCTCAGAGGAGGATGAAGAACG	89	TCAAAGAGAGCATTCTTTTACTCAATTGTCACTGAGGGTGGGGACAAAGAAAAGCTTGAAGCCTTCGTAAACTTCTGTGAAGATGCTATCTTTGAAATGACTCATGCAAGTGGTTTAATGGCAAGTGAGGAAAGTTCTACGATTGGAAAGGCAAGAGAAGCATCATACAGCTACATGACTGAAGAAGATGAAGAACG	89	GAACTGATCGACCCGGCCGGTAAAGCGAACTTCTTTAAGGCGATCGGCGTCGCTTCGCAAGTCTTCAACACGCTCACTGAAGTCATCCAGGGACCTTGTACTCAGAACCAGCAGGCCTTAGCCCACTCCAG	89	GCTGTGGGATGCTGTGGGAGGTTTCCTGTTCCTGTTCTCTCACATGCAGGACAAGCTGTCGAAGCATTCTTCGCAAGTCGACCTGCTCAAGGAACTCCTTAACCTGCAGAAAGACATGATCACCATGATGCTGTCTATGCTTGAAGGAAATGTTGTTAATG	89	GAACTCATTGACCCGGCCGGCAAAGCCAACTTCTTCAAAGCGATAGGTGTTGCGTCACAAGTGTTCAACACGCTCACTGAAGTCATCCAGGGTCCTTGCACGCAAAATCAACAGGCGCTCGCACATTCTAG
																														90	ATCGATATCAACGCATACACGCACCGTGCATTGAGTTTTTTGGCAAGAAACTTTTATAATTTAAAATACGTCGCACTAGTGTTAGCGTTCTGCATTAATTTCATACTGCTGTTTTACAAG	90	AAAGTCTCCAATTAAACGTGGTTGGCAGGCAGTTAAAGATGGAATTTCGTGTACTATTTCTATGATGTCACCCAGCAATATTAAAGCGAAGATTAATGAGATGCAACAGATGACTGTTCTTGAACTCTTGGTTTCATTTTTTAAACTTTTCTTTTATGGATTCTACTATACAGGATATGGCTTTTCTCTTGTTTTAAA	90	GTTTGATCATTGATGCTTTTGGAGAGCTAAGAGATCAACTGGAGAGTGTTAAAGAAGACATGGAATCCAACTGCTTCATATGCGGCATAGGAAAGGATTATTTTGATAAAGTACCACACGGTTTTGACACTCACGTCCAGCAGGAGCATAATTTGGCAAATTACAT	90	GTATTTTGGTAAAATACTCATGCTCTTGATGAGAGGACCACAACCAGAAACGCAGGTTGTAGAAGTGAAAGAGGAAGAGAGATCCGGACCATTACGTGTTTTAGCTTTACCAATGGTTTCGGAAGATACATCTTCGAATGAAAATAATGAAATC	x		90	TGCTGCCAAAGATCCAATCCGAAGAAGCATTCAGATGGCTAAGGATACTGCATACTTCTTCGTAACAATGCTTTCACCATCTAACATCAAAGCAAAGATAGCTGAGATGCAGCAAATGTCTATTCCTGAACTCATCATTGGTTTCTTCAAGTTGATCTTCTATGCTTTCTACTATTCTGGTTTTGGTGTTTCTATTGTCATACG	90	GGCTGCAAAAGATCCAATTCGCAGAGGCATCCAGGCAGTAAAAGATGCAGTTTATTTCTCTTTGGCCTTGTTGTCACCTACCAACATCAAAAATAAAATTAATGAGCTACAACAAATGTCATTCATGGAATTGTTTGTTGGATTCTTTAAGCTCATTTTCTATGTTTTCTACTATTCAGGATTTGGAGTCTCTGTGGTGATCAA	90	ACTGTGGGACGCTGTGGGAGGGTTTCTCTTCCTGTTCTCGCACATGCAGGACAAGCTGTCGAAGCACTCGTCACAAGTGGACCTGCTGAAGGAGCTACTCAATTTGCAGAAGGACATGATCACCATGATGCTTTCGATGCTCGAAGGAAACGTCGTCAATG	90	GTACAATTGGTAAACAAATGGTGGACACGCTGGTAGAGTCGGCGTCTAACGTGGAACTGATCTTGAAGTACTTTGACATGTTCCTGAAGATGAAGGACCTGACCTCCAGCCCCAGCTTCCAGGAAATCGACGCTAACAACGACGGCTGGGTGCTGCCCAAGGACTTCAAAGAGAAGATGGAACAGCAGAAGAGTTACACGCC	90	GTTATGGGACGCAGTGGGAGGTTTCCTGTTCCTATTCTCTCACATGCAGGACAAGTTGTCCAAGCACTCGTCACAGGTGGACCTCTTGAAGGAACTCCTCAACCTGCAGAAGGACATGATCACCATGATGCTGTCCATGCTCGAAGGAAACGTTGTCAACG
																														91	GTGACCACTCTGGCTGATGATTTATCAGACGACGGAGATGTGAAGGAGTTTGCACTGGGTTCGGCTGGCATAAGCAATGACGACATCGACGATTCAAATAGCACAGAAATGGCCGACGACGATGGAGCATTGGAACTCGTGCACGTCAATGAGGACTTCTTTTACATGGCACACGTTATGCGGCTTGCAGCTTTGCTCCACTCTCTAGCCTCATTGGCCATGTTGATAGCATATTACCATCTTAAAGTGCCATTGGCCATATTCAAACGGGAAAAGGAAATTGCCAGAAGATTAGAATTCGACGGCCTCTACATTGTTGAACAGCCGGAAGATGATGACATAAAATCACACTGGGACAAGTTGGTGATTTCCGCTAA	91	ATATATTGGTGGTATAATTTTCTCATTAATGAGTGGCCCACCTGTAGAAGATACAGTTGTCGAAGTCAAGGAAGAAGAAAAACCTGGTGCGTTGAGAATGATTGCTGCCTTACCACCTGCTGAAGAAAGCCCTCCCTCTTCAGCGGATTTCACGAAGGAAGAAAGTCAGCC	91	GTTCTTTCTTATGCATCTAATCAACAAACCGGATACTGAATATACAGGCCAAGAGACATACGTTTGGAACATGTATCAACAGAGATGTTGGGACTTCTTCCCAGTCGGAGACTGTTTCAGGAAGCAATATGAAGATGAATTGGGTGGCGGTGGTGGA	91	ATGGATTTCAATGGTTATGGCCAACGTGCACTCAGCTTCTTGGCCAGGAATTTTTATAATTTGACGTACGCTGCACTGTTTTTAGCCTTCGTTATCAATATTACTTTATTATTTTATAAA	x		91	GTACTTCGTTGGTATATTGATGTCTCTTATGAGAGGGCCACAGGTGGAAGAACCAGTTGAAGAAGTGAAGGAAGAGGAGAAAATAGGTCCGTTGAGAGTTTTGCCAGCATTACCAGCTACGCCTGACGAAGCGTCGTCGCCAACGCAATTACAAGCGTTTGGGTTGGATATCACCAAGGAGGACAATGGACA	91	ATATGTGGTTGGAATCTTAATGTCACTCATGAGAGGACCGCAAATAGAAGAGCCTGTTGTCGAGGTGAAAGAAGAAGAGCGGATGGGACCTTTACGTGTGTTACCAGCGTTACCTGCAACACCAGATGAAGCAAATGCACCACAACAAATGCAGGCATTTGGTCTGGATATTACAAAAGAGGATAATGGGCA	91	GTACCATCGGTAAGCAGATGGTGGACACATTAGTAGAGTCGGCTTCAAACGTGGAACTGATCCTCAAGTACTTCGACATGTTCCTGAAGCTGAAGGACTTGACCTCTAGCGCCAGTTTCCAAGAAATCGACGCCAATAACGACGGCTGGGTCCTGCCGAAAGACTTCAAAGAGAAGATGGAACAGCAAAAGAGTTACACGCC	91	TGAGGAGATAGAATTCCTGTTGGCTTGCTGCGAGACAAACCACGACGGTAAACTTGACTACATCGGCTTCTGCGACCGCTTCCACGAGCCAGCTAAAGAGATCGGCTTCAACCTCGCCGTATTGCTCACCAACCTATCTGAACACATGCCCAATGAGCCCAG	91	GTACGATTGGCAAACAAATGGTAGACACGCTCGTAGAATCAGCATCGAACGTGGAACTGATCCTTAAGTACTTCGACATGTTCCTGAAACTGAAGGACCTGACGTCAAGCGCCAGCTTCCAGGAGATAGATGCTAATAACGACGGCTGGGTTCTGCCCAAGGACTTCAAGGAGAAGATGGAACAGCAGAAGAGTTATACGCC
																														92	GTCATTTCCAGTTAATTATTGGGACAAGTTTGCGAAGAAAAAAGTTCGCCAAAAGTATAGCGAGACGTACGATTTTGATTCCATAAGTAATTTGTTGGGCATGGAGAAGACATCGTTTAGCACTCAGGAAAATGAAGAACGGACCGGCTTAATAAATTT	92	ACCTAGAGGACAAGAAGGAAGTCCGCTTGCAATTGAAGAGGGTGGTGAAAGAACGGGTGAAGAAGGTGGAGAGCAGCCCGCAGCAACAGAAGAACAACCTTCTGTTACTTTGGCTGATATCCTTGG	x		92	GTTAGTACATTAGGAGAAGATACAGACGACGTGACTGTTGCTGTAGTAAGCTCTTCGTCCAGTGAAAATCTAAGCGAGGCAGAAAATGACGCAGAAGGTAGCGAAGAAGAGGAAAGTACTGCCCTAGAGTTAGTTCATGTCAATGAAGATTACATTTTCGCGGCGTATATCATGAAATTTGCCGCGGCCATGCATTCGCTAATTTCATTTGCTGTGCTAATTGCTTACTATCATTTAAAA	x		92	GTTTCATATGGCACCACATGAAAGCGCACCACCATCACCGCAATCCAGTATGGAAGAAGGTGGAGAATCAACTCCTGAAGAAGGTGGTGAAGATCATGCCAAGGCTGAAGGTGCTGATGGAGAACAACCTCTGTCTCTTGTTGACTTGCTTGG	92	GTATCACATGGTTCCACACGAAAGTGCTCCACCTTCTCCACAGTCGAGTGTTGAAGAAGGTGGAGACACAACTCCTGAGGAGGGAGCAGAAGAGCATGCCAAGCAAGAAGCTGCTGAAGGGGAATCGCCTCTCAGTCTTGTGGACCTACTTGG	92	CGAAGAGATAGAGTTCTTACTCGCTTGCTGCGAGACGAACCACGACGGTAAACTTGACTACGTGGGCTTCTGCGACCGTTTCCACGAACCGGCCAAAGAAATCGGCTTCAACCTTGCCGTACTGCTGACCAACCTCTCGGAGCACATGCCCAACGAACCAAG	92	ATTGGCTCGTTTCCTGGAGACGGCTGGTTCAGTACTGAATTACTTCGAGCCATTCTTAGGGCGCATTGAGATCATGGGCGGCTCCAAGCGCATCGAGCGCGTCTACTTCGAGATCAAGGAGTCCAACATCGAGCAGTGGGAGAAGCCACAGATCAAA	92	TGAAGAAATAGAGTTCCTATTGGCGTGCTGTGAGACCAACCACGATGGCAAGCTGGACTACGTGGGCTTCTGCGATCGGTTCCACGAGCCCGCCAAGGAGATCGGCTTTAACCTCGCCGTGCTGCTCACCAACTTATCCGAACACATGCCCAACGAGCCAAG
																														93	TGTTATTAATATCGACTGGAGGTATCAAGTTTGGAAAGCTGGGGTCACAATCACAGACAAC	93	GGGAGAAGCAGCTAGAAAAGAAGCCGCCCAAACTGCTGAAGTTGCTGCACAACAAGAAGCAGTTATGGCCGCATTTGAAGCAGAAAAAAAAGAAGAGAAAGTTTCTACTGAACCGTCAGCTGTTTCTCAA	x		93	GTACCGTTAGCTATTTTCAAGCAAGAAAAAGAAATCGCTCGAAAACTTGAATTTGAAGGTGTCTACATCACCAATCAAGCCGAAGAAAGTGGTGGTTTCCGAAAGTTTTGGGATAAATTAGTAATATCGTCGAA	x		93	TGGTGATGCAGCTCGTAAAGCCGCTGCTGCAACAGCTGAAGCAGCAGCTCAACAACAGGCTGTGTTGGCTGCCGTTGAGGCAGAAACCAAGCAGGACGTGGTTGTTGAACCATCTGCAGTCTCTCAG	93	TGGTGACGCAGCACGCAAAGCTGCAGCTGCAACTGCAGAAGCAGCAGTACAGCAGCAGGCTGCAATGGCGGCAGTCGAAGCAGAATCCAAGCAGGAGGTTGTGGTTGAACCGTCAGCTGTGTCACAG	93	ATTGGCCCGTTTCCTGGAAACAGCTGGCTCGGTGCTGAACTACTTCGAGCCATTCCTCGGCCGCATCGAGATCATGGGTGGATCGAAGCGCATCGAACGAGTCTACTTTGAGATCAAAGAATCTAATATTGAACAGTGGGAGAAGCCGCAGATCAAG	93	GAATCGAAGCGTGCTTTCTTCTACAGTATAGTAACAGAGGGTGGTGACAAGGAGAAACTGGAAGCTTTTGTCAACTTCTGTGAGGACGCCATCTTTGAGATGACGCATGCGTCAGGTCTCATGGCCGCCTCGGAGGAGAGCTCCGGAGGGCCTAAGAACAGAGAGGCTGCCTACATGTACATGGGAGATGATGATGATGAAAG	93	ACTGGCCCGTTTCCTAGAGACAGCCGGTTCCGTGCTGAACTACTTCGAGCCGTTCCTGGGCCGCATCGAAATCATGGGCGGGTCGAAGCGCATCGAGCGAGTCTATTTCGAAATTAAGGAGTCTAATATTGAACAGTGGGAGAAGCCGCAGATTAAG
																														94	GCATTTCTGTACAGTCTGTGGTATTTCACATTTTCGATTCTGGGAAACTTTAACAACTTCTTTTTTGCTGCTCATCTACTGGACGTAGCTGTTGGATTCAAAACACTTAGAACTATCTTACAGTCTGTAACTCATAACGGAAAACAG	94	ATTGATTTCAATAAATATACTCATAGGGCTGTCAGTTTCTTGGCCCGTAACTTTTACAATCTTAAATACGTGGCTTTGGTTTTGGCATTCTCAATTAACTTCATATTGCTCTTCTACAAG	x		94	ATCGTTTCCGGTCAACTATTGGGATAAGTTTATTAAAAAGAAAGTGCGCCAAAAGTACAGCGAAACGTATGATTTTGACACTATAAGTAATCTTCTAGGTATGGAAAAAACTTCGTTTTCTAGCGGAACAGCGGAAGAAGAAGGATCTGGTTTAATTCATTT	x		94	ATTGACTTCAATGCATACACTGCAAGAGCTGTTAGTTTCTTGGCTCGAAATTTCTACAATCTGAAATATGTGGCTTTGGTTTTGGCTTTCTGCATCAACTTTATTCTGCTCTTCTATAAG	94	ATTGACTTCAGTGAGTATACAAAGAGAGCTGTCAGTTTCCTTGCACGTAACTTCTACAACTTGAAATACGTAGCCTTGGTGCTTGCTTTCTGCATTAACTTCATGCTGTTATTTTATAAG	94	GAATCAAAGCGCGCGTTTTTCTACAGCATCGTAACCGAAGGCGGCGACAAGGAGAAGCTGGAAGCGTTCGTGAACTTCTGCGAGGACGCCATCTTTGAGATGACCCACGCGTCGGGTCTGATGGCCGCTTCGGACGACACCGCCGGCGGACCTAAGAACAGGGAGGCCAGCTACATGTACATGGGAGACGACGATGATGATCG	94	AGCGGGTAAAGATCCATTCCGTCGTGGCTTCCAATCTGTCAAGGATGGCATCTCTGCAGCATTTTCCTCCTTATCACCATCTAACATAAAGTCGAAAATCGCGGATCTGCAGCAAATGCCGCCCGCGGAACTAGCGCTCGGCTTCTTTAAGATGTTCTTCTATCTCTTTTATTACTTGGGCTACGGCGTCCTTGTTGTTGTCAG	94	GAATCGAAACGCGCATTCTTCTACAGCATAGTGACAGAAGGTGGCGATAAAGAGAAGTTGGAAGCGTTCGTGAACTTCTGCGAGGACGCCATCTTTGAGATGACGCACGCGTCCGGCCTCATGGCGGCGTCGGAGGAGGCGGCCGGCGGACCCAAGAACAGAGAGGCCAGTTACATGTACATGGGCGATGATGATGACGAAAG
																														95	CTGGTATTGACCGTCTTGCTCTTGACGATCATTGTGTACATATACACGGTCATTGCATTTAACTTCTTCAGGAAGTTCTACGTGCAAGAAGAAGACGACGAAGTGGATAAAAAATGTCACGACATGTTGACG	95	GTAACAACATTAGGTGAGGTTGAAGAAAATGGAGGTAGCGGAGAAATAAATGGTGTAGAAGAATTATTGGAAGAATTGAGTGGTGAAGCTGCTAGTAGTGTAAACCTAAGTGGAGAAATAAATGGTAGCGATGGAGCTGGAAGTGGAGAAGGCGGAGGTAGTGGTGAAAATGATGAAGAAGATCCACTTGAATTTGTCCATGTCAACGAGGATTTTTTCTATATGGCCCACGTTATGAGATTGGCAGCTCTTCTTCATTCTTTAGTTTCTTTAGCCATGCTGATTGCTTATTATCATCTAAAG	x		95	TATTCTAAATATCGATTGGAGGTACCAAATTTGGAAAGCTGGAGTTACAATTACTGATGGA	x		95	GTAACAACTCTTGGTGAAGATGATGATGATGGTGGCGACAATGGCAATGGCAATGGATCTGGAGAAGATTTGGGAGATTTGATGGAAGAACTATCGGCAGAGGTAACGAATAATTCAACGGAAATATTAAGTGGTGAAGAAGGGGATGAAGAAGATGAAGAAGATCCTATAGAATTTGTTCATGTTGATGAAGACTTCTTTTACATGGCACACGTTATGAGGTTAATGGCGTTACTTCATTCTCTTGTCTCCTTGTGTATGCTTGTTGCATATTACCATCTAAAG	95	GTGACGACCCTTGGTGGCGATGATGATGAAAATGGCAATGGTTCAGGTGAGGAAGTGGCTGATTTAATGGAAGAGCTATCAGTAGAAGTAAATTCTACAGAAGTGGGAAGTGCAGAAAATGGTAGTGGTGAAGAAGAAGAGCCTTTAGAGCTAGTCCATGTAGATGAAGACTTTTTCTACATGGAACATGTGTTACGATTAATGGCATTATTGCATTCCATTGTTTCACTAGCAATGCTCATTGCATATTACCACCTGAAG	95	TGCCGGCAAGGATCCGTTCCGTCGCGGCATCCAATCAGTGAAAGACGGCATCTCCACGGCGTTCTCGTCTTTATCACCGTCGAACATAAAGGCGAAAATTGCAGATCTACAGCAAATGCCACCGGCAGAATTGGCCGTCGGCTTCTTCAAAATGTTCTTCTATATGTTCTATTACTTGGGCTATGGAGTGCTGGTCGTTGTCAG	95	GTACATATTCGGAGTACTGTTGGGCTTAATGCGAGGTCCACAAACAGAGGAACCACCACCCGAGCCCACCGAGGAGGAAAAAATTGGTCAGTTAAGGCACAGATTTCTGAGCCAACAACAAA	95	AGCTGGCAAAGATCCATTCCGTCGCGGCCTTCAATCAGTCAAAGACGGTATCTACACGGCATTCTCGTCCTTATCACCATCGAATATAAAGGCGAAAATTGCGGACCTACAGCAGATGCCGCCAGCAGAATTAGCAGTCGGATTCTTCAAACTGTTCTTCTATTTGTTCTATTATATGGGATACGGTGTTCTTGTCGTTGTTAG
																														96	TGTTTCGTGTTCCATCTATACAAAGGTGTGAGAGCCGGTGGCGGTATCGGAGACGAAATTGGATCACCCGACGGCGACGACTACGAAGTTTACAGAATAATGTTTGACATCACGTTCTTCTTCTTTGTCATCATTATACTTTTGGCCATCATTCAAG	96	GTTCCATTGGCTATATTTAAAAGGGAAAAAGAAATTGCTAGACGACTCGAATTTGATGGTCTTTATATTGCTGAACAGCCGGAAGATGACGACATCAAATCACATTGGGATAAGCTTGTAATATCAGCGAA	x		96	GCATTCTTATATATTTTGACGTATTTCATATGCTCTGTTTTGGGAAATGTCAACTATTTCTTCTTTGCTGCACATTTATTAGATGTTGTATACAGAGTAAAAGCTTTACGAACAATTTTGCAATCAGTAACGCACAATGGAAGACAA	x		96	GTACCACTGGCTATCTTCAAACGAGAGAAGGAAATTGCAAGACGACTGGAATTTGATGGTTTGTACATTGCCGAGCAGCCTGAAGATGATGATATTAAATCTCATTGGGATAAGCTTGTCATATCAGCAAA	96	GTGCCACTGGCTATATTCAAAAGAGAGAAAGAAATTGCAAGGAGATTGGAATTCGATGGCCTGTACATAGTTGAACAACCTGAGGATGATGATATAAAATCTCATTGGGACAAACTGGTGATATCAGCAAA	96	GTACATATTCGGAGTGCTCCTTGGACTAATGCGGGGCCCGCAGGTGGAGGAGCCACCACCAGAGCCAACTGAAGAGGAGAAAATCGGTCAGTTAAGACACAGGTTGCTCGCGAATCAAA	96	GTCCATCTCGACATCTGCCAGCACTACCGCCTGCAGATGACACTGGTCAGATGCAGGTCTCCGCTTTCGGACTGGACATCACTAAAGAAGATAACGGACA	96	GTACATATTCGGCGTATTGCTGGGCCTAATGCGAGGCCCACAAGTGGAGGAGGAGCCACCGCCGGAACCGACAGAGGAGGAGAAAATCGGTCAGTTGAGACTCAGGTTACTGACACCAA
																														97	GTTTGATCATTGACGCGTTCGGAGAGCTGCGTGACCAGCTGGAAAGCGTCAAGGAAGACATGGAGTCCAATTGTTTCATTTGCGGTATCGGCAAAGATTATTTCGACAAAGTGCCGCATGGTTTCGACACTCACGTACAAGAAGAACACAACCTCGCCAACTACAT	97	ATCGTTTCCTGTAAATTATTGGGATAAGTTCGTTAAAAAGAAAGTGCGTCAAAAATACAGCGAGACTTACGATTTTGATTCTATAAGTAGTTTACTTGGTATGGAGAAGACATCTTTCAGTGCGCAACAAGAAGAAGGATCTGGATTAATATATTT	x		97	TTGCTTCTAACGGTGTTGTTGCTTACCATTGTAGTATATATTTACACAGTAATAGCATTTAACTTCTTCCGCAAATTTTACGTCCAAGAAGAGGATGAGGATGTTGATAGAAAATGCCATAATATGTTAACG	x		97	ATCATTCCCTGTGAACTATTGGGATAAATTTGTGAAGAAGAAGGTCAGACAAAAGTACAGCGAGACATATGACTTTGATTCAATCAGCAATATGTTGGGAATGGAGAAAACATCATTTAGTGCTCAAGAGGAGGAGGCAGGAAGTGGATTTTACCATTT	97	ATCATTCCCAGTTAACTACTGGGATAAATTTGTGAAGAAAAAGGTCCGTCAAAAGTACAGTGAGACCTATGATTTTGATTCCATCAGCAACTTACTAGGAATGGAGAAGACATCTTTTAGTGCACAGGAAGAGGAAGGAGGGTCAGGCCTTGTTAACTT	97	GTCCGAGACATCTGCCAGCTTTACCGCCTGCTGATGACACTGGACAGATGCAAGTCTCGGCCTTCGGTTTGGACATAACTAAAGAAGACAACGGGCA	97	GATCCAAGTGAAGCCGCACGAATCACCTTCCACTTCAACACCATCATCTGGTGAAGAGGCCGAGGTATCACCTGATGAGAGCACAGAGCATACGGAGGAGCAACAACCACCTTCTCTCATCGACCTGCTTGG	97	GTACGAGACATCTCCCAGCGTTACCACCGGCCGATGATACGGGACAGATGCAGGTTTCTGCTTTCGGACTGGACATCACTAAAGAAGACAACGGACA
																														98	GTTTTTCCTAATGCATTTGATCAACAAACCGGACACAGAATATACAGGTCAAGAAACGTACGTGTGGAACATGTACCAGCAACGGTGTTGGGACTTCTTCCCAGTGGGAGACTGTTTCCGCAAACAGTACGAAGAGGAGCTCGGCGGCGGAGGAGGCGTC	98	CATAATGAATATTGACTGGCGTTACCAGTTATGGAAAGCGGGAGTAACTATTACTGATAAT	x		98	TGTTTCATATTCCACCTTTACAAAGGTGTAAGAGCAGGAGGTGGTATCGGTGATGAAATTGAACCACCCGATGGAGACGATTACGAAACGTACAGAATTATTTTCGATATAACGTTTTTCTTTTTCGTAATCATTATTTTACTGGCTATTATTCAGG	x		98	TATTACGAATATTGATTGGAGGTATCAAATATGGAAATCAGGTGTTACCATCACAGATAAT	98	CATTGCAAATATTGATTGGAGGTACCAGATTTGGAAATCAGGTGTAACAATAACAGATAAT	98	GATCCAGGTGAAGCCGCACGAGTCTCCTACTACATCGACGCCGTCTTCAGGTGAAGAGGCTGACGCGTCTCTCGACGAGGGACTGGAACACTCCGAAGAGCAACGACCACCGTCGCTGATCGACTTATTAGG	98	TGGCGAGCAAGCAAAGAAACAGGCACAAGAACGTATGGAGGCGCAGGCCGCGCAACAAGCCGCCATGTCCGCCATTGAAGCAGAGAGCAAAAAG	98	GATCCAAGTGAAACCGCATGAGTCGCCGAGCACGTCCACACCCTCCTCGGGCGAGGAGGCGGAGGCGTCGCCGGACGACAGCGTCGAACACTCTGAGGAACAGCGGCCTCCGTCACTTATCGACTTGTTGGG
																																99	GCTTTCCTATACAGTTTTTTCTATTTTATATTCTCAATTCTTGGCAACTTCAACAACTTTTTCTTTGCTGCCCATTTATTAGATGTGGCCGTCGGCTTTAAGACTCTGCGTACGATTTTGCAATCTGTAACTCATAACGGAAAACAG	x		99	GGTTGATCATCGACGCGTTTGGTGAATTGAGAGATCAATTAGAAAGTGTTAAAAATGACATGGAGTCGAGTTGCTTCATTTGTGGCTTAGAAAAACAGTATTTCGATGCAGTTCCTCACGGTTTTGATACGCATGTTCAACAAGAGCATAATTTAGCAAATTATAT	x		99	GCATTCTTGTACAGTTTGTGGTACTTTATATTTTCAATCCTTGGAAACTTCAACAACTTCTTCTTTGCGGCTCATTTGCTTGATGTTGCTGTAGGTTTCAAGACGCTACGTACGATCTTGCAGTCAGTAACACACAATGGAAAACAG	99	TCATTCTTATACAGCTTATGGTACTTCACATTTTCGATACTGGGTAACTTCAACCGTTTCTTCTTTGCCGCACATCTGTTAGATGTTGCAGTGGGTTTCAAGACGCTACGTACGATATTGCAATCAGTAACACACAATGGAAAACAG	99	CGGGGAACAAGCAAAGAAACAAGCTCTAGAGCGCATTGAGGCTCAGGCCGCGCAACAGGCCGCCATGTCGGCGATCGAGGCCGAGAGCAAGAAG	99	GCGGTGCAAGGACCTGCGCCGTCAGCTCTGTCGCAAGTGGACCTGTCTCAGTACACGCGGCGCGCTGTCTCCTTCCTCGCGCGCAACTTCTACAACCTCAAGTACGTCGCGCTCGTCCTCGCCTTCTGCATCAACTTCGTGCTCTTGTTTTATAAG	99	TGGTGAACAAGCAAAGAAACAAGCTCAAGAACGAATGGAAGCGCAAGCGGTGCAACAAGCAGCCATGTCCGCTATTGAAGCCGAGAGCAAGAAG
																																100	CTTGTTCTAACGGTGATGTTATTGACAATTATTGTATATATATACACGGTAATAGCATTCAATTTCTTCCGGAAATTTTATGTTCAAGAAGAAGATGAGGAAGTTGATAAAAAATGTCATGACATGATGACT	x		100	GTTTTTCTTAATGCATTTAATCAATAAACCAGATACTGAGTACACAGGTCAAGAAACCTATGTGTGGAACATGTATCAACAACGATGTTGGGATTTCTTCCCCGTTGGCGACTGTTTCAGAAAACAATACGAAGATGAGCTTGGAGGTAGTGGTGGTGGAGGTGGAAGT	x		100	CTTGTCTTGACTGTGATGTTGTTAACAATTATAGTGTATATATACACTGTAATAGCCTTCAACTTCTTCAGAAAATTCTACATACAAGAGGAAGAAGAAGAAGTGGATAAAAAATGTCATGACATGTTAACC	100	CTTGTACTGACTGTGATGTTGCTGACAATTGTTGTATACATATATACCGTCATTGCCTTTAATTTCTTCAGAAAGTTTTATGTACAAGAGGAGGATGAAGAAGTCGATAAGAAATGCCATGACATGTTAACG	100	GCCGTCCAGGGTCCTGCTTCGTCGTCAGCTCTCTCCCAAGTGGATCTGTCGCAGTACACACGGCGAGCCGTTTCGTTTTTGGCCAGAAACTTCTACAACTTGAAATACGTGGCCCTCGTGCTGGCTTTTTGCATCAACTTCGTGCTTTTGTTTTATAAG	100	GTGTCGACGCTGGAGGGCGAGGGCGGTGAGGGCTCCGGTCTGGGCAGCATCATTGCGGGCTCGGGCTCCGGCTCCGGCGCCGGCAGCGGAGATG	100	GCGGTCCAAAGCCCCTCGTCCTCCTCAGCCCTCTCACAAATGGACCTCTCTCAGTACACGCGGCGCGCGGTGTCTTTCCTCGCGAGGAACTTCTACAACCTCAAATACGTCGCGCTCGTGCTGGCCTTCTGCATCAACTTTGTGTTGCTGTTTTATAAG
																																101	TGCTTCGTATTCCATCTGTATAAAGGTGTGAGAGCTGGTGGAGGTATTGGTGATGAAATTGAACCTCCTGATGGCGATGACTATGAAGTGTACAGAATTATGTTTGACATTACTTTCTTTTTCTTTGTCATTGTCATTCTGCTGGCCATTATTCAGG	x						101	TGTTTTGTGTTCCATTTATACAAAGGAGTACGTGCAGGTGGAGGTATTGGTGATGAAATTGAACCTCCAGATGGTGATGATTATGAAGTATACCGTATTCTCTTCGATATCACATTCTTCTTCTTTGTCATTGTCATCTTGCTTGCCATCATTCAGG	101	TGTTTCGTGTTCCACCTGTACAAGGGAGTGCGGGCTGGAGGAGGCATCGGTGATGAAATCGAGCCACCAGATGGTGACGACTATGAAGTATATCGCATTATGTTTGATATCACATTCTTCTTCTTCGTCATTGTTATCCTGCTGGCTATCATCCAGG	101	GTTTCGACTCTTGATGGCGAAAAAGCCGAAGGTTCGGGCATCGGAGATATCATTGCGGGGTCTGGTTCTGGGCAAGGCTCTGGCAGTGGTGACG	101	GCAGCGGCGAGTCAGGTGAAGACGACGACCCTCTGGAAGTGGTGCACATTGATGAAGACTTCTTCTACATGGAGCACTTGCTGAAGGTGGCCGCGGTGCTGCACTCCGTCGTCTCGCTCGCCATACTCATCGGGTACTACCATCTCAAG	101	GTATCGACATTGGACGGCGAGAAAAGCGAGGGTTCGGGTTTGGGAGACATCATCGCGGGATCCGGCTCCGGACAGGGGTCTGGTAGTGGTGATG
																																102	GTTTGATTATCGACGCATTTGGTGAACTAAGAGACCAATTGGAGAGTGTAAAAGAAGACATGGAATCTAATTGTTTCATTTGTGGCATTGGAAAGGATTACTTTGATAAAGTGCCGCATGGTTTTGATACACACGTTCAACAGGAACATAATTTAGCCAATTACAT	x						102	GTTTGATCATTGATGCTTTTGGTGAGCTGAGAGACCAGTTGGAGAGTGTGAAAGAGGATATGGAGTCCAACTGTTTCATATGTGGCATAGGCAAAGATTACTTTGATAAAGTGCCGCATGGCTTCGACACTCATGTTGCACAGGAGCACAATTTAGCCAATTACAT	102	GTTTGATTATTGATGCTTTTGGTGAATTGAGAGATCAGCTGGAAAGTGTAAAAGAAGACATGGAGTCAAACTGCTTTATTTGTGGTATTGGAAAAGATTACTTTGATAAAGTACCACATGGGTTTGACACTCATGTACAACAAGAACATAACTTAGCAAATTACAT	102	GAAGCGGCGAAGAAGACGACGCATTAGAAGTGGTACATATCGATGAAGACTTCTTCTATATGGAGCACGTCATCAAAGTGGCAGCGGTCCTGCATTCCATCGTGTCCCTGGCTATACTGATCGGGTATTATCATTTGAAG	102	GTGCCTCTAGCGATCTTCAAACGTGAGAAGGAGATAGCTCGCAAGCTGGAGTTTGACGGATTGTACATCGCCGAGCAGCCGGATGATGACGACCTCAAGAGTCACTGGGACAAGCTCGTTATATCTGCTAA	102	GCGGCAGCGGTGAGGACGATGACGACGCGTTAGAAGTAGTTCACATAGACGAGGACTTCTTCTACATGGAGCACGTGATCAAAGTCGCCGCGGTGTTACATTCGATAGTCTCGCTCGCTATACTCATCGGATACTATCATCTCAAG
																																103	GTTTTTCTTGATGCATCTGATTAATAAGCCAGATACAGAATACACTGGGCAAGAAACGTATGTCTGGAATATGTACCAAAAGAGATGCTGGGACTTCTTCCCAGTTGGTGACTGCTTTAGGAAACAATATGAAGATGAACTGGGCGGTGGTGGTGGA	x						103	GTTCTTCCTTATGCATCTAATCAATAAACCTGATACAGAATACACAGGTCAAGAAACGTATGTGTGGAACATGTATCAGCAAAGGTGCTGGGACTTCTTCCCTGTTGGTGATTGCTTTAGGAAACAATATGAAGATGAACTTGGGGGCGGAGGAGGC	103	GTTCTTTTTGATGCACTTAATCAACAAACCAGACACAGAATACACTGGTCAGGAGACGTATGTATGGAATATGTACCAGCAGAGATGTTGGGACTTCTTCCCTGTGGGTGACTGCTTCAGAAAGCAGTATGAAGAGGAGCTGGGAGGAGGGGGCGGC	103	GTACCGCTTGCGATCTTCAAACGCGAGAAGGAAATAGCTCGTAAACTGGAGTTTGACGGCCTGTACATCGCCGAGCAACCCGAAGATGATGACTTCAAAAGTCATTGGGATAAACTCGTCATATCCGCTAA	103	ATCGTTCCCAGTGAACTACTGGGACAAGTTCGTGAAGAAGAAAGTACGCGCCAAGTATTCTGAGACGTATGACTTCGACTCCATCTCCAATATGTTGGGCATGGAGAAGACCTCCTTCTCCGCGCAAGAGGATGAAGGCAGCAAGGGCTTCCTGCACTA	103	GTGCCGCTAGCCATTTTCAAGCGTGAGAAGGAGATCGCCCGTAAGCTAGAATTCGACGGCCTATACATCGCGGAACAGCCCGAGGACGATGACCTCAAGAGCCACTGGGATAAACTCGTCATCTCCGCCAA
																																												104	GTCCTTCCCTGTGAACTATTGGGACAAATTCGTGAAGAAGAAAGTACGAGCTAAGTACTCTGAGACCTACGACTTCGATTCAATATCGAATATGCTCGGGATGGAGAAGACTTCGTTCTCAGCTCAAGAAGACGAAGGCAGCAAGGGGTTGCTCCACTA	104	CATAATTAACATCGACTGGCGCTACCAGGTGTGGAAGGCGGGTGTCACCATCACCGACAATTCCTTCCTCTACTCGCTGTGGTATTTCAGCTTCTCCGTCATGGGCAACTTCAACAACTTCTTCTTCGCCGCACATCTGCTGGATGTTGCTGTCGGCTTTAAGACATTGAGGACCATCTTGCAGTCCGTCACGCATAATGGAAAGCAG	104	ATCGTTCCCTGTCAATTACTGGGATAAGTTTGTGAAGAAGAAAGTCCGTGCCAAGTATTCAGAGACGTACGACTTCGACTCAATATCGAACATGCTCGGAATGGAGAAGACTTCGTTCTCAGCGCAAGAGGAGGAGGGAAGCAAGGGCCTGATCCATTA
																																												105	CATTATAAACATCGACTGGCGTTACCAAGTGTGGAAGGCCGGCGTCACGATAACGGACAACTCCTTCTTGTACTCGCTGTGGTATTTCGCTTTCTCGGTCATGGGAAATTTCAATAATTTCTTCTTCGCGGCCCATCTACTGGACGTCGCCGTCGGCTTCAAGACTCTAAGGACGATTCTTCAATCAGTAACACATAATGGGAAACAG	105	TTGGTGCTGACAGTGATGCTGCTGACGATAATCGTGTACATCTACACTGTGATCGCCTTCAACTTCTTCCGCAAGTTCTACGTGCAGGAGGAGGACGACGAGGTCAACAGGAACTGCCATGATATGCTCACC	105	CATAATCAACATTGATTGGCGCTACCAAGTGTGGAAGGCTGGCGTGACGATCACAGACAACTCGTTCCTCTACTCTCTGTGGTACTTCGCGTTCTCGGTGATGGGAAACTTCAACAACTTCTTCTTCGCTGCTCATCTGCTAGATGTCGCTGTTGGGTTCAAGACTCTACGCACGATCTTGCAGTCTGTCACGCATAATGGGAAACAA
																																												106	CTCGTCTTAACAGTGATGTTGCTTACGATCATCGTGTACATATACACTGTGATCGCTTTCAATTTCTTCCGCAAGTTCTACGTCCAGGAGGAAGATGACGAGGTCAACCGGAACTGTCATGACATGCTGACG	106	TGCTTCGTGTTCAACCTGTACAAGGGTGTGCGCGCTGGCGGCGGCATCGGTGACGAGCTCGAGCCTCCCGACGGCGACGACGGAGAAGTCTACCGCATCATCTTCGATATCTCATTCTTCTTTTTCATCATTGTCATTCTGCTGGCCATTCTTCAGG	106	CTGGTGCTGACGGTTATGCTGCTCACGATAGTGGTGTACATATACACAGTGATAGCATTCAACTTCTTCCGCAAGTTCTACGTTCAGGAGGAAGACGATGAGGTCAACAGGAACTGTCATGACATGCTCACG
																																												107	TGCTTCGTGTTCAACCTGTACAAGGGAGTGCGCGCCGGCGGTGGTATCGGGGACGAGCTGGAGCCGCCCGACGGAGACGACTCCGAGGTCTACAGGATCATATTCGACATATCCTTCTTCTTCTTCATCATCGTCATTCTGCTGGCCATTTTGCAGG	107	GTTTGATTATTGACGCATTCGGAGAGTTGCGTGACCAGCTGGAGTCTGTGAAGGAGGACATGGAGTCCAACTGCTTTATATGCGGCATCAACAAGGATTACTTTGATAAG	107	TGCTTCGTGTTCAACCTGTACAAGGGCGTGCGAGCCGGCGGCGGTATCGGAGACGAGCTTGAACCTCCCGACGGCGACGACTCCGAGGTCTACCGCATCATCTTCGACATATCGTTCTTCTTCTTCATCATCGTCATCCTGCTTGCCATCCTGCAGG
																																												108	GTTTGATCATCGATGCCTTCGGTGAGCTCCGTGACCAGCTCGAGTCCGTGAAGGAGGACATGGAGTCCAACTGCTTTATATGCGGCATCAATAAAGACTACTTTGATAAG	108	GTGCCGCACGGGTTCGACACGCACGTGCAGCGCGAGCACAATCTGGCAAACTACATGTTCTTTGTCATGCATCTCATCAACAAGCCCGACACTGAGTACACGG	108	GTCTGATCATCGACGCGTTCGGTGAGCTTCGTGACCAGCTGGAGTCGGTCAAGGACGACATGGAGTCCAACTGCTTCATATGCGGCATCAATAAAGACTACTTTGATAAG
																																												109	GTTCCACATGGGTTCGATACGCACGTGCAGCGAGAACATAATTTAGCGAATTACATGTTCTTCCTTATGCATCTCATCAATAAACCAGACACGGAATACACCG	109	GTCAAGAGACGTATGTATGGAACATGTACACACAGAGATGCTGGGACTTCTTCCCTGTCGGTGACTGCTTCAGGAAACAGTATGAAGATGTTATGGGAGAG	109	GTTCCACACGGGTTCGACACTCACGTGCAGAGAGAACATAATCTAGCAAACTACATGTTCTTCCTCATGCATCTTATTAATAAGCCAGACACCGAGTATACGG
																																												110	GTCAAGAAACATACGTATGGAACATGTACACGCAGCGTTGCTGGGACTTCTTCCCGGTCGGTGACTGCTTCAGGAAGCAATACGAAGATCTTATGGGAGAA	x		110	GTCAAGAAACATTCGTGTGGAACATGTACACGCAGCGGTGTTGGGACTTCTTCCCGGTCGGAGACTGCTTCAGGAAGCAGTACGAGGACCTCATGGGAGAA
[truncated: 5 more columns]

## Sheet: RyR intron sequences
Tetranychus urticae		Drosophila melanogaster		Belgica antarctica		Anopheles gambiae		Ceratitis capitata		Musca domestica		Megachile rotundata		Bombus terrestris		Apis mellifera		Nasonia vitripennis		Harpegnathos saltator		Anoplophora glabripennis		Dendroctonus ponderosae		Tribolium castaneum		Hypothenemus hampei		Myzus persicae		Rhodnius prolixus		Cimex lectularius		Ferrisia virgata		Pediculus humanus corporis		Blattella germanica		Locusta migratoria			Bombyx mori		Papilio xuthus		Manduca sexta
intron count	intron sequence	intron count	intron sequence	intron count	intron sequence	intron count	intron sequence	intron count	intron sequence	intron count	intron sequence	intron count	intron sequence	intron count	intron sequence	intron count	intron sequence	intron count	intron sequence	intron count	intron sequence	intron count	intron sequence	intron count	intron sequence	intron count	intron sequence	intron count	intron sequence	intron count	intron sequence	intron count	intron sequence	intron count	intron sequence	intron count	intron sequence	intron count	intron sequence	intron count	intron sequence	intron count	intron sequence		intron count	intron sequence	intron count	intron sequence	intron count
1	GTAAGTTTTCACTTCTACTTCACAAAATTTAGCTTTAAATTCATCTTTTATAATGAAAATATAATAATCGAAATGAACTTCTTTTACTTAACTTACATACAAAAAGTATCAAGTTTTACTTTGAACATTAACTGATGAAGTTCAATAGGAATGTATAAATCAAATCTATTATAAATAAACAAGTGTTGAAACGTAATTTAACTCAAAACTAAAATAGTTCAATTTGTTGCTATTAAAAGAAGGTTCAACTTATCATTCGAGACTATCACTGGGTTCTATGTAAAAAAGACAAATAAACTCGCAGAAATGCTGTTTCAGTGAAGCGATTTAAAGCTAAACCTTCGGAGTTCATTTAGAAACACATGGATACAAAACTAGAGATCGAACTTTTAAATTTGG…	1	GTAAGTACGGAACAGGATATGACAGTTCCATCGCTATTGAAGGTTCTAGGAAACAGATTGATTGTCTCTAACAGAATCCCACAATTTGTTGAAATATTTTGAAATTATGGCACTAGGCAGTAAGTTCTGTTTGGCAATTAAAAAATATGTTGCAACAAAGAATTGAAAAAACTAAAAATAATATTTGAAATGATTTTCTAGTTAGGCTTAGACTAGTATCTACTCTACACATTTTAAAAGTGCGCTTCTATTAACAGTATCTAATTAACAATATCTGAAGAAACCCAAAACTAATAGCTTGTAGGCTTTAGATAAAAATGTAGTACTTGTGATAGAGTTAAAGCAAATGAATTCTGGAGGAAAACTGATTTCAGACCAATTTTAAAGGCCAGTTCGTTT…	1	GTAAGTTGTTCAACTAGTTTGATTCACTTCGCAATCTTGAGTAGTTTCTACAGTCTTCCTCCAGTCTTCCTCCAGTCTTCCTTTACTTTTAATGTGACTTGACGTTTGATGCAATTTTTAGATACTTTTCTATGTTCAATTCTTAAGATCAATTCCTATATTCAAGCTCAAATCATAATCGCAGTACACACAGTTTCAAAAGTTTTGACCAAATTTGACTTATAAACGAATGACGACTGTACCAATTCAGACTTATTTTGATGTTTCACTAAACCTTCTTCAATTTTTTCTACTTGTAG	1	GTAAGTCGACAAACTTGCTAATTACACTTTAAATATGCTCTCCCAATGTTCTGGCCAGTACACCTTTTGCCTGTGCTGGTTAATCGTTGCCGGGTGGCAATTTTCTAATTGAATTAAACGATCTGTTTGATTACACTTTGCTATCGTTTAATTAGCAAACAAAGATGTTATATCGTAAAATTTTATTATTACCTTACACCCCTCAATCGGCTACATTGGTTGCGCACCGTACAGGGCGTTCTCTTAAGACCGTTTTACTCTGCACAAACGTTCGATTAAACATTCATGAACCGCACCAACATCCCAGTCCCGACGACTTGTGAAGCTTTCTCAGCCCCAGTGAGGTCATAAACCAAACACATTACACAGCAATAACTGTTCAAACATTTGCCACACTCC…	1	GTAAGTACTCTGCTTCATTTATGGTATTAATATAAGCCGACAAAAGTCAATCGTAAGACAATATACATCTATTTCCCTTTGTTTTCGCATACAAACTTAATTAAATCAGTTCAACTAAGTACTATGTTAATTTCAGTGCTGTTACGTAAACGCTCTCAGAGATGTGTCACTTAATGAATTCAATTTCAATAGAAAAACATCTTCATCGTTCACATTTTCCAAAATTATACCAAAACAATAATACAAAAATTTAAATAACTAAACAATATGATCTACCACCTTTAG	1	GTAAGTGTTTTCTTCAATTCAATTATTAATAATTTGTTTTGTGTTAAAATACAAATTATTATTGAAACGTGAATGTTATTTATTTATTTACGTTTTTGGAGGGTCCCACCATAGTGGAGGTTATATAGACCACAGTAATACATTTCTTAATACAAATTGTTCTTATTTATATTGGGTGAAATTTAATGGTTCAAAAAAGGATTTAAATCAAGTTATAGACATTGATATCTATGAGAAATTGTTTAATATTCATCATCTCATAAAAGTATAGACAGATCTCTAATCATGTACGGCGGATATGCATATTTGTAGTATAAAAGAAAAAAGTCTAATATTATAAATATTTTAAATTTCTGATTATTGATTACTCCATCATTATTCCAAAGGTGCCATCTGTAA…	1	GTGAGTCCCGGTTAAAATCGATCATTTATCGGTGTTCGTTGCACAGTTGGATTCCCTATGATCCAGGAATTACGAGGATTCTTTGCGTACGTACCGGAAATCGCGAGTTCCGTCGTGCGCATACCTGGTCCGTCAAGGATCACGTGGGAGCGTCGAAAAGCGCGGGTCTTTATAAGAAGGAGCACTTTCATAATGAGATGGCCTGCGTTTAGTTCAAGTTTAACGTCATCGAGTAAATCGTTTTTGATCGATAACGAGCGTGTTTACGGTGGATGTAAGGCTCGTAGTCTTGCATAAAATCGCGATTTTCCGTAGCAAAGGACGAGCAACGAGGGGTAGAGGAATTCAATGAATCGTGGAAGCACTTAAAGTTCTCCCGCCGAATGACCTTGACCTCGT…	1	GTGAGTCAAATGTTTATCCGTTACTACATTAAAAATTGATAACGCAATAGGAAAATTTTTCTAGCGATTTATCTTACGATTCCAAAAAGGAATTTAACAGTTGAGCGTGACATGGACCTTTATTATCGAATGAACGTTTTTTTTCTTTTTTTCTTTTTTGTTATATTATAGTTTGATACCATGCAAACGCTGATCCAACGAGAGAAACGTTCGATGGACATTAAACGAATTATTTTCACGTAAGAGTCGCGCGCAGAAAAGTCTTCGACTAGCTCGGATCATCACGTGGGAGCGGTCGAAAAGCGCGCGATGTTATTGAAGGATTGGACTCGGCGAAGAAAGAACGCGACATCGTAGAAGGTCGGATATGGTTCAGGCTCGAACGCAATTAGATGGCAA…	1	GTGAGTATTTCTTTTCCCTTTTTTCTCTCATCGTTTGTCGGCTATGGAATGGAAATTTTCTTACCATTAATATTTATGGTAATATTTATGGTATAAATGACCGATGGAAATACTGTTTCTTTTTTCTTTCTTTTGTAAAGGAAAAATCGTTTTATTCGATCAAAAGTTTTGATATCGCGCAAACGTTGATCCAACGTTGAGAAAGAACGTTCGTTGAATATTAAACGAGCCACGTATCACGCGATGCTCTCGCGTAAAAGCCGCGCGCAGATAAGCTCGAACAATCGAGGCTATCACGTGGGGATGAAAAGCGCGCGATGTTTTATTGAAGAATCCAACGGATGAAAGAACGTTTTCGTTTTTGAAAGAAGACTAGGATATATATATATAAGGGGAAAA…	1	GTCAGTCTTTATACCTACAGCACCTTGTTTACTCTCTCTCTCTCTCTCTCTCTCTCTCTCTCTAGCCGCTCGTCGCGCACGCGGAAGAACGAAATTCGCCGGTAGGCGGGGTGTATCACGCGAGCCCATCCCCTTATTCTCGCAACGATTGCCGCACGTCGTTCTCCCCGAGCCCCTTTCCTTCACCTGTAAGCCTGCACGTGCGCTCTTTACAGAATAGACTTATCCGTTGACTCGCTCGTTAGCGTTCTCGTCGTTTGGTGAAGTTGACCTTCGTCCCATCGTCACGTGACATTCCTCGACGTAGAGAAGTTGAGAGTAATAAAAAATGTAGATAAAAAAATTACGAGTCCCGGAGGGAGGGCATAACGCTCTCGCGCAAAGTGCCTTGATTCACGC…	1	GTAAGTCCCACTTTGCCACGGGCAAGTTTATCATTCCGGATCACGCGGGGTTGGGGGAGACAGTCGCAGGCCTCAAGGTTGATGATTAAGGGGGATGCCGCAGGGCATCTTGTCACAGAGGGCGAGCGGATCAATTGGAAAATCCGCATGAGTAAAAATCCCTGCCGATGTATAGTCTCGTTGTTGTTGTTGTTGTTGTTTGGGTTTCGATGATCAGGCATTCAGAGGCTGCTTCTATCGAGCAGTGCTTTTATGCTCGATGTTTCAAGGGATACCTTAGCGATCACTATCAAGGGCGGAGGGATCGTCGAGCTTGCGTGGAGAGACTTCAGTGTCAAGACGCGTTTGTTATTAATAACGCGCCACGCAAACACCCCTCGGACTCCGTCTCTTATTTAC…	1	GTAAGTGAGGTTGATTTGTAATACAAAAACGTTTTATTCCTTCTTTTCATTGCAG	1	GTAAGGATCCCTTAAAGTTCCATTACATTTTTTAAAATTATGCCTACAGTATTTGATCAAACTATTTATAAACTGAGCTTAGATTTTGTTAAGTAGTCGGTCTGATGATGCTTATTTGCAG	1	GTGAGTCTTGAGGTTAGTAAACAAATTGTTGCATGTTTATGGGATTTTAG	1	GTAAGGTCCTAGAAAAGCAACATCATGAATTTCCGAGAAATTTCTCAATATATCTACAGGATATTTGTTTTATTTTAG	1	GTAAGTCTTGACGAATCATATTATTATTGCCGATATTATTTTATTACAATATTAAGTATTATTGTTATTATTATTATTATTATTTGCATAATATTATACTCCAACGCTCACGGCCATTAAAATAACATAATATAATACATATATATATATGTCTATTTATACTATGCAGTCGAGTCTCGATGACTCAAATCTCAACAGGAATAAAATTAAATTCAGCTACGGGTTTCTCGAGTTACGTAGAGGGTCGAGAATAATTCGAGTTACCAAGGATTCTACTCAAAAGCTCAATAACTCTATTGAGGTTCGAGCTATCGAGACTCTACTGTATTATTTAGTTAGGTACATATATCATATATGCAACTTATCACGTTGTCTCTTGGGTAGTTATAATGATTTATT…	1	GTAAGTAACACATGTTAAGAGAAAAATTTTGAGTTTTTTCGTTTGCTTTTCTTTTTTATTATTATTATTATTATGCTTATTTGAAATTGTCAAGGATGTTCTGGAGCGCTTCAACCGGAAATAGTCGGCAATAGAAGGCGGAACCATTAACTCTAAACTTAGACACCTTAGCTCGGCCCGGGTGTTCTAGAGTTGTCTCCAAATATATCTATAGCAAAGCTACACAAATAAAACTAACAAGGATTTTTTTTTTTTTATAATGTACAGTAAAGAATTTATGTCCCGTTAGACTAAACAAAGTTACTGTTGGAAAAACAACTTACATGGCAAAGAATAATAAAAATAGCGATGTATTATATTTATTGTTAAGTTCAAATAATTTGTTAGTTTTTAGTTATT…	1	GTGAGTACTTGCACACACAAAAAAAATTGGTCCGATCCGTCTCGAGTGTTTGCAACATCCGGGTACGTGATCAGAAATAAACCGCCTCGCGGATGACAACACGTCTATGTCAAAGCGAGACTAAAGTTCTAATATTAGAAAGACACGATCTAAAAATTCAATTTCGATCGACTTATAATTTTCCCGAGGGTAAACCGTCGCATCCTTTCCTTTTTATAAGTCGATTTCATTTAGAACATTTTAAATCCGGCACCCGGTCCTTGTGACCAGCAAGATTTATATTTAGTCCTACACATAGCGGAATAATGTTATATTTATACATCCAATTATGATAAAGAAAGAAACATAAAGAAATCATAAATTCCTTTACTTTAGAAATACTTTAGATCTAACTTTAAC…	1	GTAAGTGTTGCGATATATGTTGATATTTTTTACCTCGCTGTTATCGGTAGATTTTTTAAAAATATGGTCTCGAATAGTTGGAAAAATCTATACGTTGAGTTTTGGTCCAATTTGTGATTTTAATACGAAGGTAAATCGTGAAACTGTTCGAATTTCGTGAGAGAAAAAATATACGTATTGTTTTGTGGGAATCTGCTAGATTTTAAAAATAACTTGTAACTAGGTAGCAGATATATATAACATGTGAGCATTTTAGTTTTCTAAATCTCCTACTGTTAAGTGTTGAATTTATTTGGCGCCTATTCAATACCCTGAACATACTAGTTGTATTATGTGTAGGCGAATGTTGCATTACCGGCATTAAATTCTTATTTTGTCACTTTCATTAATTCCATATCA…	1	GTAATTTTTTTTTATTACATATATTAAGTTATTATTTTTTAAATTTATTGATAATAAGTTTTCCTACTCCCCCTCCCTCCTCTTCCTCCCCACAAATTTATACCTTAAAATTATTATTATAAATTTTACTTAGATATCATGTTAGCAATATATAAAAGATTTATTTAAAAAAGAAATTATTATATATATATAAATAAAAATTAATAATGTAAAATAATTTTATGTATAATAAATAAAAGAGTAGAAATAGTAGTAAATAAAAGTACATAAAATTTAATGTATTAAAAATTAAGTTAAAAAATTTAAGTAATATTTTTTTCCCCAGGTCTTTGGCTTGATTTTAAAAATTTATTTTTAGATTTCTTTTTTTTTAAATAAAAACTGACCTTAAGTTTTTTT…	1	GTAAGTCTGGCACATTCATATTTCACGTGGTCTCCAACTTCGTGCTGTTCCCTTACAACTTTCATGAGGCAATTCACTTCAGTCACATGGGGTTATAAACCACTCAAACATGGACACATGCAAACATCTTGCAGTTGCCTTTCCTTGTAGTTAGACTGATTTGATTTATTGCACTTTATTAAGCTGTCAGATATTAATGTAATTGCATCCATACCGACATACAGGAAATAGAGAAGATACTTGCAGTGACCAAGGACTTATTAGCACCTTGAGATTGATTGAAATAGCATTACTTTATTCTAAACTATTGTTTTTTACGATCTTGATACAATTATATCTTTGTTATCTTGACATACGCTACTACTATAGCACAATTAGGATTTCAAAATCATTTTTCCA…	1	GTAAGTCCTCTATTTTCAAACTTCTCTCCAGTTTCATCTGAAATCTCCTTCCTTTTGTTGCCTTTATCCTACTATCGGTATCATTCAAAATTATCTTTATCACTACTCTGCATATCACATTTAAAAAGAGTTACAAATATTGCTTCCATCTATTCCTAAACTAACAATAGTCATAACTGAAAAGTGCATAGCATTCATTGTTGTCCATTTGTATAAGGTTCTAAAATACTGCACTTTTTAAAATAATGCCTTTCTCAAAATGTTTGTTCAAAATCATATGTTTCTAACAGTATAAGTGAAGCATAATACTTCTGCAAAGCCTATATTCCAGAACACAACCCTTACCAGCACAACTAGTGATCATCGACATTATTTTTCTCCCATTCAGCACTCGAAAAT…	10123	1	GTCAGTAATCTTTAATTGCCAATTGTTTTAAACTAAAAAGTACTCATAGCATATTAAATCGCTTTGAGAAAAATACATTTATTTATCCAGTAAATTAAATAAAAATCTTAACAACGGATTCATGGATTGAGCGTGTCTCTTGACATTGATCTCTTTCTACTAGTAAAAGGGTCGCCAAATAGCGGACCGCGGTTAGCATCCGGAACGTCGACCCATTTTGTGCGCTCAAACAAAAAAAAAATTGCATTAAAGAGTTCGGAAGCTTCCAGTGAAGAGTATTGGATAAAATTTGTCTGTGTGGTAATAAATATCCAGAATTACGAAAGTTAGCTCTAGCTCCAGCTCTAGCTTAGAAACTACTGACTTTGTTTGAGTCAACTTAAATTGGTGAAGCAGCAT…	1	GTATGTAATTATATTAATTTTAGAAAAATTAAAAATCCAGGTCGACTGCCTGTCTGTAAAATATCATTCTATGTCCATTCTTATGCTAAAGGACGCAATGAAATTGATGTACAATCTACAAACGCGCGAAAATTACCAACTTTTGGGTATAGCAAAAATATTGCCTTTATTCTTTCAAGTGTGAAATTGCAACCCATTACAAGATTAACGTCTCACACTGAGCTATACATAAATCTTACATTCACTATTTATATGCTCAGCTTTCTCTCGGCATCCGGCTCGGTATTTATTCATAAGGAACCCTTGTGACCTTGAAATGTACACGAAGTAGCGAGAAAATCTTAGCTATGTTCGAAGCGAATAACCAATATTTTATTTACATTTTTAATTATAACTAAC…	1
2	GTAAGTTACCTTTATTAAATTGTTGATTGAAATTGTTTCAGAAGGAAAATGGATAAGAATTTTAGTCAACATGAGTTCCTATGAGTTAATTCATTTTGACTCGTTGAAAAGTTATAAATAAATGTTCGAGTTGGATGATTGTTAAACTTCATTTTATCTGTTGGACTTGACACTTTTCCAATTAGAGTTATTCGATTTTGTTCACTTTTCTTCGTTTCTGGCAAAATATCAAAGATTGTTGCAACGATTTAATTCATTTTATTATGTTTCGCTTTTTTGATGACTTCACTGAATAG	2	GTAAGTATAAAGCCTGGAAAAAGGTCAACTCGGATGTATGTCTTTTCATTTCGAAACCAAGGGAATCCCCAGCATTCATGCCATGTAGTAGTCTGTCCCGCCATTTCTGTGTTGTGATCCCTATCGCTTCAATGTCCATAGATTAAGGTCATATAAGTTCCCCCGATAGTTAGGTTCTTGCATGCCCCTCTCTGTGTGATCTTCCCGTTTTTCTCTTCTTCTACACATTTGTAACCTATAAATTTTTCGTTATTTTTCAAAATTTTTCTAAATACCCACAAAACAGGATAGTCGACTTGTAAGTATACCTTTCAATTCTTCTTCTTTACTCGTATCGCGCTTCTATCTCTCTTCTACTCTCTATCTTTCTCACTCTGTCTGTGTAAAGTAGCGCTCGTT…	2	GTAAGTCTATATTAAAGTTTATATCTTCAATTTTTCTCCGCAATCAAGCGGAAACAAACGTTTCAGTAGGTTAAGCAGCGGAGATCTTCATAAAAATTATTTTTTACAGATTGAAAGTTTTTTAATTTCAAGAGATATAAAATACCCTTGTTTGCCAAATATTTACCACTGTCAATAAATTTTCTTTACAGGAAAACAGTTCAGTTGTAAGTAAAGAATTTACGCAAAAAAATGAAATGTAAAACAAAAACTAATTTAATGCCAAAATTTGTAACCGCCAAACCAGCGTTCGCTGGTTTTGATTAATTTTTTATCTAAATTTGTCTTACTTTTGTGGTTCTTTGTATCTCTAATTACAACTGCTGTTTACAACTGTAACAAATCGAAACAAAACCTTGT…	2	GTAAGTATCCCCATCCAAGCTTCTCCTCGTCCAATACACACACACTCCCATACACATACGTACAAGCGTACTTCCCGTACCTGTCAACTTCCTGGGTTCACGGCCCATCTGCGTGGTCGCTCGGTGGGCCACGGTACGGTAGACCAGCAGAGGGGAGTGGTTCAATTTCTCGCTCCACTCGTTACTTACCTTCTTTTTTTATTATTTTTGCCCATCGTTTTGTGTTCTGAGTAGCTGTTTGAATCTTGTCTCACTTCACCATCCCTTCCGTTACTACTGCACCACCAGCCCCACCTGGCACATACATACACAAGCACACGTACGAAAGTTTTGATTTTTATCTCTCCGCCAAGCACATCGCAGTAGAAAAGTAAATTTGCACAGTAAATACACACGCAC…	2	GTGAGTTTTAAAATACGTATTTATTAATCTTATAATTAACACATAACACATAAAAAATGACAGGAAAAGTAGTTGGTTACCTCGAAAAGCGATTTATTCTTTGATTAAAACAGTTCCTTATTATTAGGCTCAGGTTCTAGGCCAAGGCTCGATGGTTATTCTAGTCAATAGCAAAACTTATAACCAATAAAAATCTAATCCAAATTCATAAACCAAATCGAATATCAATGAGTTATCCTTTGAATATTAAGTCGCATAAAGTCGCCGAGATAATTTTTTCGATCAGAGCAAGTAATATATATTATATTTAAATGGTTTTCATTGAGTTTTCGTATTGAACTTCGTCAGAAAGAACTTATTTAAAAAGGTTAATATTATACCATCTAAATTATAGGAGAT…	2	GTAAGTATTCAGAGGTCATTTGAAATGTATGGGCCCTTGCCAATCAATAGCATCGTGCATCCATAGACATTTCCATAAATAAAAGAATAACATTATGAGACCCCAGAATCATCCAACCGACCACGCAACAGTCATCAAAAGCGAAGCACAGCTCGCACACTCACACACTCGTACACTCCCACACATCCACTAAATTATTGTGCAACAACACAATGAAATGTGTCCCAGATATCCTAAACGATGCAAATATGTATCCGTAATGCCTCAAATGATCCAAAATGGGAAGGTATACCATATGTCATACGGGCATGCTACATTTTGATCATCTTCGAAATTGTCACAGCCACGGAATAAAAAATCGAATCTACTAAACCATTTTAAACTATAATTCAATAATCC…	2	GTAATTCAAAGAAATATTAGCGATTTAATCCTTCGTGATATGGGTCACTGCTGGCACAAGTAATTGTAGTGCTAAATCTTTCTCGGCTTTTTTGAAATGTTTAACGGCTGACCCAGTTCGGAGGGTTAAGTGCCACTTTAAATCAATCCAAATTTCCACTGAAGTTAATTTTATGCAGGGGTAGACTCTCCTTATAGTTCAAATTTTCATGTACGTTTTTATACCGAATTATCGTGGGTTCCAAGAATATTACAAGAGCTCTTATAACTGCATGGTAAATCGCCACGTGTTGAATATCTACATATTATATCAGCATAACTTCCACGAGTTCATCTGAGGCGCTTTGAATTTCATGCATTGAATTGTCACGCCTTGCAGTGCTTCCACCATCATGGAAAT…	2	GTAGAATTTTTAATTAATTCGATTGTTGTATTTCGTTACGATTGTTGACAAAGTTGAGCCAAATAAACGTAGAAATTTAATACTGACCATTTTATTTACAATTGCAG	2	GTAAGGTATTTAACGTGCGAACGGCCGCCCAATTATTTCCCGTACTACTTACGAAATAAAGCAGGGGAGGGGAGGGGGAAAGTGAAAAAGTTGCATGTTTTTGTTTACGCTGTTTGCAG	2	GTGCGTATACAATGGCCGCTACAACGCTGCGTATAATGGAGCGCGAGAGCTAACGACACTTTACTTTGTCATGCCATTTGCAG	2	GTAACAAGGCGACTGCGACGATTAAAGTCGGCTCGAGTCCCTCGCTTCGCGCGCGCACGTCGAGCGCTGCATTATTTTCTTCTTTCAG	2	GTAATCAGTAATAATAGTAATGTCATTTTCATTTGTTACATTTATATTTTTTAG	2	GTATGGACAAACTGGCGTTAATTAGATAAAAAAATCATTTCAAACCGACATTAATCAAGAGCGAATTGGAATCGAAAATAGGGTATTTAATCAGATGTGCTTCTTCTAGATGAATTGACCCGCTTTAATCCTATTTTTTTAAAGATCGTGATCAAGAATTCGCTCTTAGGAAGGCACGCAAGCAATATTCGATTACTTATTAGTTTGATTGCTTCTTTTATCGTTTATCCACTCATTAGCTGCACTGATGATTTCGATCATCGTCTGTAAGAAAATTACTTTATTTAATGATTGAAGATCTAGTAATTTAAGGTTCGCATAATAAATCAGTTTCCGATCCACTGGGCGTTAAATTTTATAAATCCGTCTTTTGGAAAGGATGCGGTTTTCTTCGATAGA…	2	GTACAATTTCACACGTGATATATTTTTTTTGTTTAATAAATTTCCTTTGGTAG	2	GTATGATAAAACGTTAGTTGCTCATGTTTAACTATTAAACTAAAACGTTTTCTAG	2	GTAAAAAATATTCAAATATTTAAACAAACAAATTTAACTAATATTAATTTTTTTTTACAATTATTGTAG		CTACTCTACCACCAATGGAATGCCCCATTATAGTTGCTCTTCCTTCTTTTATACCTTGTTCAGACATAAGTTGTTTTAAATCAGCAATCATATGATTATAACTAAACTCTTGGGTATGAGGACTATCACCATGATTTCGTAAATCTACAGCAACTACCTTTCTGTGTGTTCTGGCAGCAATTTGCTTAGAAACTGTATTCCAATTAGTTCTTGAACCAAATAATCCGTGTATAATGAAAACTGGACTTTCTGTGTCAGCCTTAGTGTCAGCGGTCACATATTCTGAAAAAGCTAATGGTATTGGTTTGGCATTTGGAAATTTACTCATCGAAATTGAAGATAAACATTTATTCGGAAATGAACCAAATAATCTTAAACGTGGCATGCAAAAGAATTTAT…	2	GTATAAACTTTCGCTTAAATCTAAAAACTTATCAAAACTTTTTAATTTAAAAACCAAAAATTGGATCATTTAAAATCCTTTATATAAAAGTTAAATTATTATTTAATTTATTTCTTTTCCTATGAAATATAATTTTCACTGAAAAAAGTTTGACGTTTTCAG	2	GTAAGTTTAAATTAGTACAACTAATAAACGCCATCTAATCGTGATCATTATTTCTCAG	2	GTAAGATAACTCCGACATTTTTCTTTTTTTTTGAAAGAAAATCCTATAAAAAACATATATATACATGCATTTTTTTGTTTTCGGATTCTAG	2	GTAAGCTTCCTCTCTCTCAGCTGCAGCGTTATGAAATTTTGAACACCACATATCTCATCCAAAACGATAAAGGATGTTGATAGACCTTTCAACTCTGTATCCTCCCCCTTATATATTGCAGTCTGTACAGTTGAGAAGAATGAACTTTTCAGGCTTTTCCAATAAGGGAAGAGTTATGACCATTCGTTAAGTTTGAAAACATATTTATTTTGGATTTCAGAACTTTCTATAAAAATATAATGTTCATTACAGTTTTTCTTAAATGATAATTTACTATTACTATTAATCTGAATAGACCTACAGTATGAAACACTTTAGTTTAATTAATTTAATCAGACTTCAAGCAAACACTACAATTTATAACAATTTGCGGAAATTAAAACTACTGTAAAGTGTATT…	2	GTGAGTACCACGCAACAACACTTCCCCTCACTACAAAGTCACGCTACAAAGTCAATAACTCCCTAGGGGTCTCATGGCACCTACTGCAACTCCGCCAGCCTTTTTTCTGTACTGTTTTACGGCGCATCATATTTCAGTAAGGAATGACACTATTTTAAGTTACACTAAAAACTAATTCTTTTATCCTTCCTGTATAACAGTCAATCGTTGCTGCCCCGGGTTTCTTATCTGTCAGGCAAACGCCATTTCGTTCAAGATACCCGCCAAATTTAACGTTTATCCTTTGAGTAACCCTTCCCAGCAAATTCACCTGCTTTCTGAAAGCCACAAACTACAACCTAACTTGGGGTGAAATGGAACAAAAAATGTAGATTTTACTGAAAATTAATGTCTAAATAT…	6969	2	GTGATTGTTCTAGTACAATTTGTTTTTTTATTGCTTAGACGAGTGGACGAGCTCACAGCCCACCTAGTGTTAAGTGGTTTCTGGAGCCCATAGACATCTGCAAATGCGCTACTCACCTTGAGATATAAGTTCTAAGGTCTCTAGTAACAACGGCTGCTCCACCCTTCAAACCGAAACACATTACTGCTTCACGGCAGAAATAGGCAAGGTGGTGGTACATACCCGCGCGAACTGACAAGAGGTCCTACCACCAGTAAAAAAAGAAATAAAATACAAATAAATGAATTAGCCTTAATTTTTTTCCGTACTTATTTGCTGGTAGCCTAAGAATAGTGGACGGGTGGGTGAGCTCATGTTCTCAACTTGAAAGAATTTGCTAACATCAGCCCTAGTAAGAGC…	2	GTATTTAATCTGTAACTCATTTATATTCGTCCAAAGATAAGCATAGACAAATTTTATATGTCTGTAGATATACTGAATATAGAAAAGTGTGAAGGCAATAATAAACAGCACGAAGCTAAAGAATTTCATTTAAATGCACGTCCGTTCGTGTCGGCAGCGCGTGTATTAATACAAGTGGCGCCATCATATTGCATATTTGGGAAATGTTTGACTTTTTAACAGAACGTTGAAGTAAGATCTGACCTCTATGGACAGGACAAAAGCCGTATTATTTTATGCTTATTTGATTTTAGGACCGATTTTAGCGGTTGGTAGCGATGACGAGGATTCTAACTTATAACAGAAATGTTACTGTCAGTCCACGCACGTTAACTTCAGGACAGACTTTTAAACAACCTA…	2
3	GTAAGTTCGTATTTCTTTGAATGAAATTACTGCTTATAACTTAATGATAATTGCTAATTAGAACCTTTGAAATGAAATCCTTCTGCTCTAAATTAATCTGTATTGAGAAATATTATTTGCTTTGGATTTGGATTGATAAAGTTATAAAAGTTTCGGTGGGTTGCTATTTTTCCGCATCTGAAGTAAACCACAGTTCATAAGGAAAAATCCAGTATTGATAGCATGTGCATCATATTGATGGAATAAAAGAGAAAATGATTATCTCATGAGCTTTTTTAATTATGGTTTTTGTTTGATTTTCAACAG	3	GTGAGTACTTGATCGCTTCCACTTGGCCAGCAAGAATAAATCTAACAATCTTACACTTTGCAG	3	GTAGATATTCCGACCACTTTGCCACAAAACACGGTTTAACTTCGAATTTGCTTAG	3	GTAAGTAAAACTACTCGTTCATTTTACAGCTTTTCTTAGGCTTTCACAGTATAAGACACTTCCGTGTCTGTTGGCAGTTACTCACTGGTAGAGCTCTTATAGTGAACAAAATTTATTGGTGTCCAATGCCAACAACCACCTGTACGTTAGGAGCAATTTTGGCAACCTGTTAGGTTGCCGTTATTTTTAAGCTCTCAACTGTCATGCCCTTGAACTCAATCGAGAAATCTGATTTATTAATTTACAATCGTTCCTCGCCTATGCAG	3	GTAAGAAAGCATGGACAGGAGCGGTTGAAATGCACTATTAATAATTATTTCTATTGACATCTGATCAACTATTTTTGTTATGCAG	3	GTAAGATCACATCTACACTCACACACATACACATACATAGATAGACACTTTAACGAAATCCATGACAATTGAATTGATACCTTATCTTTTTGGTCGTTTGTCCTTTCCGTCGTTCATTCGTTCGTTGGTTCGTGGTGGTGCTTCTTGTGGCATCGTTGTTCTCTCCTACGTCGACGTCTGTGATAACCACAACAAATACAACAACGATGGCACCAACAG	3	GTAACGTACCACCCCTTTATTAATTTACATCGTACAAAATATTTTCATCGAACTCCACATCGGTAAAGAAAAGCTTCGTGAAACATAATCATTTTAAAATCATTTTATCGAAACAATCGATGCTGCTTTTTTCCTGTGCAGACGTTCTCGTCTTTGTATTTTTCTCTCCGTTAACAAAAAAGACATGAACCACTTCCATTTTTTAACGCGTAATCAGACTCTCCTCCTCTGCATCGTGCGTGAATCGATCGTTCGACTGCATAGGAGTGGGCCATAAAATTTGTCTGTTTTCGTGTATCGAATGCAAAAGGCTGTCGTCTTTTTTTCTCTGTACATACAAACGTGTATCCACTAAAACCGAACGATGCACTTAGAAAGTAGACTCGCGGTTTTTGACCT…	3	GTAACGTACCACTTCTTTATCACCCTTCATCGTACGATGATCCTCGTGTGTCACTGACACGATCATTCGAACGTTACGTTGTCGAAGCAACTGTTTCTTTTCTAATTTTCGTACAATCCTCCACACCGTGATATTTTTTCGTTTTCCTGTGCAGGCGTTCTTGTCACATATTTTGTTCGATAACTGTGACAACAAATAGTTGCACTATGTTTAATCCGTACGATAAACAGGACTCTCCTCTGCATCGTGCGTAAATCGATTGGTCGACGTGAATGACCTCTGTACTTAAATCACCTGCATAGGAGTGGGCCATAAAATCCATTTGATCTCATGTATCGTATACAGAAGAGATTAATCAATATCATTTATCCATATTTTTGTAAAATTGTACCAACTAAA…	3	GTAACGTACCACTTCTTTATCACTCGTAAACATGGTGCAACGATATACTATATATATATTTATATCATAGAAGAATATCGTTACAACGTTTACGAAGCAATTTTTCGTCGACGACGAAAAATGTATCTTAGATTTCTATAATAATAATAATTCGCTTATCCCTCCTCGTCATCTCTTTTTCTATTTTCCTGTTCAGACGTTCTCGTCGCATCATATTTTTCAGTTTTGCTTGATCAGTTTGCGTGACGACAAAGCACAAGATTTTTTTTCTTTTTTCAAAGAGCGAAACTCTCCTGCGCATCGTGCGTAAGGATCGATAAGGTTCACGATATAAATGATCTCAATAGGTAAATCACCCGCATAGGAGTGGGCCATAAAATTTTGTTTGATCTCATCTCT…	3	GTAACGTACAATTTGTCAACTTGTTGCGACTCTATAGCCGCGATCCTTGCAAACTGGCTGCTGCATGCAGTTGGCCGAATAAGCCGCGGAACATATTGGCCTGGGAGCTCGTGAATGGGAGTTTAGGAAGTGATAAAAAGCAGCGATCGTATCGCTGGCCAGATGCCAGTCAAGGATAGAATGACCTCACGCAAGAGCCGCAGCAGCCGCGAAACATTCACCCGCCTTTTTATTTTCGAGCCGCGTGGCGCGTGCTTGCGTCGGGCACGATTTGCCTGTATAGTCCGATCGTTTATTCCTTTTTCTCGCTTCTCCCCCCGCCGCGCGCTTTTGCGAGCGTCTTATTATCGCGTCTCTACGGTGGGATGGACGCTTTCCGATTCCACTCGCATGATCCCC…	3	GTAACGTATAAGTTCTCTCTGCCTAATAGCGTACACTCTCGCACGAGGGTACTCGTGCGACCTCAGTCTCGCCCAGCGAGATTCGTTTAGCTCCAGGGGATACTTCGCGTAGCTTCGCGCGCCGCAAAAGGCACCATCGATTACCCCCCCTCGTTTCGAAGGAGGACCTTCTCGGTCGCGAGTGCAACGAGGCTCGGGCGGACTCGCAGCTCGAGCCCGACGACCGCGCCCGTGCGATCCGCAGACCACATGCAAACAGTATGCTCGTCTACCTCGCGATTAGGAGCCCCTCATGCTCCCGGATTAAAACCATTAATGCAAAACGTAGACCCTCGTGATCTGCAAAGGAGTGGGCCATAAAATGCGTGCCGCTCAGCTCGAAAGTGTCCGCGCAAGATA…	3	GTAAGTTATAAATTTGCAAACTATATTATTTTGTCATTTAAGTATATCTCGAGTAAAATGAACAGTAGTATGAAACTTTGACAAATGAATTACATTTGTTGGATGTTGTGACAGAATTGAAAAATTATATGCATTCCGCGGGTTCGCGTAAGTTTTGTGTAACATTAAATTATTATAATAAGGAGTACGAGTCCATTTGGATAAACCTTCAAGGTTCTGTATGATGGATAATTTGTAGATACAAATTAGACAAACGGATATTACGGTAAACATGTGTGTAAATGAATTGGTTCTAGGTTTTTCCAGCATAAATTCTGATTATGAATAAGTTTGAAAACTGACAAAAAAAATAGAAACAAGCTCATTATAAAAATCAGTTGTCACTGAATAATATGCATT…	3	GTAAGTAATTTTCTAAAATATTTCTAATATATACTTTGATCTAACAGGAAATGTTGATAAACCCACTTAAAACAATGTTAGTTACCTTATAAAAGGTCATAATTATTATGAACTCAAATATACCTCCTTAAATAATATCACTGCTGTGTACATTTAACATACTTACAACACTATTTGTTTAAAGTTTAAACTTTTCCTGTGTTTATTCCACTCTACCTGTGTTTTCATGGCTTCATTTTTTTGCTTTTCAGGGCTCCGAGAATTTAGTAAGTAGTTTCTGGTCAAAATTTCGAACTAATAAATTTAATCAGTAATCTAACAATTTGGTGTATTATTGGAACATGATTGGCCGATTTGCTTTTGCTTTGATAATAATTGTTATCCTGGGAAAGTACTACT…	3	GTAAGTTTGAATTCAGTTTGCAGTTTTTTTACTTGTTTTTAAACTGCATCATACCATGTGAAAAATAATGACTAAAACGTGGTAATTTGTCCAAAGTTTAATAATAGTGGAGAACGTTATTTATGCTTTGGCTAGTCCAATTTGGCAAGAATCTCGTAGTAAATTTTAATGATTCAATTCCAATAATTATAGAAAAATCTGGAAACTGTGTTGTCACGAAAATTCTCACCGATCTTTTGTGAAAGCGTGCATAATTTTTTTTGCATGGTATGAACATAAAACATACGAGTGTGGCAAAACTGTATTTTTTGGAGATTCTTTTACAGAATAATTGACAAAGCTTTGAAACACTTAAATTATTAGGGTGAAACTATGGAGGAATATAACTTAAGAGACGAA…	3	GTAAGTAATCAGTTGAAAACAATTAAGAAATTTTGTCAAGCAGAAAGTTTCAACTGCTGCTGTCTATGTAAATTTTGTTATCACAACACTTTTTCCCGTTATTGAACGCCTGTATCATTTATGGTAGTTTTCCATGGCACGCAATTTTACAGGATGATTTGTGCGAAAGATTCTGGAATACAATTCTTCTTAGGCCAGCTCGAACAACATCCTTTCTACANNNNNNNNNNNNNNNNNNNNNNNNNNNNNNNNATATATATGTATATGTATACATACATTATAAGCAAGGTAGGCGTGAGTCAGTGCGACTCGTCCTGTAAAGCTACGAGCCACAGAAACCTTACCTTCACCATTATATACAGGGTGGGCTATTAGTCGCACTAATAGCCCACCCTGTAG…	3	GTAATTCAATTATTATTTTGAATTTGTTTAAATACTTAGTTTCTTATTTTAAACTATACATTTGCTCTTAG	2	GTAATTTTTTTCCCCCTAGCCCATTAAAGGCAATTGTCACATTTATAGTAATAAGACAAACATTAAAAGCGATTCTATATAAAAAGTTAATCTTGTTGTTTCATGACCTAATGTGAATTAGCTTTAATTGTTTAACTTAGTTTAACTGTAGACGCATTAAGTAGCAAAAGATTCGCTACAAAATTATTTAAAATATATTAAAAAATACCGACCGAATTATTTTATTTTTTATGGTCTTCGCAAGACCATCCTCAACGAGAGTTTAGCAGTCCGTTTTGACATGGTTCCATGTCACATGCCGTAAGGATATGATCACATTCAAGTAAATCTTCAACGAAGCTCGGCTGAATAGTAATTTACTTGGTAAAGGTTTGCCTGCACCATTTTGACTAGCATTTT…	3	GTGAGATATTAACGGTGTCATTGTCTTTGACAATTGTGTGAATGTGTCAGTTATCAATATTTAATCGTACATGAAGTTAAAAATGTCATATTGTCATCATAACAAAATCATTTCATTCAAGTGTAAGTGAATAATGACAAATCATCATTACAATCATTAATATTTTGCAGGCTCAGGATTCTTTAGTAAGTACCAAAATCAAGGCAGAGTCATTATTGGTATTAGTCATATACAACCTTTACAAGAGGTGAAAGAGTTTATAAGTCAAAGAAATTTTTTTTTATTTTTTAACGTGTAGACTAAAAACGAGCTTTTTCAAAACCAAATTTTTACTTTGTGTTGAGGTGTAGTAGTATCAGATTTTAACCAAATTCGTGTGGGCAATTCTATTTAACTAAC…	3	GTAATACCTACTTTCACCCATTTAAAGAATTTCATAGTTTTAGAAAGGAAAAATGTGTTACGTCCTTATAGTTTCATATAAACAGAAAAATGGTTTCTCATGCATGAATTAAAATATTTAATACCTACACGTACGCGTCTTAATTCAATTAAAATGAGCACTGATATCGCCAACGAAGGTATTAAAAAAAATGGAAAAAAAGAATAAAAAGTTTACTACATATCGAAAATAGTAAACCACAGACAAAATACAATAATTGAAAATTTTATTCTAATACGAACAAGAAAATTATACAAAAAAAATGAACATAGGTAATTACTTTTTTTTTCATTAACGTATTTTAATGTTTGCAGGAGCAAGATTCAGTTGTGAGTATTTTTTTTCTAGCGTACGTTTGCA…	3	GTGAGTTTTATTATTATTATTATTATTATTATTATTATTATTATTATTATTATTATTAATAATCTATATAAATAAATCATATTTTCATATTATTAATTATAATTTTAGAAATTAATATTTTTTCCCCGCTAGAATGAATTAGTTATTATTATTTTATTTATTTATTAAAAAAAAAAAATACAATATTAATAGCTAATTAATAAATGTTAAGGTATATATGATAATAATAATAATTAAGTGTGGATTTTTTTTTTTTTTTTTTGTTTAAAAAAATTTTGTTTCTTTCAGAATGGCGAAAGAGTTGTAAGTAATAAATAATTATTGTACGTCTTTTATTTTTTATTTTTTGTTATTATTATTTGCTTATGTATGTAAAAGTAGATTATTTGTAATAATAAT…	3	GTAAGTTCACCTAAATAGAAAGTATTACCTTATGTTAAATTATTATTTTAATCTCATCACCAATTCATTACCTATAACTCGACCAAGCCAGTCGTAGACCTGTACTGATGGCAGCACTTGTAGCATTCCACTGCCTTCTATTTTATTATTATTATTATTATTACATCATCAATAAATCTCCTTTGCATTTGTCGGATATTATTTTATAACGAGCTTCATATTGATTTAAAAACACCGGAATTTAGATAACCTATGGGGTTAATAATATTTTATTTTATGTATCATCATAATCAGTATAAAGTAATTCTGTATTCAACATTTAAGAAGTCATTAAAATTTTCTAAAAATAGTGCAATAAATAATTCCTTTAGGACGTTTTTGTTAATAAATAATTAGGTA…	3	GTGAGTACCACCTCTACTGCTATCTGGCTGCGTCAAACGTGTGCATCCCTTCTCTGCCGCTGCACACTGATGCGGTATTTTATTACGTAAAATAACAGCCAAGACCACTAATTATCTTTTATTTCAGCAGATTATAGGTAAGTGCCATCATCTTGTCTGTCACTTGCACACGCCACATCACCGAGGAAAGCATGTAAAACTGTACTAGTTCCACAACATGCCTCATTTTGACAGAATATATATCAACTGCGATTGGCCCTCTTCCTAGCCCCCACCCCCTCTATCATCCCGCTCCCAGTCTCGTTAACTTCCCACTCTCTGCCAGTCTCCTCCTGTCCCCCTCTCTGTTGATCTCCTACCTCTCCAGTATGAGAAAAACTATATGTATCTGCCAAATTT…	5839	3	GTAAGTGAAACTTTCTTAGATCCTAGAACAGCAATGTATGTTCTGAATAATATGTAAGTTCCTTTACGATATTAACACGGAACACCTTTCCTTGTAAAACGTATCACGAATTAATAATTCACTCTCTCTGTCTGTTTTGTTGAGAATAAATAAAAAAAACCAATCGAATTAAATTGTAACTATTAAAGAGATTTTAATATGCAAATCCTGTGTTTTTATAAAAAAGAATCTGTTCACACTGTGTCTTTTAACATTTTATGTAATTAATTGAGGAGTTTACACACATATATATGTATTTTGGAAAACGTTTTGTTTAAATTTTTTCAGGGCAAAGAGAATTTAGTAAGTATTTGTGAGTAATTGCATGCTACATAAATTTTAAAAAAAAAAAGGTTTAAT…	3	GTACGTATAAAAATATTAATTTATACGAATTTTGTTACTGTAATATGTTGTACTTGTAAAATTAACTTTCCCATCCTTATAATTTTCAAATTATAACTGTCATTTCAAAAATAATATCCTTAATTTTTGTAACATGTAGTATTGTAACACGTCTGTTAAATAAAAGGCATGGACAATGTTACATGTTACATAAATATATGTTACAACTTCTTCAACAAAGATTTTTATTAGCAAATCTTTTTTTGTTTAATTATATCTTTTAATGTTATTTCCTGTGCTTAACATATTTTATTGTGAATAATATCCCTTTTACGTATTGTTGTTGTGTTAAATTTTACAGGGAAAAGAAAATTTAGTAGTGAGTATGGCCGGTATTTGGTAAATGCATGAAATGTTTGA…	3
4	GTAAGTATTATATGCATGGTAAACTTTATGTCAATGGCATTTATTATTTTGTTTTTTGTCGTAG	4	GTAAGTTTATCACTCGAAATGACTTAAGTCACTATACTAAAGTACCCTTTCAATCCCCTGACAG	4	GTAAATGAACACAATCTACAGTTAAAGAATTGCGTGCTTTATGAATTTACATTTCAG	4	GTAAGTGTTTTAGTACGACCTAGGCAAGAGTCCTTGCTGATACTATTTTGCGCTGCTGTCCTAATAG	4	GTATGTGGATGTCACCGTTTGACCACAAAATTAATAATGTATTATTCATAATTTTTTTTTATATGATCCACAG	4	GTAAGCTAAGCTCGTCGGGATTACGTGTAAGTCAAGCCATGTGCTTTATTAAATTTCTCATTTCTCTGACGTTTGGGCGGTGAGTGCAG	4	GTAAGTCATCGAACGTCCACGTTTTTACATGCTTAAATAATGCTTGCACTTCCCCGCAG	4	GTAAACAATTGCATCTCTTTTCGCACGTAATTGATAAACGCATCATCGTTTGATCGTCATTTTCACAAGAACTGACTGTTTCGTTTACAG	4	GTAAATATATATATATATATACGTATACATTTTCACAGATATTCGGGGAATAAACGACTCGTTATCGTTATCTCATTTACAG	4	GTAGGTTCAGGATCGAGTGGCTTTGTGTTTGATTAAAATTGAAATTAAAGTTGAAAATTGAAAATTTCAG	4	GTAAATTGATCCTCTTTGTAATTTTACGCGATTACGCGGCGTTAATTCATACGTTTCATGGTTGCATAAATTTATGATCATGCACCGTAG	4	GTACGTAACTGTCGTAGTTAAATAAGTTGGAAAAGATTTTAACGTTAATTAATTAATAACAAACGTACGGTTTGATTTCTACAATAATTCTCACGTTTCGAAAGAACTATCTACGATGTTTCTTAATTTTAAAAATACATTTTTCTGCAG	4	GTAAGAGTCTCTTTGGCTAGAGAATGGCTTTAGAGGCTGATTCTATTTTGTGACTATTGTTTTAG	4	GTAAATTGTTTGCACATATTTTAGCAAAGTTTTACGCAAAAGTGAATTTTCAG	4	GTATGTGAAAATATGACAATTGTTTCGAAAACTACTTTAAATTTTTTCGTAG	4	GTTTGATTATAAATAAATAATTGTCTTTTAAACAAGTTAAAAATTAGAAAACTTAATACAAAATATTTTCAG	3	GTAAGTTGATACTTACTTTCAAATGATGTTTATTTAAATAAGCACAATTATTTTTTGGAGAATGTAAATTTAAAAGCTTTAGTTAAAAATAATAGTATTTTTTTTTTTAAAAACAGCTTCTGGGTTTTGTCTGTTGATAGTGACGACTGGAAAAGGCTTATTTAGTCCATTTTCTTAAACTAGAGACCTACCATACAATTCTAACTGTTCATAATATAGTTATGGCTAAAAGAGTTTAATGATAATTTAAAAAAAAAAGGTCATACAAAGTAGCAGTAATTCTGAGTTATTTACAACGAGTCAACTTTTTTTCAACAATTATAAAACATTCTTATATGCTCTTAAAAATATCCATAAATACATGGATGTCCAAATGTCCAAAAGAGACAGAATACTGAG…	4	GTACGTTCAACTCAGATGTATAATTTTAATTTATACTTAAGCATGTAAAGTTTGTTAAATATGATTAAAAAGAAAACTTACAATCCACATTCTTGACCCTTCTATTTTTTTACCTACATAAAATCTCAATTTAAAACAAAAAGTTAATGGTTAATTATTACTAAATTATAATGTTTTGCAGGGTCAGAGTGCTATAGTAAGTGCAAATGTATGGCAATGAATTATATTCAAATAAAGGTGAAATTGAAAATTAAATATTTATTTAATAGTTCACGTTGAATTGTTACTAAATTAATTTGTCAGTTTTCTTCTTAAAAATACTTTAAGGTTATTTCTGTATAATGTAGAACTAAATTATAAGAGACTTGGTCCACTTTTCGTTGGTTTGTGTAGAACGCT…	4	GTATGTAATGTACATTTGATTCGCTTAGAGATGACAGAACATGGTATACTTCAAGATAAAACTGAGCCAACAGACAGATGATTATTTTATAATAAAATTTGAAAAATTCAAGCTCTCACCTAAAATATTTACTATACAAAGATGTAAAATTTCGGCTACTTAGATAAATATGGGTAACCTAAAAGTCGGAAATTAACTTTCAGAACGCGGAAAAATGTTTAGAAAATCATTTTCTTGGGATTGTTACAGGGACCTAAAAAAATTTTGATTCCTCAAGCAACTTGAAACACATCACTTTTTTCAACGGATCTAAATTAATTTAGAAATTTTCAAAAATTTTGAAAAATCAATTTTTTTAAAGTGTAAAGAATTAGAAATTAAAGGGAAAAAAATGATGCT…	4	GTAAGAAATAATAAAATAAATATGTACATAATTTTTTAATGATCTTATTAATTTTTACCATAAAAAAAAACATGGATATATTTTTAG	4	GTAAGAATTTCTTTACCCTATAATTTTTCATGCCTTCTTAGGCCTACTGATTACTATTATGTAAATATAAAATATCAGGAAATTTAATTTAATCTTGCCTACAGTTAGGCTTGCCCAAATTACACAGAATAATTGCTGTATGACATGTTTAACATATGTTGATGTTGTTTGTTATTTTTTAAATTATTCAATTTAAATGTGTATTTTGCATGACATGTACTCTGTATATATTAGTAAGTGATATAAAAGGGTACAGTATTCTATGAAATTAATAATATATTCCATGAGCGACTCGTGATGACGTTTTATGGTATACAAACCCTGTGTATCTGCAACTCTTGGACTTATGTTCGATGCTTATTGCCTGTATACAGTTATCTCATCCCCTAATACGTCAGC…	4	GTAAGTTCACTAACGCTTAAACGAAGTAATTTATTATAGTTATATTCTATTTGTAAGAGCACTTCTCGACTCACCTTGTGTATGAATTGGAGACCCATTCTACGAATTACTGGGAAATAGTATAGTACAATTGTGAACATCTATATCTCAGCGTTAATAATAATATGTAGATAGAGGACAACTCACCGTAAAGGCGAACGTTGAGCCGCCGACAGACACAAATAAAAGACACACAATTCTAAATTTTCATTACTGGTTGGAACTTTCTTATAAACAAATGTGACTCCCTTAAGCTCCATTACTCAAAGACGTTACAGAATTTATTATTTTGAAGCGCCAGAGAATAATTATTAATACAATGTTTTGGTAAGGAACGAGCACTGATCTAGAGACCACTGG…	3267	4	GTAAATATATCAATTACTGTCTTAGATACTCTCTTAGATACTGTCTTAGATGTCATAGATAGTCTTTACTGGTGGTAGGACATCTTATGAGTCCGCGCGGGTAGGTACCACCACCCTGCCTATTTCTGCCGTGAAGCAGTAATGCGTTTCAGTTCGAAGGGCGGGGCAGCCGTTGTAACTATACTGAGACCTTTAAACCTAAATCTATCTATCCACCTATATCTAAAGATGGTGGCGGCATTTACGTTGTAGATGTCTATACACTCCAGTAATGACTTAACACCAGGTGGGCTGTGATTTCGTCCACAAATCTATGTAATAAAAAAAACAGCAAAGTCTCTTCTCCCACATATAGTATATGCACAAAAGAACAATGAATATGAGTTCTCACTTTTCAAA…	4	GTTAGTGTTTAAAGATTTAATACGGAGTATAAAAGAACGCGTGCATGTCCCGCGCCGTACGCCCCGTACGCACGGATTACACTGCGTTCGGTGCGTCCGACGTGGCCCAATGGATGCATAATTGTTGTCTCCTTAGGCTACCCTAAGGAGACAACAATTATGTGTGAAAAATGTACACTAAAAAACTGCTAAATTAATGATTAGCCTGAGTGTGTCAGCCAAATTGGGATTCTAGTTCTTAATAATTGTTCTTTCTAACAG	4
5	GTAATTATTCGATTGATGAATTAAAAGATTCAAGTTGGCACTGAAAAGGTGCACAACGAATAGTGTAGACTTGACGACTCGAACAAGATTTGAATATTTTCAATTGATTTATCATAGATTTTTTATTCAAATTGTAAATTCGTATTCACTTGACATTTTAATTTTATTTTTAAATCTAACTTATAG	5	GTAGGTGACTTGGAAGTCCTTTACGAGTGATTTTCTTATCGTATTCACACTCATTTCAG	5	GTACGGAAAATTTTGTGTATGAACTTCATTTTTCTTACGAATTTCCATGTTCCAG	5	GTAAGTAATATGAGCTTTAGTGTAAACTAAAGCACTAACATCACTTCTTTCCCCAACACACAG	5	GTAATTACAATAACAAAGTCACACTAGCTATAACTCCAGTGACCATTATTTACAAGGATATATTTGGCTCGAAACTATAACTTAAAGTTTAATCTCAAAAGAAATTGTATTATGGTCTTTTTACCTAGGAACTTTTAAATTTTTTATTTAACTAGTTTGATAGCTAGCTTTAGGACGGTATTAGAGCTTTAGGGCATAGAAGAATTAAAGGTAGAATTAACCAATTTTGTAGGGTTATTAAATTCAAGTTAGGTTTTGGTTAGGTTTTGGATCCTTATTTAACCAAAAGACATATCGGACTGCCCAATGTACATAATTTAATCCCATTATTTTTTGGCACAG	5	GTAAGTACAAAGAAGATATAGTCACAGTGACATTTGCAATATCGACAAATAAGTTGCGACAAAAATGTGAAAATTCAAATGTATTGTTTTTTTTTTTCATTAATTTTTAAAAAGTAAGACATCCACAAAACGTCGGCGTAACAGCAATCTGATGAGAATGAACAATTGCCGGTATTTTGTATTTATTACAATACCAAAAGTAAGTTCGGCCGGGCCGAACTTTGAATATCCTCCACCAGTTGGACCGAATTTGGCAATTCTCAAAAACAATAAAATCCTGTTAAAATCTTAAAAATACCGAATGTAGCTATTATATTAGGGTCTATTCCGCGACATGAACCTGCGTAAGTAACATTTGTCATAAGCCATTACAATATTCAAATGCGAAACTTAAAAAAA…	5	GTTTGACGATGAGATACAATTTAATTAGAACTAATACCCGAATGGATATGATCATCTCACGTGTTCGATGAATGTGTTAG	5	GTTAGCCGAAGGAACGCGATCGAATTAATATCAACTAATATCAATTCCTGTCGTGTTTACGTGTACGTAATACGATTGATGATTTAG	5	GTTAGCCGATGGAACGCGATCGAATTTAATAATATGAACCGATATCAATTCCTGTCGTGCTTCCATAATACGCATACATCTGATACAATTGATTTAG	5	GTAGCCCCTCAGACTTGTACACCCATGTGTATAATGCAGAGTGAAAACATTTCTTTTATCAATCATCCGATTATCTGTCCCCAG	5	GTACACGGAGCGTACATACTCTTACTACCCCACTTAACTTCCCCAACGAAATCCTACTTTGCAACAATCAAACACGTTCCGCAAAATTCACTGCCAACAAAGGAGAGAGAGAATCTCTTTCCCGATTAATTCTCTCTTTATTTCCCCTAACGAATTCTCTCTCGTCGTACCGTTTTCTTCCGGCTGTTGTTCCCTTCCACTCCTCAGCACAACGCACTTCTCCGTGGGAGCAACTGCTTCATCAATGCAATCACCTTCGACTGAGATTGAATCGAAGCTAAAGTCCAAGGTGGCGTTGCATTGCGTTGCATTGCTGACGAACCTTTCACGAGTTTTCCGAGAAGCACGATCGCAAAGAGACACGCTTATTCGCGCGAAGCTCTCAGAAATTTATTCTCC…	5	GTACTATTTACTGTAATTATCAATGATTGCGTTAAATAATACTCTTTGTAG	5	GTATGTGAATATGTATATTTCAACTCACTTGGGAAGTTTTAGTTTAATGCTTTTGAAGAAAATGTTGGTGTTCTAAGGTTATAAATAAGAGAAGATTCTTATCACCAACAGCAGTTAAAAATATCTTTGCTCGGTAACTTCAGTATCGGCATATTTCTTTGGAAAACTTGGTTTTTGCACAGTTAAAACTTAGCAGTTCAATATGAAATAGAATCGATATCAACTGCAATTTTTTGATAAAATGTTCACTAGGTTCAATTCTTTTTATTAAATACGAATTAATATGTTAACTTTATTATTGCAG	5	GTAATTTTTCTGTGAGAATTATTTTGACGTTCTTAGGCTAATGGATTGTAAAAGGATTTGATGATTATAGAACTTCTTTAGATGGTTTAAATAAAAATTGAAACATTTATACTACGAAAAATACTACCAAATATTTTAAATATATTTTTCACCAAAAATATATAAAAATTTAAAATTCTATTTATACAAGCTGTCTCAGCTAAGACTTTCGAGCCTTATACCTCAGATATTTGTCAACGAATTTTTATGAAATTTAAAATGTAGATATTTTAGAAGATACAGATTAAAATCCTGTTATTGCAACAACTCAAGTCTTAAAAACGTAATTTTAACATGCCTTTTTAAAATGTTAAGCCTTTTAAGATTTATATTAAAAAATTGATCATCAGTGAAAAATGC…	5	GTAATGGAACTAGTATACAGGGTGATACTCATAATTTTACATAACATTTTCTTCCTTATTTTAG	5	GTATGTAAAAATATCTTGTGCTGTGAAATGAAATGAAATAAAATAATGTTTTTAATCTATAATGTAG	4	GGTAATCATAAATTTGATAAATTTTAAGTTTTTTTTTATAAAAATATAATTTACATAAGAAAGATGGTGATGAAATAGTTGTTTTACTTATTATTATAAAGGAATGCATTTTCAAAACCAAATAAATCATGTTTACAG	5	GTATTATTAATAATCAATAATAATAATTTATTTGTAAATAACTTCTTAAGTGTTGTGAGCGTACAAGTAACATTCTTAAATAATTAATCGATAATAAGAATTACAAAGAAAGGATCAGCATTTCACCATTTTCAGTGCTGGGCTTGTTGAAGATGTAGAAAGTTTAAAATAAATCACAACTCTCTAAGCAAGAAGCAGACACAAAAAGAGTCACAAACTCATAATCTAGCTTACACATGTCTAAGATGTATAAGTAACTTCATAGTCATTATCGCATAAAGAATATAATAATAAAAACGATCATTGAAGATGGCAAAATTCATCTGACAGACCAAACCATTGAGATTAGGAAAACTAGCATGATCAGAGATTGCCAAATGACATATGGTTTACAAGTAG…	5	GTATAAATAATGTGCAACTTTAAAATACTCATTAATCACAGTTTAATTCACTCTAACCAAAATTACTAAAAAAAAATGTTCCACTAACACAACAG	5	GTAAATTTTTTTAGCAATTGTTCTCAACGTCAAAATATTCATTTTGTTCAGTATTGATGACTACATAAGATTTTGTTTTTAG	5	GTTAGATTATTTTATTTATAATTAAGTAATAATTTTATAAAATTTAATAGTAGGTCTAAGCCAAAGCTAATGAAACTGTTCCACTTTCAGTGATGAATAAAATTATACATTTGTCAATTTTAAAAATTGTAAGAATCAAACCAATAGAGAGAAGACTATTATTACTCTTAATAAATTTAAAGAACAAACTAATATGGTGTTTTTTTATTATTTTTTTAAAATTACATTACTTTATAAATGTATATTGAATATTTTATGAAAATAGTTTTTTTTTTTTTTTTTTTTTTGTCTATCATTACTAATTAACATTCTCTTTCCATTGCAG	5	GTAAATTATACAATTAATTAATACAGAATTCAAAGATGTTATTTACAAGGTACACTGCCTGACTTGTTGGTAATTTACTATTGTGTAGCTTAAACTACATTGCTGGGATAAAATTATTTATTTCTTGCAG	130	5	GTTATTATTGAAAGAGCCAAGATTGCTAAACTATTTAAGAACGAAAATGCTTTTCGAATTTTCAGTTATAGATAGAACCAGACATCATTTAATAGCGAACAGATTTCAAAGAAATCACAACTGATATTCCTTGAGGCATTTTATAGAAAAACTTGATTGAAATAAGAATGAAATAAGTACTTGACAAATGTTCATTTTGATGGACTTCCACGGTAAAGGAATAACATCGGGTAATAAAATTAATAAATTCATAATTTGTGTAATTACTGGTGGTAGGACTTCTTGAGTCCGCACGGGTAGGTACCACCGCCTTACCTATTTCTGCCGTGAAGCATTAATGCGTTTCGGTTTGAAGGGTGGGACAGCCGTTGTAACTTTATAGAGACCTGAGAACTTATA…	5	GTATGTCACAACTGCATTGCATTTGTTATAATAGATGATGGGTGCACTTAAATAAAAACGATGATTGTATTTTTGAATGTATTTTCAG	5
6	GTAAATATCAGTAATCAGTCTTGCTTTTATGATTAACTTTTCTTGACTTCATTTGATTTCGTTTTCAAG	6	GTAAGGTCATTCAAAATATGACCCTAAGATGTTCAATAAAATCTATAACTAATTTTCAG	6	GTAAGCAAACTTCATTCACTATTCAAGTGCACTGTTAAATGCAACAATTTTAG	6	GTAAGACCTGGTAAAAAGTTAACGATCGCATCGCTTCTAACCACTATCTATCTGTCCATCCACAG	6	GTAAAACTATATTAACCGAAAACTAAATGCTCTAATTTGTTTATCGTATTTTTCTATTGCAATCAAAAAG	6	GTATGAATGCCGCCGCTGGCGATCCATGGTCGCCTATTTCAGCAACACACTTACAAAACCCCCATTTCTACCACAG	6	GTAAGCAGGATCGATAAAAATAATAACGATAAAATACCTTGCGTAATCGATTCTCTTCCAG	6	GTAAGCAACACAAACAGAAAACAATAATATTTTCCAGTAATATTCCCAATAGCTCCATTCACAATGATATTTATTAAGCATCGCATTGAAATAAACAAATATTTTGTTGTCTCATCGTCAGTTCATTAAAATACGCACTACCTTGAAAATTAATCTCGTCCACATTTATCTAG	6	GTATTCCAACCAAAAATTTGTACAAAATTTCAAGATATTTCCCTTTTGAATTCTTCGAAATAATATCCATTCCCATCTTTTTTTTTTTTTTTTTCCTAG	6	GTAATTGTCTATCTTCAAATTGGCCGAATTTGTCATACTCTTCAATTCAATGTTCTGCGCGCATTTGCAG	6	GTAAGTACGTTTGACACGTGAGCAAGAATAATGACTCGAGGACGATCGAGCCAGTAGAGAAATCTGGGAATCTTCTCCTCGCTCCAG	6	GTAGGTACCGACGACTAGACTTTAATCACGACAATACTGACGGTTTGTTTACTTAG	6	GTAAGCCCCATCAAATAGCAGCCAAATTGAATTTGGACTGTGAATATTTCCGCAGTCACTGATCCGATTTGAATATTTTTATCGAATTACGGCTCTATTTTTGGACAAAATTTTACTTGTAAAATAATATATTGTACTGCCAATCGTATTTTCTGAATAATTTGGATCTTTAATCGTCTGTTTAGAGACATTAACTTTTTATGTACGTGCTTGCACTCTTTGATTTGGGAAGAAAATTTCTGGAGAAAAGACTGTGCAAACAAGAAAACATTTTTCACTTATGTTACAACGCAACTTTTGTACCACAATGGACCAAAAACTTGGACTAAGTTTAAGCCCTAAGTCCAGTATAAAACATATAATAAAACTAGTGCCTGTTTCCAG	6	GTGAGGTCTTTTTTTTTCGTTATCACAAAATATTTTTCGTATCACCTTCTAG	6	GTAAGGACCTGCACTTAAACAAACCGAAAAGTGTAACATCAGTTCAAATTATTTCAG	6	GTGAGTACCTATCAAAAACGTATTAAAAATAATGTTGAATGTGTGTACCTATTTGTAGAGTATTTAAGAAATTAAAAATGTAGGTGTACCTATTTAATTTAAAGTATTAAAAAATGTTACCCTTAAAAGTTAAATTGCTTTTTAAATAATTATAATTAAATATTTTAACTCCGATAAACTATTTCAAAATGTGTCAACTATTGCAGGGAAATTTGTCATGAGTTATGCCTTCTATTATCGGTGTACATTAATCGATTATTGTATCTAATAACATACATATATTATCTATCATATATGTATATACAGAGTGAGCCCAATAGAGATGTTGAGTGTATTATTTCTAGACACCAGTGTTGTACTGATTATCATTGGCGCACTGGGGTAATCATATTTGGTGCC…	5	GTATGATTTATGTGTATCTGACATATGCTTTGTTACATATAATCAAGGACCATACTTAATATGTGTATTTTATTAATTTACTTGAATAAATTGTCATTGATTCCTATGACTACATATGTATATTATCTTGCTACCCGCCTCGGGCCTCGGTAGTTGTGATATTAGAGGCGAGGACCTCACTGTTTTTGCTACTTTCAAAGAGTGTACTTAAAAATTATATAACTCAATTGCTTGACTCATTCATTTATGCGAAATAAGCACCCATTACCACTTATTTGCCAGTAAGAAACAAAAAATCTGTTTAACTCATCACAGTGAAAATTGGGATTCTCTCTTTAGAGATAACACTGCCCATCACCGGAAAGTGAGGTTTGAGAAGCTCCTAGAGAAAATCTGAGA…	6	GTAATTATTTATTAATTACTTATTTAAGATTAATTTATCAATATATCAATCACTTCTCATAATTTGTACAAATATTTCAG	6	GTGAGTAACATTTTACTTGATAAATTTTCCAATACCGATCGTAAAACTAAAATAGAAATAATTTTCACTCACTAATCGATCAATATTTATGTTAG	6	GTAATATAACTTATCATTTTTAAAATTATTTAACTTATTGGATTGATAATTACTATTCCCGTAATTTTTTTTCAG	6	GTAAGTGTCAGTAGAAGACGGTATTGATTTTCAGTTAGCGGATTTCAAGGGTTTAATTTACAAAATTCTTATTCGATATGATATAATTCACTGAACATTATGTTCCAAATTTTAACATTGAACATTTGTACCATTCCTTACTGCCACATGTTCAATTCCTCAAAAAAGCTAACATGCCATTATTACATGTTCCTTAAGGAGCGAGTAAGAGTGATTGAGTAAGAGTGAATGAGTAAGAGTGAGCGAGTAAGAGTGAGCGAGTGAGAGTGAGTGAGTGAGAGAAATGCCTGTTATCTACATCACTATACATTAAGTTAATTTTAATATTCAGTATGTGATACCTACTATAGGCCAATTTCCTATAACTTTAAAACATAATGACACCAAAAACTTTTTCTA…	6	GTAAGTACACTGCTTCATTAATGCAGAATGTGCATATCTTTCAAAGTAATTATCAGAGCTTTTTGTTGTTGTCTTCAGTCCACATGTGGTTTGATGCTGCTCTCAGTGCAAAAATGTATCATGTGCAAGGCTCTAAATATGTATGGCAACCTATACCTGCTTAAACCTATTGCCTGTATTCATTCCTAGGTATCCCACTACAGTTTTAAACAAAGTGACAGTTTTTTCAAGCCTTGGGATGTACGTATTGTATTAATCATTTCCTTCTTTCAATCAGATGTATTTAAATTTCTTTTGTCTGCAGTTAATTTCAGTACCTTGTAATTAGTTGTTTGTTCAATTCAGCTTATTTAAACTTGATTAATTACACACTTCAAAACTATATTAAATATAGAACAA…	1286	6	GTAAGCGGGGCGGCCATTTTATTTGTTTGCCTGCGAAATTTATTGGTTTTAGTTAATTAAGACGGAACAAGGGCAAGAGAATATTGCGTGAGCTTATTAGAGAAATTTGGTAATGAATAAATATTGTTTTGAATATTTTAATGCCAAATACATATATGAAATATATACAGTTTAGTGTCTCATCACCTAACAGATGGCAAGTTTTGAGATTTTTTCTTTTAATTAAATTCAAACTAGCTACTCACTAATCGAAAGCAAGAAACTTATAAGTTCAATGTAAAACTCTTGTGATCTTAATAAACTAACTTTTCTAGAGTTAGCTAGTGATGTGTCCAAAACAGTATTTAGGTTTGTCTGAAATTTGAGTTGCGTAATTATTTGCACAAACTACTATCTGTA…	6	GTAAGGTCTTTTTTTTGTTTTGTTTAATCCGTTTATGCACTTCGCCGTCCGTGCTGTGGGGCAGCAGGGACGGTTGCGTTTGGGACTCCCGACCTTGGGATGTAATCCGGACTATACCCACGAAACCCCGCGGTTTTCTCCTTCCCCCGACCCGTCGCGCGTGATCCACTCGTGTAGGGCCTCCGCCGTACCTCGCACGCCGGCGGCCCCTCACTGGGGCCTTGCGGAGCTACCGCGTTTTGTTGGCGCGTTCGCGTTCCCGCAGGGCCTCTCTTTTGGCCGCCATCACCTCGCGTGTAAACGAGGCGACGGCGGCCCAACTCTGTTCGCTGCCGACCATCGAACGTATTTCGGCCGGCAGCGATTTATCCCACTCCGGTTGCGCCAGTGAGCGTGGCG…	6
7	GTAAGTCTAATTGAAGAGCAATCAATTGATTAACAATTTGAGTTGACCTTTGTGGACCAGAATATTTCATTTGCTCATTATGTATAAAGATTGATTATATTTTGATATTATTTTGTAG	7	GTAAGTTGGCTTACTCTTAAGGAAATTAACTATACTGACCTTCTTACCTCTATAG	7	GTAGGACATGCACTTTCACTAGTTTGCACATCTTTTTACTTGCTAATTTCTTTCCAG	7	GTAAGAGAAAACTGGCATGGACGTGATTGAAACACTCTTTTATCACATATTTTTCCTTTTTTCCTCCAG	7	GTAAGTATATCGACTTATATATACACTAGTAATTTAAATTTTAGTAAACTTCAAACTCATAACATAAAATCTAATTTCATTCATACATATATATATATATAAAGCAATTCAATTCAGCTTTGTAAAAATTTCAATTATCTTCAGTTTTATAACGAGAAATATACTCGTATATGGCTGCAAAGCTTCATATCATAACTTCTTCTTGCGAAAATATTTTTAATTTTTATACTATTTTGTAACCGCGAATTGCGTTCCGTTTACAAAATTGTATGCTTTTCTAAGTGGTAATGGCAAACGTACTTCAATGTTTTCATTCAAAAGCAGCTTCTTTCTGCTTCGCCTGTTACTCAACTTTTTCTGAAAGGTTTTCGCAATAGGTTACGTAAAATCATTAAACGG…	7	GTAAGTCTCCACGACTGCGCATGTCGAATCAAGATTTAAAAACTATTAATCCATGTCTTTCAAATGACTTCTAG	7	GTAAATTTCGTATTTTAATCTTCCCAAAATCTAGCTAACTTTTCGATGATACACCGCGTGGTTGTTTTCATTGCTCATCGAGATAATCGTTCTTACCGATAATTCGATTATGGGCTAGAGTAACTCGACAGGGCTTCAGGCATTTAATACGCTACTTACAG	7	GTAAGTGTTAAAAATTCAACCCCTTCCTCTATCCCTTTAGACTAAAAAAACCGTATGCACCAAAATAACTATTTTTATGCAAGTTCATATTTTTGTAAACAGAACTAAACAAAAGATGTAGCTTGAACGGAAATTTGTTTCATCCACTGAGCATCATAACGAATACTATATTTCGAACGTTTTATATATTTTTGCATATAGTATGCATTCTAATTTGCATCTTTAAATATCTCACAATGTACAATCCGATTACGCTTCACACTATCATATTGTCGCATTCATTGTTGGAAGGAAAATTCTTCTCGAGAAAATTAATTACAACTTGTTATTTATTTATTTTCGAAATCGTCGCGTTGATTCCACTAGAGATAATCGTTTCTATGGATAATTCGATTAGCG…	7	GTAAATATTTGAAACAGAGAATCCGATCCGTTCGTTTTAAAGTTGGGAGGAAAGCTTTTTTTTTTTTCCTGAATCAGACTTCAGTTTCCATTCGACTCGTCGGGGATAATTCGATTAGCGATACGATCGAAACCACGTACGGTTTCCGACGTTTAATTCCGATATTGTTTACACACAG	7	GTAATTGTTACATGTTTTCATTATCTACATACTACTACTAAAAAATGCGCCGTCCATCACAAGTGGGCAGAAAGTCTCGACGAGTTGTTCATGTATACTGAATGCTCGACCAACAAAGCTTCGTGCTAAATCAATCATTTCTTGCGGGAATGTTGCAG	7	GTAAGCTCCGATTACGTCCGTCGTAGCTCCATTAGCACGTACGCCGATTAGTCCTTACGCCATTGTGTGTTCGGGAATCAGGATGAAGCGACGACCTGTTTAAGAGGATCCTCTTAATTTTTATTGTCATCTTACAG	7	GTAATTAAATTTAAAGAGTTTTATAAATAAAATATTCACCGCATCTTTCGTAG	7	GTAAGACCAGTTTGCATTACGAATTTAATCGTCCAAGAAATAAAATAATGGTAGTTGCTTTGATTTCCACTTACACTCCAATGTAAGCATGCCTAAACAACAACAAATCCTTCAGTGCAATAATAAAAAAATAATGCGCTCCGCATTGTTTTTAG	7	GCATGTCACACATGTGTTATTAATTATTCGCTCTAAATGTACTTTTTTAG	7	GTAACATATTTTTTTATAAAATAGTATTTTTTTTAATCCGCATCTTGCAG	7	GTAAACTATATGTACTATAATTAAGAGTATGGTAGTAATTAATGTATTTTTACTTTAACAAAATACTTAAGCTTTTAAGTGTTTAATATTATTTGTAAATACGCGATTGTATTACAG	6	GTAAAACTTTTTAAATATTATTAATGTTTACTATCGATATTATTTCAATCCAATTAGTTTTTACCTTCATGGTAGATAAAATCCATAAAAATACTGTATCACAACATATTATGTCGAAATCAAATTGGCTTGTCAGAATAAGCCTGGTATGATAAATAAAATCTTTAATATTGTCTAACGGATCAAATCTTGAATTTATCAATGTATTACGCAGTTAACAGGATTGAATCGGTGGTATCAAAAAATCAATACTACAAAAATCTGCGTTGAACATCTTCGCTACCAAATTTGCTGCACCTGTGTGTTTAACACACATCTGCTCACAGGGAAGAAGGTTAGAGGTAACATCATATGCGGAAATTGAAGTGTTAATTTTGAAGCTAAGTGAAATGTTATAAC…	7	GTATGTCAAATGCTCATAATACGAGTTTGTGAAAAAAATATTGAAATATTAAAATTTCAG	7	GTGAGTAATTCTCGTTTTTACGGCGATTCGTTTATGCAACCAAATTAACATCATTTCTGTTTTCAAAAG	7	GTCAGTGGTTTTTTTCCATTGAAAATTTTTGTTACGAATTATTTTTTTATTTTTTACTTTTATTTTGAATAATCATTTGACAG	7	GTAAGCAAAAAAAGAAAAATAATCTAATATATAAAAGCCTTATGAAAGTTGGGGGTCTTCCTATCTCCTCCTAGACGCTTCAACCAATTTCCACGAAACTTACACAATACATTCAACAGATAACCAGCTATCCTGGTGCAAAAAATCAGGATCCTAACTTTTACCGTTTTCGAAATATTTAACTTTTCTCAGTAAAATTAAAAAAATAAAAATAGCACCGCCTGCTATTGCTCAGGCGGCAACTTCTTCACCTTCTGTGTTACACGGGTGGTCTATACCGCTCCTTGCAGGCGTTTGCTGTTACTCATTCGAATACATTGATTAAAATTTTAACTGTAATTCAGAATTGATTAAATGAATCTAGAGAAACAGACTTTTTACTGGAAGTCTGTCCTCGGG…	7	GTATGTCTAAAGATATCTGTTCCTTTTATGGCCATTTGTTATTTTTGAATCTTTTTTCCCTGTAAATTTTAGATACTAATAAAATTTCAGGTAAAAAGTTATTAACAGATACATAACACACACACACACTCACACACACACACACACACACACACACACAAAACATTCCCTCAGTCACTTGTGCTTTGATGTCTTTTATGTTGTGAATTGTGGTATTTCCTTCTGTGGTTATTTATGTACTATGTAAGTTACTCAACTGTACATATGTTACCATAAACAGCATATTACATTTCACAAAATGTTCTTCTTCAACAG	315	7	GTAAGTATGGATAATTGTCGGAGATTAGTTAGAATTGGGAGTTATAAAATTAATGAGGAATGTGTGATGCGCGCTAAGTACTTAATATCAGGTGGGCTGTGAGCTCGTCCACCCATAAAAAAGAAAACAAAGTAAGTTTTTTTTTTTTTTTTGCTTAGATGGATGGTCGAGCTCACAGTACACCTGGTGTTAAGTGGTTACTGGAGCCCATAGACTCGTAATTACGCAAAAATATCATTTTGCGGGCTTGATTTTTATTACACGATGTTATTCCTTCATCGTGGAAGTCAATCGTGAACATTTGTTGAGTACGTATTTCATTAGAAAAATTGGTACCCGCCTGAGATTCGAACACCGGTGCATCGCTCAACACAAATTGGGAGAATTAGAATTGGAGTT…	7	GTAAGTTAAATACTCTTGTATTTAACTTCATAATAATTTTCTATATTTATAGAAAACTAGCTTACGCACGCGACTTCGTCCGCGCGGTAAAAAAAAATAAAGTTAGCCTATGTGTTCTTACAGACTATGTTTACATGTGTGCCAAATTTCATCAAGATCCGTTGAACCGTTCCGGAAATACCTTCAAACAAATGTCAATCTATCTATCCATCCATACATCCAAACGCATTTATGTTAATAAGAAGTTTGATAATATTAGTAAGATTGAGCCTATTTTTAAATAAAATTCAGACGAAATTTTTATTTAACTCTTGAACTCATAAAAAATTTCCGTTTGAGATCTCTCACTGTTGTAACTGTCGCTATAACTATCCTAAATATTTATCTTTCCTTCTTCCT…	7
8	GTAACCGTTTTGACACCCTTTTCAAATTGTTGGTCCAATTAATAATCATAATTTCTTTATTCTTTTTTAG	8	GTGAGTATGAGGAAGGCAGGGGTCTCCATGCCGAGGGTCATCCATTCGATGTAGGCTAGGGAGGGTTGGAAGGGACTGCGGTAACGCCTAATGCCAGATCGACTCAAACCAAAACCCACAACCCCGTGATTATAGGTGACCAAAATGCACGCCGGATCCATTGAGCACTTCGGAGTGCGGTATGAGGCTGGCGATGTCATTGGTTGTTTCATCGATGTCAAGGAGCAAACGATCAGTAAGGACCTAGACGCCCTAGCAGCGTGCCTCAACGTTGATTTTATTTACTTTGATCGAACGCATTTTGTTTTAACTCAACTCTCAACTTAATCAACGATTTCGTTCTTCTTTGATTTGTTAATTTAGCGACACTCTCTCATTTATACGATCATTAACAAGCTA…	8	GTAAAACAAAGTTAATTCCGTTGAAAAACCTTTGATGAAAATGGATTTCCTTCCAG	8	GTAAGTGGCTCTAGAGTAGACATTCCGTTCCACCCAACACAGAACACACACACACTTATCCCTTATCACGATGGTTGAGGTAGTGGCCTACGCCCCTCACGCTTTATAAACCTCGTACAGGCTCGATATTTCCAATGGTTCACAGAAAGTTAAAGCCCCATCACGTTGCACACATAAAACATACCTATCTTATATACTCCAAGTCCAAGTGATTTAGGCATCGGTCAGAGGTACAGTTCCAAAAGGGAAAGCCATGCATCGTACCATTGCTAGCTGGTCTTCTTGTTACGTTACCATTTCTGATCACCTTTCTTTCCAATTGTCCAATCTTTCGTTCAATTGATGTCGCCATTCTATCGACCCGGCGCACCGTCCCACATGATGCACCTTACACCTCTG…	8	GTAAGAAATTCTGTACAATTTTCTATTACCCTTCGCTAATGAAAAATAAGGGTAATAAGTATTTATTTATAAGACGGGACTGCTGCTTAAGTGTCACGATTTATTATGAGTGAATATGACTAATGGGATTTTGGTATCGTAACGCCGTAACCAACGTAGGCACGGACATGATTTTGCGGTGTGTGCGGACAATGAGCTGCCAGCAAAATCGTGAGTGAAATACGAGAAGCGTCCAATTACAACACGACTATGCGTTAAAGTCTCACTTTCCACCTGGAAATTTATTTCTTAGAAAACAGATTATTAAATGAAAGAATCTTGAGAAATTGTAAAAAGAAACGTAACTAGAACGCAACATAACATGTGGGATATAAAGACGGATTATTTTTTGGCGAATTC…	8	GTGAGTAATTTGCAATCTTCATACGTATGTATGTGTCACGCCTGTATTGAATTTGTTTTCATTTCTCTTCCAATGAACAG	8	GTAAGCACTGGTTAATAGAAAAGTTCAAAGGTCAAATCGTGACGTACAAATTCGTTTGCTGCCCGAAG	8	GTAGATATCTATTAATAGGTATTAATAGGAAAGTTCAAAGGTCAAGTCGAACGTCGTGCCAATAATCGTAAGTTACATAATTATGTTCTGTGTTTGAAG	8	GTATTTTATTATTAGAAAAGTTCAAGGGTCAGGCCGATAATCGCCGAGTTGTATGAATTATCTTCTTTTTTTTCCCTTCTTCTTCTTTTCTCTTCCCTTCCCCTCCGTCCGTTGGAAG	8	GTGCAGGATGCGCTTTTCTTCTTCAATTTTTCTCCAGACAACGGAGATCGATGTATCATATACTCACTGATGGTTGTTTCATCCTCCTAG	8	GTTAGTATTTATTTTTAGAAAAGTTCAAGGGTCACGGTGAGATTCTTATACGGGCTCGTGTGATAATGTTTCCTAAATCTGCGATTATCTTCCCACGCAG	8	GTAACTTCTTCGTAATTGGTGCTTGCTGTATTTTTATTCTTCGTTATTTATTTTTCAATAG	8	GTGAGAAATTGCGACACATTTATGCAGGCTGTTCCATCAAAAAACTATAAGATTTTAAGACACAATTTTCATGAAGGGCCGCTATTAATGCCAATATCACAAAAAAAAATTCAAATTTATACTCCAGTTAGCCGTACTCTTCCACTCCCTTTTAGTTCCACTCCACTGCGTACTGGGACTTATTGTTTATTAAAAAAATCAAACTATCAACATTCTGTCAATTAATTTTAATCAGGAAAACTAATGAAAGTTCATTGCATACTATACATATATGTTTATGGTTACAAAAGTTCAAAGACTGTAAACTTGAGCGAAAAAGTGGAAAAATCGGCAGCGGCAAAACATGCCCTGAGTGAAGGAACAACACAAAGAGGCAAAACAAACCACTTCAATCCACAC…	8	GTGAGTTGCCAAATAAATTTAAAAAACCCAACAATTATTTAAATACAATGTGTTCAAAAATGGTTGTTCATCGAGTTGACTATGGAATTCAAATTTAATGTGCCGTTTTTTCCAAATTTTTCGGCGAAGTTTTTTCAAGGGTATGGTTTGTCTTAATCTCTGTTATATTTCTGCGATTTTTGTCGTGTATTTTTTTGAACACAATGTACAGTTACTATAAAAAATTAATTCTTCAGTTAAAGACTAAAAAGATTTTATGAGAATATTTTTCAAATTTAACAAATTATTTGTACAAAAAAATTCCTCCTAGTTTTTTGAAATTTTGAAAATGAAAAGACGTAGAAAGTTGTTATTTATTTCGCATTAATAAATAAATTATTTTTCTCGGTCTACTCTGAC…	8	GTAATTTCCAAAGATTTCAAATTGACAGAACAGGGCAGATTAAATCTTAATTTTGCAACAG	8	GTATGTATATCATAAATTTAACATTTAAGCGGAGTAATAATATTTCTAGGCTTCTAGCATTAAATTTTCCTTTTTGCTTATTTTATTAAATACCTAATTGCAAACAAAAATGCTTTTATGTTCAACAATTTATTTTTCTAAATATTATTCCAATACAAAATATGTTTATATTTATTTTTATTTAAATTTATATTTGAGAACAAGTTTTTAGTAATTAAAATAATGTATCACATAAAAACATATCCCCCATACTTTTCAACACATATTAAAAAAAAAGTTAATGTACTGTAGACTAGTGTAGTTAGTTAGTTATATTGTTAGAATAGAATGTTTGATAATTCGTTAATGGTTATATATCCGGTTATATATACAATATATCTAAGTTATAAATATTTATTT…	7	GTAAGAATTTATTATTATTATTTTGTTATATTTCAACATTCTAAAAGAAGATCACCCTATAAAAACATAGTTTTCTTGCGTTTTAACTTCAAAAGATTTTTTGTAGTACTTTAGCCTCAAAATATGAATTTTTACTAGAAATCAGTGTGGAAAATTGCAGTCAAACTTACTCTGAATTTTTTAATGCTCCCTGCATAAATAAGATGTTAACTCTTACATCTTTATCTTATCCTAATTATATAATTAAATTCTAAGAAAAATAACGAGAGATGTAAGAAAAACATGCTTACTATGTTGGATAAAGGCAAAGCAGTAATCTTACCATTTGATATCCAGAGTACTACAACATTCTGTTATTTCTAAGGTACGAAAATAACAGACTTCGGCATGATTTTCACT…	8	GTAATTTTCAATTTCATTTGGTTAATATTAGTTGTAATTTTTTGTTTATTTTTCAG	8	GTAAGTTCAATCTTGATATCCAATTTGTCTAGTGTTCTTGATCGCTGGATTGGAGTCGTAACAAAACCATACCATTTTGCAG	8	GCAAGTTAAATTATTATTTATTTTTTTTTACTTCGAATTTAATTTCGTGTTAAAATTTAGACGTAATAATTAAATGAATTATGTTATCACACTTTTTAG	8	GTAAGCATAGAATAATTACGTCCATACTCCACTTAATTTTAATTATATCCTATAATAAAGAGTGATTATTTTATACAGAGTAACAAACTTCAATATTGATAAATTAGAAGTTTGATGTTATCAGCCTAGTCATTAATATTATAAATCATATCAAGCACATATTATGTTTATCTTTTATTTTATATTTTTAATGGGGCTATGTTTGAAAAATAATTATTTCTGTTTTATAAATTTCAGGAAGTTAATTAATATACTTAAAGCTTTTCATTAATCCTTTTATTATACTTGATATGTTATTGAGGGTAAATAAATGTTCTGCAGAGTAATTTATTTTATATTTTAATTTTTTTTTAATATGATATCTTCAGGCAACAGAAAACATGACATATAATAAGTCAA…	8	GTAATGACCTTTCAAGTTTTACATACATTTAGAGTTGTAATGTGAAAGCAAATAATTTTAGTTCTATTCATAAGTGTGCTGAGGTTTATTTTGTAATTCTAAGAATAAAATAATCTCACTTTCAGATTGCATTATCTGAATTAATTCGTAACATTCAGACCTCTCATTATTTCACTCGTATTTACTTTCTATTGATATTGATTGAATATATTTAACACAGTGTGTTTTTACCTTGCTTAAAATTTTGTGATTTACAGCTTAGCTCAGTTTTATTTATTATGTCACATAAACTGTTTTCCACATCTGTAAGAAACTAGTCTTTAAAATTGATTGTAATTATTTAATGTTAGAAAATGCTAACCAATTGACTTAGGTACAAACAAAAATTGATAGAACACT…	5766	8	GTAAGATTGATAAAGCGATATATGAAAGACCGAACAGCGTAAAATCTAGAAAATTCTGAGTAGATGCATAAAATACCTTTAAGCCGGCTCTTACTAATAAATAAGTCTACTGTACGCTTACTGGTTGATTAACCACAATCAGCTAATTGTACCACATTTCAAGAATTCTATTCACATCATTTCCATATTTTATTCTTCTGCTGATTTTTTCTTGTAATGATGAAAATACTATTGCGAGATTTTTCTTATTGAAATAATTAAAGGTCGTTAATAGTTTATATTTAAAAAAAGTTTCCCAAGGATTTTTTTCTGCAATATTTGAAATACTGTATAATTTTAGAGGTTCAATTTTACAAGTCTTTTTGGTTTAATTCCGATGTAAAATTTGATGAGATTAAT…	8	GTGAGTTAAATATATTTACATAGTCCTATAGAAAGCTATTTCTAAAATAGCTATCTCTCTTGACTTGTCAGTGTGGTAATTAAAAAAAATTGAACAACCAATTTGCTGTTCCAAGCTGTAATCTATATTCAAAATATGCAGTTAGCAGCCACCTACATGGTAAAAATATCTTTCTAGCCATCCAATCTTTCCCATTTATAATATTAGTAAGAGACGACATAATTCTATACAGACAACAATAACTTTTTGAACATCATCATCATCAGCTGACTGTATATCCCCACTGTGGGGCTCGGAGCCTACCCTAAGTTAAGGGTGACTAGGTCATAGTCAACCACGCTGGCCAAGTGCGGGTTGGTTGGTAGGTGCAGGTTGCATCACGATGTTTTCCTTCACCGT…	8
9	GTAATTTCATTAATTAAACTTGGTGCAAAAGCATTGTCAATTATGTCTTCATTTCAACGAAAATGAAAATCTATAAATGTTGATGGTTTCATTTCATATTTTATTCCGAAAAACCAAGCATCCTGTTCTCATTCTAAACAATCGGCATTTCAGTTCATGAAAACTCATTCTTGTATTCGATAATTAGCTTTTGACACACTGATACAATCAGCTATCATTGTTCATGATCTAAGTCCATTTTCTCGATACTTTTACACCAAACGTTTATTCATTGAATTATTAACTAAAGTCATTGAATGTTTTCTTTATTTTATTTTCATTAG	9	GTAAGAACTGCTCGCTCCCCTGTTGTAATGTCAAATCCTCTAAGCTGCCCCAAGGAATGTCCACCTCCGTGCTTTTGATATCTACTAAATGTGAACCAGAGTCACCGGATAACCGAGTGCCGCAAGTCCAGCGATGCGAAGGCCATGTGGTATCCACGCATTCACCTCAATATAGATACCCTGCAAAAGCGACCCATAGCTACCCATAAAGACCGAACCTCATACAGTCAACTTTAGGTCAATTTAATCGCATTCGAAATTGATAAATCATTTCTCAACTAGTTAGCATAATTTGGAATTTATAAAGGGGTTACTATTTAAAAACAGCGTTTAGTATTGCTTGTAACAATATTCGCATCTTTAATCATTTATCAATAAAAATCATTTTTGTTTTCAAAA…	9	GTAAGTTGGTTTGACAGATTTTCAGTAGTTTTGGGATGAATTTATAAATTTTACCAACAAATGGGTTGAAAATATCGTAAAATATAATCTGACTAGGTGGAAAAGCTTCGCGGAGACCACAAGGAGGTTTTCGGAGTGATGACGTTGTGGGATGTTTTTTAGACGCCGATGATTATAACATAAATAAGACCGTTAGAAAGGTGTTTCCTACTCGTCTCTGAATAAAAGTTCACTTCGTTGTAATTAACTGAACTGACGAGGTTTTCATTTTGTATATATTTGTACTTTTAATCACTCAG	9	GTAAGGATCATATCTCAATTATAGAACGACAACTAATATCTAGCTTCTACTGTTTCTTTATAACAATTTTTTTTATAAACTTTCAAAATCAAATCAGATTCAAAATTTTGGCTTTACTTTCGGCTTTGTTGTGCATCGGTATGACGTTTCGCTTTTATTCAAAACATGAACAGCAGTTTTCAATAATGTGCCAATTTATCGATCATTCACGTACATTAACAGTGGTATCAATATGTAAAAATAATCACCATTCGACAAAATCTAGATCATATGACAAACAACGCAGTCATTTATGCATAACATAGAGTATACATTAGATAAAGGATGTGTACGATTGCCACTATTTTTAGCATTTTTCAAAACATCATTACATTTTTTTCATGAAGCAATCAAACATAC…	9	GTAAATATCCCTACAATGGCAAAATAAAATCTTGAAAAACTAGTTAAGAATCTTTATTTTAG	9	GTAAGGACGAACGCACTGCACATCGCACAGAGTCACTGATACCATTTGTACTATTTTTCCAG	9	GTAATCTTTTCATTTTGGAATATCTTCAAAGGTTGTCAAGTCGATATTAAATTTTAATAATCTTGATGCAG	9	GTATACATTAATAATAATTTCATTCTTCTTCTATTTTCTTATATTTCTTATATTTCTTTGATTCTTATATTCAAGCAAGTGAATTATTTAAACGAAAAAGTAAAGATACACTCCTGCACAAAACTTTTAGGACAGTTTAATAATTCATAAAAGCTGATCTTTACTTCAGAACTGGAAAAATTAAGTATCTAAACGAAATGAACTTGCGAAAATATATAAAATGTCCAAACTAAAACGTTTATTACTATATTTACTAAACGTAAGAAGTCTATCCATACGTAAATTCCAAATTCATATGCATTCTCTTTTTTATTTTTTACACTCATAACTCCTAACTATTGAGATAACTCATCTTGATGTACGTACACGCATCTACAGTCAAAACACATATATATTATT…	9	GTACGCCCCTTTTTCGTTCAAAACTTTAATATTTTTCCTTCTGCCTCCCTTGAAGAGAAATCAAATTGCTCCGTGATTCTATTATAG	9	GTACACTAATGTTTGCAACTTTAATCATATGCAACATACTTTGCAATGGCAAATTTTTAACCATTTACTTTGAAAATTTTTATTCTCGCATGCACCTATCTTGTACTTACGTTTCGACTTTGTAGAAACCCAAACGTAAAAAGTTTGAGGTTACTACGCAGGTACATTTTTATATTTAACAAATATATGTTGTTAGATATACGTAAAAGCTCGTATTATGCGTAGTCTTGTCTTCATTTATTTTTGCATTTCATTACGTAAAATCGATATCATCACAAAATATCGTCCAGCACAAATTCAGTTAATGTATATTGTATATAAATATTGGATGTTCTTGCAAAATCATTCAATGCTCGTCGCGCAATTAATTAATTTCTAG	9	GTAAATAACGAAGATAATCCTGGAGAAGTGAAATGTAAACGAGAAAATCTGCTTCAGCTCATTTCGTCGGCTTTCTAGTCAAGTCTGAAAGTTTGAACATTTGACAGACAACCCGGTGGATTTGTGCATTATTGATCGTAATGATCCTGTTTTAG	9	GTAATTTTTCTTCGGTTTTTCACAGAACAATTTTTTAAGTTAATCGTTTTTAAAG	9	GTATAAACGTTAAACTACTGAATAATTATACATCGGCTTAAGAACTTTGGCAAAATTACACCGCAACACATATACATAAAATGTTGAACTTAG	9	GTAAAGTCAGTTTATAAAAAAAAAACAAATTATACGAATAAATTTGCCTTGCAG	9	GTTTCATCTTGAAAATCATTCAAAAAGAATTTAATTCAATTTGAGTTCCATTAG	9	GTTAGTAGATATCATACGTTCTAACATTTGTTTTATTTTAATACATTTTAATGTATATTATATAATCTATTTATAG	8	GTAAGTTGAAGAAGTACAATACTTGGTGTTGGTTCCACAATGCAAGCTAATATTTAATTATAACTTTATTATTTAGGCAGCCATCAAAGAATCTTATCATTAATTCTGACACCTTTCAGTGTCTTCCATCTTCAGAAATTGGTTCATCAGGTTCGTATAAAGGATCACACTATCACTTACATGTTGCAAACACTACATTGACTGACTTTTGAGCGAAGTTAAGTTAATTTTTTTTTGAAGTAATAGTATAATCATTTAGATATATTTAATAAAATGTTTTTAAATAAGTTCTTCTTCACTTGGTGCAATATGTCATTGTAAGTTTGTAAATGGAAGTCAAAATTCTTCACCTCCACTGATGAACAATTTCTGAAATTGGTGGAAAAGCTTAAACTACCC…	9	GTAAATCATCCAATAAAATAATTTATAAAAATTCATTTCAATTTGATTTTTTTTTTAAATTAAAG	9	GTAATTTCGTACGCGAAAGTGATTGAAATAAAAACGCAAATCTCAATCATGAAATTTTTCAATTGTAG	9	GTAAAATCATTATTTAATTTACAATTAAAAAGTTTCATAAATTATTATTGAGGAGCCTATTTATTTTAATAATTATTTAAAATTCATTTCATTAG	9	GTGAGTATGGGTTGTTGGTGGGTCTTACTTTAATTATCAAGTTTTCACTAGTGTCAATTTGTTGACATATCTTTACTATTACATAAATGGTTTTCTTAACTGGTAATATTATTATTCATTTATTTCATTAGCCTATTTCTATGTTTGAAATATAGATTTTAAAATAATTCAAAATGAGCTTTGTATCAATAGGGAACAAAAAAACTAAGCTGTACATACACCATTGTAGAGCCTTCTAAATTGAAATTAATATCCACATCCAGAAGAAAACTAGTTCCTCATTTGAATATTAAGTTTTATAATGTATAATCTTAGACAACAACTCAGATAAGAGACAGCGTAAAAATATGCAACAAAAGCATAGGTCAATGGAAGATATTAACATACAACACATTATGT…	9	GTAAGAATTATTTCAACTTCTATTTTTTCCCATGTTTAATTCTGTATTTTCATACCACTACACTGTCTTTTGCAGTAATCATTGTAATATTGAAAGTAACAAATTTACTTTAAATGTATTTTTCCAGCTGTATAAACACATGTGTGTGTGTGTGTGTGTGTGTGTGTGTGTGTGTGCGTGCGCACCCACCCTTTGTTGAAGGTGTTAGTGTGGGAAGAAGGGTGATTGAGGGAAGATGGCTGATAGATGTAACAATGGCACTAGGAACAGTGATTTCCTATAATGTACAATAATAACGATGTGACAGGGTGACAGACTAGAGGAAGGGAGAGAAGATGTGCTTGCAGGATGAGTAAAATTAGGATCTAAGGATTAGGCAGAGCGAGGTGCAGCAAGGGG…	5705	9	GTAAGTTCCATACGTAATTTTGATTAAGTAGTGACATTGGGTGATCAGGGTTCGTAACACACATTAATTATCCTCAAAGGAGCAGCCGCTGATTTACACGGATACAAGAAATTCTTATTTTTTATACCTAAAGAAATACATCAGATCTTTTTACCATTTAGTGTAGTTATAAACAAACCCTGTGCTCAAAATCAGTAATGAAGATATACATTGATGACTTGCTGAAATCATCCATTAATTTCTTAAATTTCCTTATCAGATTCTTTCTATTCTATGATAATGATTCTTATATTATTTGTAAAATACTTTTCGTTTAG	9	GTAATTAAAAAACAATTCCTAATTTACAGCCTACTGTTTGCAGTTACGTCACTCGTTAAAATCTATTTAGCCGTTTAAGCTACAGGAGATAACAATGGATTTGACATACATACAAACATATACAAAAAAACATTTTTGCGAACCTGCGATAAACATTACATATAGTCGGCTAAAAAGTTTGTTTTAAAATACTTATCAAACATCATCATCAGCAGCTCACTATACATCCCCACTGAGGGACTCGGAGCCGACTCTAAGTCAGGGGTATCAAACGTAGTGAAATGCAAATAAAATTTAGTAGATTAGAACACAACTTCTTCGACACTTTAAATTCAAATAACATAAGACTAAGCCTAGATTAACAATCTGGACACGCAGTGGTGCCCCATTCCATCATAT…	9
[truncated: 100 more rows]
[truncated: 6 more columns]

## Sheet: IP3R exons-introns summary
Acari			Diptera															Hymenoptera															Coleoptera												Hemiptera
Tetranychus urticae			Drosophila melanogaster			Belgica antarctica			Anopheles gambiae			Ceratitis capitata			Musca Domestica			Megachile rotundata			Bombus terrestris			Apis mellifera			Nasonia vitripennis			Harpegnathos saltator			Anoplophora glabripennis			Dendroctonus ponderosae			Tribolium castaneum			Hypothenemus hampei			Myzus persicae			Rhodnius prolixus
bp count	exon	comments	bp count	exon	comments	bp count	exon	comments	bp count	exon	comments	bp count	exon	comments	bp count	exon	comments	bp count	exon	comments	bp count	exon	comments	bp count	exon	comments	bp count	exon	comments	bp count	exon	comments	bp count	exon	comments	bp count	exon	comments	bp count	exon	comments	bp count	exon	comments	bp count	exon	comments	bp count	exon
3675	1		101	1		101	1		101	1		101	1		101	1		98	1		98	1		98	1		98	1		98	1		95	1		92	1		95	1		92	1		209	1		98	1
			71	2		565	2		187	2		71	2		71	2		71	2		71	2		71	2		71	2		71	2		187	2		187	2		71	2		187	2		71	2		71	2
			116	3								116	3		116	3		113	3		113	3		113	3		116	3		116	3								116	3					197	3		122	3
			808	4					1911	3		754	4		723	4		87	4		87	4		87	4		87	4		87	4		87	3		87	3		1269	4		87	3		87	4		87	4
																		495	5		495	5		495	5		362	5		495	5		478	4		264	4					264	4		274	5		264	5
																																													56	6
						2364	3																													214	5					214	5		297	7		231	6
																											133	6
																		139	6		139	6		139	6		354	7		139	6		523	5		526	6					520	6		142	8		142	7
												215	5					203	7		212	7		212	7					212	7														371	9		215	8
			1220	5											1188	5
												474	6					327	8		327	8		327	8		327	8		327	8														164	10		161	9
																																	166	6		166	7					1068	7		105	11		105	10
																		147	9		147	9		147	9		147	9		147	9		902	7		902	8		144	5					283	12		208	11
												519	7					302	10		302	10		302	10		302	10		302	10								767	6					320	13		302	12
																		115	11		115	11		115	11		127	11		118	11														145	14
			170	6					332	4		176	8		176	6		176	12		176	12		176	12		176	12		176	12														254	15		168	13
			156	7								156	9		156	7		156	13		156	13		156	13		156	13		156	13														156	16		307	14
			154	8					303	5		154	10		154	8		151	14		151	14		151	14		151	14		151	14		151	8		151	9		151	7		151	8		160	17
			142	9								157	11		172	9		148	15		148	15		148	15		148	15		148	15		148	9		148	10		148	8		148	9		208	18		214	15
			27	10					23	6				missing?			missing?			missing?						missing?	27	16		27	16				missing?			missing?	27	9				missing?			missing?
			647	11					395	7		665	12		426	10		340	16		340	16		340	16		340	17		340	17		176	10		182	11		182	10		179	10		272	19
																																																252	16
																																	888	11		873	12		336	11		870	11		293	20
									394	8					254	11																																467	17
						4068	4											166	17		166	17		166	17		166	18		166	18														172	21
			492	12								343	13		130	12		220	18		220	18		220	18		768	19		226	19								558	12					432	22
									344	9					126	13
												224	14		224	14		539	19		539	19		539	19					542	20														348	23		333	18
123	2
687	3		2766	13					705	10		1399	15		2769	15																	201	12		201	13		201	13		201	12		342	24		245	19
																		116	20		116	20		116	20		252	20		116	21		510	13		510	14		510	14		510	13		305	25
																		136	21		136	21		136	21					136	22														136	26		136	20
																		258	22		258	22		258	22		258	21		258	23														453	27		252	21
									1900	11
[truncated: 73 more rows]
[truncated: 28 more columns]

## Sheet: IP3R exon sequences
Tetranychus urticae		Drosophila melanogaster		Belgica antarctica		Anopheles gambiae		Ceratitis capitata		Musca domestica		Megachile rotundata		Bombus terrestris		Apis mellifera		Nasonia vitripennis		Harpegnathos saltator		Anoplophora glabripennis		Dendroctonus ponderosae		Tribolium castaneum		Hypothenemus hampei		Myzus persicae		Rhodnius prolixus		Cimex lectularius		Ferrisia virgata		Pediculus humanus corporis		Blattella germanica		Locusta migratoria		Bombyx mori		Papilio xuthus		Manduca sexta
[truncated: 59 more rows]
[truncated: 3 more columns]

[truncated: 3 more sheets: IP3R intron sequences, RyR Protein sequences, IP3R protein sequences]
